# Supplementary material for: Structure of the mercury(II) mixed-halide (Br/Cl) complex of 2,2′-(5-tert-butyl-1,3-phenyl­ene)bis­(1-pentyl-1H-benzo[d]imidazole)
Source: Acta Crystallogr E Crystallogr Commun. 2017 Feb 21;73(Pt 3):423–8. doi: 10.1107/S2056989017002183 (PMC5347069; doi:10.1107/S2056989017002183)
Supplement: Supplementary file 1 [file e-73-00423-sup1.cif]

##############################################################################
#                                                                            #
# This CIF contains the data in a paper accepted for publication in          #
# Acta Crystallographica Section E. It conforms to the requirements of       #
# Notes for Authors for Acta Crystallographica Section E, and has been       #
# peer reviewed under the auspices of the IUCr Commission on Journals.       #
#                                                                            #
# Full details of the Crystallographic Information File format               #
# are given in the paper "The Crystallographic Information File (CIF):       #
# a New Standard Archive File for Crystallography" by S. R. Hall, F. H.      #
# Allen and I. D. Brown [Acta Cryst. (1991), A47, 655-685].                  #
#                                                                            #
# The current version of the core CIF dictionary is obtainable from          #
# ftp://ftp.iucr.org/pub/cif_core.dic.                                       #
#                                                                            #
# Software is freely available for graphical display of the structure(s)     #
# in this CIF. For information consult the CIF software page                 #
# http://www.iucr.org/resources/cif/software.                                #
#                                                                            #
# This file may be used for bona fide research purposes within the           #
# scientific community so long as proper attribution is given to the journal # 
# article from which it was obtained.                                        #
#                                                                            #
##############################################################################
data_I
_audit_creation_method     'SHELXL-2016/6'
_journal_date_recd_electronic     2017-02-01
_journal_date_accepted     2017-02-09
_journal_name_full     'Acta Crystallographica, Section E'
_journal_year     2017
_journal_volume     73
_journal_issue      3
_journal_page_first     423
_journal_page_last     428
_journal_paper_category     GM
_journal_paper_doi     10.1107/S2056989017002183
_journal_coeditor_code     ZL2695
_publ_contact_author_name     'Ray J. Butcher'
_publ_contact_author_address
;
Department of Chemistry,
Howard University,
525 College Street NW,
Washington
DC 20059
USA
;
_publ_contact_author_email     rbutcher99@yahoo.com
_publ_contact_author_fax     '202-806-5442'
_publ_contact_author_phone     '703-585-6631'
_publ_section_title
;\
Structure of the mercury(II) mixed-halide (Br/Cl) complex of
2,2'-(5-<i>tert</i>-butyl-1,3-phenylene)bis(1-pentyl-1<i>H</i>-\
benzo[<i>d</i>]imidazole)
;
loop_
    _publ_author_name
    _publ_author_footnote
    _publ_author_address
    'Rani, Varsha' .
;
Department of Chemistry,
Indian Institute of Technology Bombay, Powai,
Mumbai 400 076,
India
;
    'Singh, Harkesh B.' .
;
Department of Chemistry,
Indian Institute of Technology Bombay, Powai,
Mumbai 400 076,
India
;
    'Butcher, Ray J.' .
;
Department of Chemistry,
Howard University,
525 College Street NW,
Washington
DC 20059
USA
;
_publ_section_synopsis
;
The structure of the mixed halide (Br/Cl) mercury complex of
2,2'-(5-<i>tert</i>-butyl-1,3-phenylene)bis(1-pentyl-1<i>H</i>-benzimidazole)
is a one-dimensional helical polymer.
;
_chemical_name_systematic
;\
<i>catena</i>-Poly[[di(bromido/chlorido)mercury(II)]-\m-2,2'-(5-<i>tert</i>-\
butyl-1,3-phenylene)bis(1-pentyl-1<i>H</i>-benzimidazole)-\
\k^2^<i>N</i>^3^:<i>N</i>^3'^]
;
_chemical_name_common     ?
_chemical_formula_moiety     'C34 H42 Br1.52 Cl0.48 Hg N4'
_chemical_formula_sum     'C34 H42 Br1.52 Cl0.48 Hg N4'
_chemical_formula_iupac     '[Hg Br1.52 Cl0.48 (C34 H42 N4)]'
_chemical_formula_weight     845.56
_chemical_melting_point     ?
_shelx_space_group_comment
;
The symmetry employed for this shelxl refinement is uniquely defined
by the following loop, which should always be used as a source of
symmetry information in preference to the above space-group names.
They are only intended as comments.
;
_space_group_crystal_system     orthorhombic
_space_group_name_H-M_alt     'P c a 21'
_space_group_name_Hall     'P 2c -2ac'
loop_
    _space_group_symop_operation_xyz
    'x, y, z'
    '-x, -y, z+1/2'
    'x+1/2, -y, z'
    '-x+1/2, y, z+1/2'
_cell_length_a     22.8887(14)
_cell_length_b     13.8830(8)
_cell_length_c     21.1396(12)
_cell_angle_alpha     90
_cell_angle_beta     90
_cell_angle_gamma     90
_cell_volume     6717.4(7)
_cell_formula_units_Z     8
_cell_measurement_reflns_used     9060
_cell_measurement_theta_min     3.723
_cell_measurement_theta_max     66.648
_cell_measurement_temperature     100(2)
_exptl_crystal_description     plate
_exptl_crystal_colour     colourless
_exptl_crystal_size_max     0.190
_exptl_crystal_size_mid     0.170
_exptl_crystal_size_min     0.070
_exptl_crystal_density_diffrn     1.672
_exptl_crystal_density_meas     ?
_exptl_crystal_density_method     ?
_exptl_crystal_F_000     3322
_exptl_absorpt_coefficient_mu     10.895
_exptl_absorpt_correction_type     multi-scan
_exptl_absorpt_process_details
;
(SADABS; Sheldrick, 1996)
;
_shelx_estimated_absorpt_T_min     ?
_shelx_estimated_absorpt_T_max     ?
_exptl_absorpt_correction_T_min     0.3943
_exptl_absorpt_correction_T_max     0.7528
_diffrn_ambient_temperature     100(2)
_diffrn_radiation_type     CuK\a
_diffrn_radiation_wavelength     1.54184
_diffrn_measurement_device_type     'Bruker APEXII CCD'
_diffrn_measurement_method     '\w scans'
_diffrn_detector_area_resol_mean     ?
_diffrn_reflns_number     93252
_diffrn_reflns_av_R_equivalents     0.0427
_diffrn_reflns_theta_min     3.724
_diffrn_reflns_theta_max     66.802
_diffrn_reflns_theta_full     66.802
_diffrn_measured_fraction_theta_max     0.995
_diffrn_measured_fraction_theta_full     0.995
_diffrn_reflns_limit_h_min     -27
_diffrn_reflns_limit_h_max     26
_diffrn_reflns_limit_k_min     -16
_diffrn_reflns_limit_k_max     16
_diffrn_reflns_limit_l_min     -25
_diffrn_reflns_limit_l_max     24
_refine_special_details
;
Refined as a 2-component inversion twin
;
_reflns_number_total     11762
_reflns_number_gt     11431
_reflns_threshold_expression     'I > 2\s(I)'
_refine_ls_structure_factor_coef     Fsqd
_refine_ls_matrix_type     full
_refine_ls_R_factor_all     0.0315
_refine_ls_R_factor_gt     0.0294
_refine_ls_wR_factor_gt     0.0665
_refine_ls_wR_factor_ref     0.0691
_refine_ls_goodness_of_fit_ref     1.137
_refine_ls_restrained_S_all     1.112
_refine_ls_number_reflns     11762
_refine_ls_number_parameters     997
_refine_ls_number_restraints     888
_refine_ls_hydrogen_treatment     constr
_refine_ls_weighting_scheme     calc
_refine_ls_weighting_details
             'w=1/[\s^2^(Fo^2^)+(0.0061P)^2^+31.5501P] where P=(Fo^2^+2Fc^2^)/3'
_atom_sites_solution_hydrogens     geom
_atom_sites_solution_primary     ?
_atom_sites_solution_secondary     ?
_refine_ls_shift/su_max     0.005
_refine_ls_shift/su_mean     0.000
_refine_diff_density_max     1.383
_refine_diff_density_min     -0.848
_refine_ls_extinction_method     none
_refine_ls_extinction_coef     .
_refine_ls_abs_structure_details
;
Refined as an inversion twin
;
_refine_ls_abs_structure_Flack     0.402(9)
loop_
    _atom_type_symbol
    _atom_type_description
    _atom_type_scat_dispersion_real
    _atom_type_scat_dispersion_imag
    _atom_type_scat_source
    'C' 'C' 0.0181 0.0091
                         'International Tables Vol C Tables 4.2.6.8 and 6.1.1.4'
    'H' 'H' 0.0000 0.0000
                         'International Tables Vol C Tables 4.2.6.8 and 6.1.1.4'
    'N' 'N' 0.0311 0.0180
                         'International Tables Vol C Tables 4.2.6.8 and 6.1.1.4'
    'Hg' 'Hg' -4.2923 7.6849
                         'International Tables Vol C Tables 4.2.6.8 and 6.1.1.4'
    'Cl' 'Cl' 0.3639 0.7018
                         'International Tables Vol C Tables 4.2.6.8 and 6.1.1.4'
    'Br' 'Br' -0.6763 1.2805
                         'International Tables Vol C Tables 4.2.6.8 and 6.1.1.4'
_computing_data_collection
;
APEX2 (Bruker, 2005)
;
_computing_cell_refinement
;
APEX2 (Bruker, 2005)
;
_computing_data_reduction
;
SAINT (Bruker, 2002)
;
_computing_structure_solution
;
SUPERFLIP (Palatinus & Chapuis, 2007)
;
_computing_structure_refinement
;
SHELXL2016 (Sheldrick, 2015)
;
_computing_molecular_graphics
;
SHELXTL (Sheldrick, 2008)
;
_computing_publication_material
;
SHELXTL (Sheldrick, 2008)
;
loop_
    _atom_site_type_symbol
    _atom_site_label
    _atom_site_fract_x
    _atom_site_fract_y
    _atom_site_fract_z
    _atom_site_U_iso_or_equiv
    _atom_site_adp_type
    _atom_site_calc_flag
    _atom_site_occupancy
    _atom_site_disorder_assembly
    _atom_site_disorder_group
    Hg Hg1 0.73599(2) 0.47092(2) 0.25318(2) 0.02440(9) Uani d 1 . .
    Hg Hg2 0.51919(2) -0.02075(2) 0.26809(2) 0.02425(9) Uani d 1 . .
    Br Br12 0.66545(5) 0.44471(7) 0.34233(5) 0.0370(2) Uani d 1 . .
    Br Br22 0.60239(5) -0.03762(8) 0.19119(5) 0.0445(3) Uani d 1 . .
    Br Br11 0.83121(16) 0.5668(4) 0.2745(3) 0.0346(9) Uani d 0.599(9) A 1
    Br Br21 0.4296(10) 0.0792(15) 0.2364(8) 0.0278(19) Uani d 0.431(9) B 1
    Cl Cl11 0.8204(7) 0.5600(15) 0.2819(12) 0.0346(9) Uani d 0.401(9) A 2
    Cl Cl21 0.4287(19) 0.072(3) 0.2464(15) 0.0278(19) Uani d 0.569(9) B 2
    N N1A 0.6978(3) 0.5423(5) 0.1634(3) 0.0244(15) Uani d 1 . .
    N N2A 0.6527(4) 0.6503(6) 0.1029(4) 0.0329(17) Uani d 1 . .
    N N3A 0.4820(3) 0.8355(5) 0.3065(3) 0.0212(14) Uani d 1 . .
    N N4A 0.4668(4) 0.6774(6) 0.3121(4) 0.034(2) Uani d 1 . .
    C C1A 0.6660(4) 0.6220(6) 0.1630(4) 0.0216(17) Uani d 1 . .
    C C2A 0.7011(14) 0.511(3) 0.1012(13) 0.032(4) Uani d 0.27(3) C 1
    C C3A 0.7268(19) 0.429(3) 0.0766(17) 0.036(4) Uani d 0.27(3) C 1
    H H3AA 0.745915 0.382720 0.102702 0.044 Uiso calc 0.27(3) C 1
    C C4A 0.723(2) 0.417(3) 0.0106(17) 0.042(4) Uani d 0.27(3) C 1
    H H4AA 0.738836 0.361701 -0.009104 0.051 Uiso calc 0.27(3) C 1
    C C5A 0.696(2) 0.486(3) -0.0251(18) 0.043(4) Uani d 0.27(3) C 1
    H H5AA 0.695603 0.476618 -0.069650 0.052 Uiso calc 0.27(3) C 1
    C C6A 0.6696(19) 0.567(3) -0.002(2) 0.039(4) Uani d 0.27(3) C 1
    H H6AA 0.650217 0.611915 -0.028707 0.047 Uiso calc 0.27(3) C 1
    C C7A 0.673(2) 0.579(3) 0.064(2) 0.035(4) Uani d 0.27(3) C 1
    C C2C 0.7089(6) 0.5217(12) 0.0993(7) 0.032(2) Uani d 0.73(3) C 2
    C C3C 0.7434(8) 0.4511(14) 0.0700(7) 0.036(3) Uani d 0.73(3) C 2
    H H3CA 0.764338 0.405323 0.094426 0.043 Uiso calc 0.73(3) C 2
    C C4C 0.7461(10) 0.4498(13) 0.0038(7) 0.043(3) Uani d 0.73(3) C 2
    H H4CA 0.769263 0.402372 -0.016718 0.052 Uiso calc 0.73(3) C 2
    C C5C 0.7163(9) 0.5152(14) -0.0319(7) 0.044(3) Uani d 0.73(3) C 2
    H H5CA 0.717806 0.510586 -0.076686 0.053 Uiso calc 0.73(3) C 2
    C C6C 0.6840(8) 0.5876(14) -0.0047(8) 0.040(3) Uani d 0.73(3) C 2
    H H6CA 0.665240 0.635417 -0.029569 0.048 Uiso calc 0.73(3) C 2
    C C7C 0.6800(8) 0.5878(12) 0.0614(8) 0.036(3) Uani d 0.73(3) C 2
    C C8A 0.6258(5) 0.7407(8) 0.0829(5) 0.043(3) Uani d 1 . .
    H H8AA 0.651868 0.772989 0.052158 0.052 Uiso calc 1 . .
    H H8AB 0.621789 0.783556 0.120103 0.052 Uiso calc 1 . .
    C C9A 0.5670(5) 0.7270(11) 0.0533(6) 0.058(4) Uani d 1 . .
    H H9A1 0.538239 0.709685 0.086429 0.070 Uiso calc 1 . .
    H H9A2 0.568784 0.673280 0.022563 0.070 Uiso calc 1 . .
    C C10A 0.5470(7) 0.8182(15) 0.0197(7) 0.089(6) Uani d 1 . .
    H H10A 0.554632 0.874029 0.047668 0.107 Uiso calc 1 . .
    H H10B 0.504323 0.814408 0.012834 0.107 Uiso calc 1 . .
    C C11A 0.5770(8) 0.8360(17) -0.0441(8) 0.102(8) Uani d 1 . .
    H H11A 0.566321 0.901378 -0.058928 0.122 Uiso calc 1 . .
    H H11B 0.619796 0.835147 -0.037520 0.122 Uiso calc 1 . .
    C C12A 0.5624(7) 0.7661(18) -0.0949(7) 0.103(8) Uani d 1 . .
    H H12A 0.519933 0.758753 -0.097678 0.154 Uiso calc 1 . .
    H H12B 0.580235 0.703615 -0.085154 0.154 Uiso calc 1 . .
    H H12C 0.577564 0.789703 -0.135416 0.154 Uiso calc 1 . .
    C C13A 0.6456(4) 0.6727(6) 0.2197(4) 0.0258(19) Uani d 1 . .
    C C14A 0.6867(4) 0.7111(5) 0.2622(4) 0.0249(17) Uani d 1 . .
    H H14A 0.727217 0.701597 0.254546 0.030 Uiso calc 1 . .
    C C15A 0.6689(4) 0.7630(6) 0.3156(4) 0.028(2) Uani d 1 . .
    C C16A 0.6096(4) 0.7737(6) 0.3256(4) 0.0258(19) Uani d 1 . .
    H H16A 0.596773 0.809324 0.361339 0.031 Uiso calc 1 . .
    C C17A 0.5682(4) 0.7346(6) 0.2854(4) 0.0223(18) Uani d 1 . .
    C C18A 0.5862(4) 0.6849(6) 0.2315(4) 0.0220(17) Uani d 1 . .
    H H18A 0.558102 0.659552 0.202911 0.026 Uiso calc 1 . .
    C C19A 0.7129(5) 0.8058(8) 0.3625(5) 0.035(2) Uani d 1 . .
    C C20A 0.7774(9) 0.794(2) 0.3430(11) 0.056(5) Uani d 0.573(19) D 1
    H H20A 0.785422 0.834713 0.306063 0.084 Uiso calc 0.573(19) D 1
    H H20B 0.785065 0.726650 0.332412 0.084 Uiso calc 0.573(19) D 1
    H H20C 0.802608 0.813832 0.378150 0.084 Uiso calc 0.573(19) D 1
    C C21A 0.7029(9) 0.9158(13) 0.3683(12) 0.046(5) Uani d 0.573(19) D 1
    H H21A 0.732492 0.943457 0.396455 0.069 Uiso calc 0.573(19) D 1
    H H21B 0.663934 0.927903 0.385666 0.069 Uiso calc 0.573(19) D 1
    H H21C 0.706074 0.945532 0.326377 0.069 Uiso calc 0.573(19) D 1
    C C22A 0.7053(12) 0.763(2) 0.4258(10) 0.063(6) Uani d 0.573(19) D 1
    H H22A 0.710394 0.693303 0.423325 0.094 Uiso calc 0.573(19) D 1
    H H22B 0.666024 0.777947 0.441571 0.094 Uiso calc 0.573(19) D 1
    H H22C 0.734459 0.790368 0.454767 0.094 Uiso calc 0.573(19) D 1
    C C20C 0.7617(16) 0.848(3) 0.3303(15) 0.057(6) Uani d 0.427(19) D 2
    H H20D 0.792848 0.861297 0.360873 0.085 Uiso calc 0.427(19) D 2
    H H20E 0.749512 0.907867 0.309942 0.085 Uiso calc 0.427(19) D 2
    H H20F 0.776155 0.802804 0.298194 0.085 Uiso calc 0.427(19) D 2
    C C21C 0.6807(14) 0.870(2) 0.4101(16) 0.061(7) Uani d 0.427(19) D 2
    H H21D 0.650612 0.832825 0.431885 0.092 Uiso calc 0.427(19) D 2
    H H21E 0.662311 0.924245 0.387547 0.092 Uiso calc 0.427(19) D 2
    H H21F 0.708620 0.895641 0.441063 0.092 Uiso calc 0.427(19) D 2
    C C22C 0.7342(11) 0.717(2) 0.4038(12) 0.042(5) Uani d 0.427(19) D 2
    H H22D 0.767265 0.737330 0.430250 0.062 Uiso calc 0.427(19) D 2
    H H22E 0.746442 0.664732 0.375940 0.062 Uiso calc 0.427(19) D 2
    H H22F 0.702144 0.695380 0.430944 0.062 Uiso calc 0.427(19) D 2
    C C23A 0.5062(4) 0.7496(6) 0.2999(4) 0.0256(19) Uani d 1 . .
    C C24A 0.4243(4) 0.8198(7) 0.3246(4) 0.027(2) Uani d 1 . .
    C C25A 0.3788(4) 0.8842(8) 0.3388(4) 0.032(2) Uani d 1 . .
    H H25A 0.384475 0.951959 0.337494 0.038 Uiso calc 1 . .
    C C26A 0.3256(4) 0.8445(8) 0.3546(5) 0.036(2) Uani d 1 . .
    H H26A 0.293990 0.885989 0.364851 0.044 Uiso calc 1 . .
    C C27A 0.3170(5) 0.7458(9) 0.3560(5) 0.041(3) Uani d 1 . .
    H H27A 0.279136 0.722255 0.366122 0.049 Uiso calc 1 . .
    C C28A 0.3599(5) 0.6809(8) 0.3436(5) 0.040(3) Uani d 1 . .
    H H28A 0.353422 0.613343 0.345219 0.048 Uiso calc 1 . .
    C C29A 0.4149(5) 0.7210(7) 0.3280(5) 0.035(2) Uani d 1 . .
    C C30A 0.4780(6) 0.5738(7) 0.3149(5) 0.047(2) Uani d 0.669(4) E 1
    H H30A 0.515077 0.559681 0.292699 0.057 Uiso calc 0.669(4) E 1
    H H30B 0.446264 0.539475 0.292500 0.057 Uiso calc 0.669(4) E 1
    C C31A 0.4820(7) 0.5352(9) 0.3840(6) 0.048(2) Uani d 0.669(4) E 1
    H H31A 0.444301 0.547779 0.405430 0.057 Uiso calc 0.669(4) E 1
    H H31B 0.487401 0.464457 0.382378 0.057 Uiso calc 0.669(4) E 1
    C C32A 0.5307(6) 0.5780(9) 0.4239(6) 0.050(2) Uani d 0.669(4) E 1
    H H32A 0.522451 0.647020 0.431602 0.060 Uiso calc 0.669(4) E 1
    H H32B 0.568025 0.573400 0.400524 0.060 Uiso calc 0.669(4) E 1
    C C33A 0.5368(10) 0.5255(14) 0.4880(8) 0.054(4) Uani d 0.669(4) E 1
    H H33A 0.501421 0.536933 0.513971 0.065 Uiso calc 0.669(4) E 1
    H H33B 0.540386 0.455297 0.480796 0.065 Uiso calc 0.669(4) E 1
    C C34A 0.5902(9) 0.5620(18) 0.5228(10) 0.069(5) Uani d 0.669(4) E 1
    H H34A 0.586961 0.631841 0.528797 0.103 Uiso calc 0.669(4) E 1
    H H34B 0.625269 0.547591 0.497989 0.103 Uiso calc 0.669(4) E 1
    H H34C 0.592885 0.530354 0.564120 0.103 Uiso calc 0.669(4) E 1
    C C30C 0.4780(6) 0.5738(7) 0.3149(5) 0.047(2) Uani d 0.177(4) E 2
    H H30E 0.515077 0.559681 0.292699 0.057 Uiso calc 0.177(4) E 2
    H H30F 0.446264 0.539475 0.292500 0.057 Uiso calc 0.177(4) E 2
    C C31C 0.4820(7) 0.5352(9) 0.3840(6) 0.048(2) Uani d 0.177(4) E 2
    H H31E 0.444301 0.547779 0.405430 0.057 Uiso calc 0.177(4) E 2
    H H31F 0.487401 0.464457 0.382378 0.057 Uiso calc 0.177(4) E 2
    C C32C 0.5307(6) 0.5780(9) 0.4239(6) 0.050(2) Uani d 0.177(4) E 2
    H H32E 0.522609 0.648012 0.425432 0.060 Uiso calc 0.177(4) E 2
    H H32F 0.566630 0.570469 0.398389 0.060 Uiso calc 0.177(4) E 2
    C C33C 0.548(4) 0.550(4) 0.4915(17) 0.052(4) Uani d 0.177(4) E 2
    H H33E 0.580660 0.591743 0.506019 0.062 Uiso calc 0.177(4) E 2
    H H33F 0.514593 0.559825 0.520391 0.062 Uiso calc 0.177(4) E 2
    C C34C 0.567(3) 0.447(4) 0.492(3) 0.054(8) Uani d 0.177(4) E 2
    H H34D 0.599136 0.437561 0.462772 0.080 Uiso calc 0.177(4) E 2
    H H34E 0.533746 0.406027 0.479784 0.080 Uiso calc 0.177(4) E 2
    H H34F 0.579278 0.429341 0.535156 0.080 Uiso calc 0.177(4) E 2
    C C30F 0.4780(6) 0.5738(7) 0.3149(5) 0.047(2) Uani d 0.154(3) E 3
    H H30K 0.499902 0.553477 0.276837 0.057 Uiso calc 0.154(3) E 3
    H H30L 0.440435 0.538498 0.315708 0.057 Uiso calc 0.154(3) E 3
    C C31F 0.513(2) 0.550(5) 0.3741(15) 0.050(3) Uani d 0.154(3) E 3
    H H31K 0.513851 0.478893 0.380099 0.060 Uiso calc 0.154(3) E 3
    H H31L 0.554043 0.571619 0.368411 0.060 Uiso calc 0.154(3) E 3
    C C32F 0.488(2) 0.597(5) 0.4327(19) 0.051(4) Uani d 0.154(3) E 3
    H H32K 0.482928 0.666949 0.425206 0.061 Uiso calc 0.154(3) E 3
    H H32L 0.514504 0.588202 0.468891 0.061 Uiso calc 0.154(3) E 3
    C C33F 0.428(3) 0.552(4) 0.448(3) 0.051(5) Uani d 0.154(3) E 3
    H H33K 0.402891 0.553032 0.410377 0.061 Uiso calc 0.154(3) E 3
    H H33L 0.433376 0.484577 0.461783 0.061 Uiso calc 0.154(3) E 3
    C C34F 0.399(3) 0.608(6) 0.501(3) 0.057(13) Uani d 0.154(3) E 3
    H H34P 0.425443 0.611499 0.537044 0.085 Uiso calc 0.154(3) E 3
    H H34Q 0.362853 0.575704 0.512842 0.085 Uiso calc 0.154(3) E 3
    H H34R 0.390325 0.673309 0.485689 0.085 Uiso calc 0.154(3) E 3
    N N1B 0.7667(3) 0.3243(5) 0.2096(3) 0.0223(15) Uani d 1 . .
    N N2B 0.7794(3) 0.1645(5) 0.2095(3) 0.0224(15) Uani d 1 . .
    N N3B 0.5535(3) 0.0389(5) 0.3640(3) 0.0190(14) Uani d 1 . .
    N N4B 0.6096(3) 0.1219(5) 0.4286(4) 0.0270(16) Uani d 1 . .
    C C1B 0.7416(4) 0.2388(6) 0.2209(4) 0.0203(17) Uani d 1 . .
    C C2B 0.8237(4) 0.3043(6) 0.1898(5) 0.0248(19) Uani d 1 . .
    C C3B 0.8688(4) 0.3664(7) 0.1718(5) 0.034(2) Uani d 1 . .
    H H3BA 0.863281 0.434172 0.170396 0.041 Uiso calc 1 . .
    C C4B 0.9215(4) 0.3251(8) 0.1564(6) 0.038(2) Uani d 1 . .
    H H4BA 0.953081 0.365729 0.144579 0.046 Uiso calc 1 . .
    C C5B 0.9302(4) 0.2248(7) 0.1574(5) 0.031(2) Uani d 1 . .
    H H5BA 0.967241 0.199101 0.146059 0.038 Uiso calc 1 . .
    C C6B 0.8858(4) 0.1637(7) 0.1747(4) 0.029(2) Uani d 1 . .
    H H6BA 0.891536 0.095926 0.176091 0.035 Uiso calc 1 . .
    C C7B 0.8320(4) 0.2045(6) 0.1902(4) 0.0211(18) Uani d 1 . .
    C C8B 0.7685(5) 0.0613(6) 0.2132(5) 0.035(2) Uani d 1 . .
    H H8BA 0.729320 0.050636 0.231820 0.042 Uiso calc 1 . .
    H H8BB 0.797594 0.031982 0.242073 0.042 Uiso calc 1 . .
    C C9B 0.7715(5) 0.0106(7) 0.1499(5) 0.044(3) Uani d 1 . .
    H H9BA 0.804968 0.036029 0.125368 0.052 Uiso calc 1 . .
    H H9BB 0.735353 0.023709 0.125724 0.052 Uiso calc 1 . .
    C C10B 0.7786(5) -0.0982(7) 0.1589(5) 0.043(2) Uani d 1 . .
    H H10C 0.812544 -0.110195 0.186870 0.051 Uiso calc 1 . .
    H H10D 0.743445 -0.123740 0.180306 0.051 Uiso calc 1 . .
    C C11B 0.7876(6) -0.1531(9) 0.0970(6) 0.055(3) Uani d 1 . .
    H H11C 0.753890 -0.141305 0.068707 0.066 Uiso calc 1 . .
    H H11D 0.823116 -0.128590 0.075610 0.066 Uiso calc 1 . .
    C C12B 0.7939(6) -0.2601(7) 0.1078(6) 0.053(3) Uani d 1 . .
    H H12D 0.799873 -0.292617 0.067156 0.079 Uiso calc 1 . .
    H H12E 0.758432 -0.285000 0.127923 0.079 Uiso calc 1 . .
    H H12F 0.827576 -0.272175 0.135354 0.079 Uiso calc 1 . .
    C C13B 0.6811(3) 0.2286(5) 0.2425(4) 0.0191(16) Uani d 1 . .
    C C14B 0.6381(4) 0.2784(6) 0.2093(4) 0.0214(17) Uani d 1 . .
    H H14B 0.648535 0.314712 0.172901 0.026 Uiso calc 1 . .
    C C15B 0.5796(3) 0.2755(5) 0.2288(4) 0.0191(17) Uani d 1 . .
    C C16B 0.5657(3) 0.2196(5) 0.2807(4) 0.0190(17) Uani d 1 . .
    H H16B 0.525957 0.214610 0.293345 0.023 Uiso calc 1 . .
    C C17B 0.6084(4) 0.1701(6) 0.3151(4) 0.0194(17) Uani d 1 . .
    C C18B 0.6664(4) 0.1748(6) 0.2958(4) 0.0183(16) Uani d 1 . .
    H H18B 0.695855 0.141562 0.318779 0.022 Uiso calc 1 . .
    C C19B 0.5324(4) 0.3299(6) 0.1905(5) 0.029(2) Uani d 1 . .
    C C20B 0.5184(5) 0.2722(7) 0.1314(5) 0.037(2) Uani d 1 . .
    H H20G 0.487844 0.305128 0.107264 0.056 Uiso calc 1 . .
    H H20H 0.504703 0.207876 0.143576 0.056 Uiso calc 1 . .
    H H20I 0.553625 0.266173 0.105375 0.056 Uiso calc 1 . .
    C C21B 0.5551(4) 0.4300(6) 0.1715(5) 0.034(2) Uani d 1 . .
    H H21G 0.523637 0.466529 0.151243 0.050 Uiso calc 1 . .
    H H21H 0.587766 0.422880 0.141859 0.050 Uiso calc 1 . .
    H H21I 0.568473 0.464423 0.209314 0.050 Uiso calc 1 . .
    C C22B 0.4769(4) 0.3428(7) 0.2295(6) 0.037(2) Uani d 1 . .
    H H22G 0.448756 0.381674 0.205605 0.056 Uiso calc 1 . .
    H H22H 0.486359 0.375425 0.269295 0.056 Uiso calc 1 . .
    H H22I 0.459799 0.279560 0.238631 0.056 Uiso calc 1 . .
    C C23B 0.5902(3) 0.1098(6) 0.3686(4) 0.0199(17) Uani d 1 . .
    C C24B 0.5475(4) 0.0013(6) 0.4250(4) 0.0238(18) Uani d 1 . .
    C C25B 0.5131(6) -0.0741(9) 0.4486(6) 0.055(4) Uani d 1 . .
    H H25B 0.487665 -0.109470 0.421671 0.066 Uiso calc 1 . .
    C C26B 0.5173(7) -0.0950(10) 0.5115(6) 0.063(4) Uani d 1 . .
    H H26B 0.496196 -0.148585 0.527625 0.075 Uiso calc 1 . .
    C C27B 0.5513(5) -0.0407(8) 0.5533(5) 0.042(3) Uani d 1 . .
    H H27B 0.551430 -0.055549 0.597187 0.050 Uiso calc 1 . .
    C C28B 0.5844(5) 0.0337(8) 0.5310(5) 0.036(2) Uani d 1 . .
    H H28B 0.608254 0.070615 0.558637 0.044 Uiso calc 1 . .
    C C29B 0.5824(4) 0.0539(7) 0.4664(4) 0.0251(18) Uani d 1 . .
    C C30B 0.6566(7) 0.1804(14) 0.4558(8) 0.033(3) Uani d 0.622(4) E 1
    H H30C 0.642067 0.212093 0.494658 0.039 Uiso calc 0.622(4) E 1
    H H30D 0.667376 0.231478 0.425283 0.039 Uiso calc 0.622(4) E 1
    C C31B 0.7112(6) 0.1213(13) 0.4720(8) 0.043(3) Uani d 0.622(4) E 1
    H H31C 0.697765 0.064690 0.496501 0.051 Uiso calc 0.622(4) E 1
    H H31D 0.726833 0.096338 0.431544 0.051 Uiso calc 0.622(4) E 1
    C C32B 0.7619(7) 0.1635(13) 0.5075(9) 0.051(4) Uani d 0.622(4) E 1
    H H32C 0.748096 0.185528 0.549417 0.062 Uiso calc 0.622(4) E 1
    H H32D 0.776278 0.220603 0.484188 0.062 Uiso calc 0.622(4) E 1
    C C33B 0.8125(8) 0.0937(15) 0.5169(11) 0.050(5) Uani d 0.622(4) E 1
    H H33C 0.799466 0.038175 0.542684 0.060 Uiso calc 0.622(4) E 1
    H H33D 0.825893 0.069148 0.475425 0.060 Uiso calc 0.622(4) E 1
    C C34B 0.8615(10) 0.144(2) 0.5494(12) 0.078(6) Uani d 0.622(4) E 1
    H H34G 0.893156 0.097697 0.557276 0.117 Uiso calc 0.622(4) E 1
    H H34H 0.847678 0.169981 0.589724 0.117 Uiso calc 0.622(4) E 1
    H H34I 0.875849 0.196110 0.522596 0.117 Uiso calc 0.622(4) E 1
    C C30D 0.6324(19) 0.225(4) 0.455(2) 0.031(5) Uani d 0.224(4) E 2
    H H30G 0.651079 0.260090 0.419621 0.037 Uiso calc 0.224(4) E 2
    H H30H 0.598334 0.262677 0.469152 0.037 Uiso calc 0.224(4) E 2
    C C31D 0.6758(14) 0.216(3) 0.5091(17) 0.036(4) Uani d 0.224(4) E 2
    H H31G 0.661647 0.260357 0.542709 0.043 Uiso calc 0.224(4) E 2
    H H31H 0.671888 0.150242 0.526046 0.043 Uiso calc 0.224(4) E 2
    C C32D 0.7400(14) 0.235(3) 0.502(2) 0.049(5) Uani d 0.224(4) E 2
    H H32G 0.746583 0.305185 0.507051 0.059 Uiso calc 0.224(4) E 2
    H H32H 0.751535 0.217543 0.458631 0.059 Uiso calc 0.224(4) E 2
    C C33D 0.7810(18) 0.183(4) 0.548(2) 0.053(5) Uani d 0.224(4) E 2
    H H33G 0.802722 0.230970 0.573246 0.063 Uiso calc 0.224(4) E 2
    H H33H 0.757515 0.143207 0.577475 0.063 Uiso calc 0.224(4) E 2
    C C34D 0.823(3) 0.120(4) 0.514(3) 0.052(8) Uani d 0.224(4) E 2
    H H34J 0.838542 0.071261 0.543323 0.078 Uiso calc 0.224(4) E 2
    H H34K 0.855545 0.159038 0.497837 0.078 Uiso calc 0.224(4) E 2
    H H34L 0.803466 0.087831 0.478746 0.078 Uiso calc 0.224(4) E 2
    C C30E 0.642(3) 0.213(5) 0.443(4) 0.032(5) Uani d 0.154(3) E 3
    H H30I 0.660759 0.237768 0.404424 0.038 Uiso calc 0.154(3) E 3
    H H30J 0.672984 0.199656 0.474717 0.038 Uiso calc 0.154(3) E 3
    C C31E 0.601(2) 0.290(3) 0.470(3) 0.032(6) Uani d 0.154(3) E 3
    H H31I 0.576425 0.315794 0.434789 0.038 Uiso calc 0.154(3) E 3
    H H31J 0.573973 0.259743 0.500764 0.038 Uiso calc 0.154(3) E 3
    C C32E 0.631(2) 0.374(3) 0.502(3) 0.036(6) Uani d 0.154(3) E 3
    H H32I 0.663817 0.395621 0.474198 0.043 Uiso calc 0.154(3) E 3
    H H32J 0.648870 0.350630 0.541834 0.043 Uiso calc 0.154(3) E 3
    C C33E 0.592(2) 0.461(4) 0.516(3) 0.048(5) Uani d 0.154(3) E 3
    H H33I 0.574433 0.484567 0.476820 0.057 Uiso calc 0.154(3) E 3
    H H33J 0.560275 0.440285 0.545116 0.057 Uiso calc 0.154(3) E 3
    C C34E 0.626(3) 0.540(4) 0.547(4) 0.053(11) Uani d 0.154(3) E 3
    H H34M 0.664284 0.546349 0.525649 0.079 Uiso calc 0.154(3) E 3
    H H34N 0.632801 0.524443 0.591694 0.079 Uiso calc 0.154(3) E 3
    H H34O 0.604768 0.600389 0.543507 0.079 Uiso calc 0.154(3) E 3
loop_
    _atom_site_aniso_label
    _atom_site_aniso_U_11
    _atom_site_aniso_U_22
    _atom_site_aniso_U_33
    _atom_site_aniso_U_12
    _atom_site_aniso_U_13
    _atom_site_aniso_U_23
    Hg1 0.02327(15) 0.01836(14) 0.0316(2) 0.00293(12) 0.00245(14) 0.00065(15)
    Hg2 0.03127(17) 0.02021(14) 0.02125(17) -0.00420(13) -0.00170(14)
                                                                    -0.00320(15)
    Br12 0.0428(6) 0.0365(5) 0.0318(5) -0.0087(4) 0.0078(4) -0.0070(4)
    Br22 0.0587(7) 0.0351(5) 0.0396(6) 0.0027(5) 0.0191(5) -0.0035(4)
    Br11 0.0125(18) 0.0248(11) 0.067(2) -0.0023(11) 0.0074(14) 0.0025(10)
    Br21 0.0360(11) 0.019(3) 0.029(5) -0.0054(18) -0.008(4) 0.005(3)
    Cl11 0.0125(18) 0.0248(11) 0.067(2) -0.0023(11) 0.0074(14) 0.0025(10)
    Cl21 0.0360(11) 0.019(3) 0.029(5) -0.0054(18) -0.008(4) 0.005(3)
    N1A 0.028(4) 0.032(4) 0.013(3) 0.005(3) -0.005(3) -0.005(3)
    N2A 0.041(4) 0.031(4) 0.026(4) 0.010(3) 0.002(3) 0.000(3)
    N3A 0.030(4) 0.012(3) 0.022(4) -0.005(3) -0.004(3) -0.001(3)
    N4A 0.050(5) 0.019(4) 0.034(5) -0.015(3) 0.012(4) -0.007(3)
    C1A 0.030(4) 0.020(4) 0.015(4) 0.000(3) 0.002(3) -0.004(3)
    C2A 0.031(7) 0.042(7) 0.022(6) 0.004(6) 0.000(6) -0.006(6)
    C3A 0.036(8) 0.049(8) 0.024(7) 0.007(7) 0.002(7) -0.007(7)
    C4A 0.041(8) 0.055(8) 0.030(7) 0.010(8) 0.009(7) -0.010(7)
    C5A 0.044(8) 0.059(8) 0.026(7) 0.003(8) 0.007(7) -0.006(7)
    C6A 0.041(8) 0.055(8) 0.023(7) 0.003(7) 0.005(7) -0.002(7)
    C7A 0.037(7) 0.045(7) 0.023(6) 0.004(6) 0.002(6) -0.004(6)
    C2C 0.032(5) 0.043(6) 0.022(5) 0.004(4) 0.001(4) -0.006(4)
    C3C 0.036(7) 0.047(7) 0.025(5) 0.006(5) 0.005(5) -0.008(5)
    C4C 0.042(7) 0.059(7) 0.029(5) 0.008(7) 0.016(5) -0.009(6)
    C5C 0.044(7) 0.066(7) 0.022(5) 0.008(6) 0.011(5) -0.006(5)
    C6C 0.039(7) 0.060(7) 0.022(5) 0.008(6) 0.006(5) -0.004(5)
    C7C 0.035(6) 0.047(6) 0.025(5) 0.006(5) 0.005(4) -0.004(5)
    C8A 0.058(7) 0.049(6) 0.023(5) 0.019(5) -0.002(5) 0.008(4)
    C9A 0.037(6) 0.097(10) 0.039(6) 0.025(6) 0.012(5) 0.022(6)
    C10A 0.085(10) 0.123(15) 0.059(9) 0.067(11) -0.002(8) 0.023(9)
    C11A 0.081(11) 0.17(2) 0.058(10) 0.067(12) 0.007(8) 0.062(12)
    C12A 0.063(9) 0.21(2) 0.033(8) 0.037(12) 0.009(7) 0.049(11)
    C13A 0.040(5) 0.017(4) 0.020(4) 0.004(4) 0.001(4) 0.002(3)
    C14A 0.031(4) 0.017(3) 0.027(5) 0.007(3) -0.002(4) 0.000(4)
    C15A 0.042(5) 0.017(4) 0.026(5) 0.003(4) -0.006(4) 0.000(3)
    C16A 0.038(5) 0.017(4) 0.022(5) 0.002(4) -0.002(4) -0.002(3)
    C17A 0.037(5) 0.013(4) 0.017(4) -0.004(3) 0.002(3) 0.002(3)
    C18A 0.039(5) 0.015(4) 0.011(4) 0.002(3) 0.002(3) -0.003(3)
    C19A 0.039(5) 0.040(5) 0.027(5) 0.010(4) -0.015(4) -0.008(4)
    C20A 0.042(10) 0.081(13) 0.045(10) 0.012(10) -0.024(8) -0.021(10)
    C21A 0.040(9) 0.028(9) 0.069(12) -0.002(7) -0.017(9) -0.011(8)
    C22A 0.082(13) 0.075(13) 0.032(9) -0.006(11) -0.031(9) 0.001(9)
    C20C 0.067(14) 0.058(14) 0.045(13) -0.009(12) -0.020(12) 0.002(12)
    C21C 0.060(13) 0.063(14) 0.060(13) 0.014(12) -0.038(11) -0.020(12)
    C22C 0.037(9) 0.058(10) 0.030(9) 0.010(8) -0.022(8) 0.004(8)
    C23A 0.037(5) 0.021(4) 0.019(4) -0.010(4) 0.006(4) -0.006(3)
    C24A 0.039(5) 0.029(5) 0.012(4) -0.012(4) 0.004(4) -0.001(3)
    C25A 0.035(5) 0.045(6) 0.016(4) -0.001(4) -0.003(4) -0.006(4)
    C26A 0.032(5) 0.054(6) 0.023(5) -0.002(5) 0.003(4) -0.015(4)
    C27A 0.046(6) 0.059(7) 0.017(5) -0.022(5) 0.003(4) -0.007(4)
    C28A 0.047(6) 0.037(6) 0.036(6) -0.022(5) 0.014(5) -0.003(5)
    C29A 0.051(6) 0.029(5) 0.025(5) -0.007(5) 0.012(4) -0.013(4)
    C30A 0.066(5) 0.024(4) 0.051(4) -0.007(4) 0.018(4) -0.001(3)
    C31A 0.068(5) 0.028(4) 0.047(4) -0.007(4) 0.017(4) 0.006(4)
    C32A 0.067(5) 0.037(4) 0.045(5) 0.001(4) 0.016(4) 0.008(4)
    C33A 0.069(7) 0.047(7) 0.046(6) -0.002(6) 0.009(6) 0.006(6)
    C34A 0.068(10) 0.079(11) 0.059(10) 0.007(9) 0.007(9) 0.018(9)
    C30C 0.066(5) 0.024(4) 0.051(4) -0.007(4) 0.018(4) -0.001(3)
    C31C 0.068(5) 0.028(4) 0.047(4) -0.007(4) 0.017(4) 0.006(4)
    C32C 0.067(5) 0.037(4) 0.045(5) 0.001(4) 0.016(4) 0.008(4)
    C33C 0.066(8) 0.044(8) 0.044(7) -0.002(8) 0.014(7) 0.008(7)
    C34C 0.061(14) 0.058(14) 0.042(14) 0.002(14) 0.014(13) 0.014(13)
    C30F 0.066(5) 0.024(4) 0.051(4) -0.007(4) 0.018(4) -0.001(3)
    C31F 0.068(7) 0.031(6) 0.051(6) -0.003(6) 0.017(6) 0.002(6)
    C32F 0.068(7) 0.037(6) 0.047(6) -0.003(6) 0.014(6) 0.007(6)
    C33F 0.071(10) 0.035(9) 0.047(9) -0.006(9) 0.013(9) 0.005(9)
    C34F 0.08(3) 0.05(3) 0.04(2) 0.00(3) 0.00(2) -0.01(2)
    N1B 0.026(4) 0.012(3) 0.029(4) 0.009(3) 0.007(3) -0.001(3)
    N2B 0.034(4) 0.020(3) 0.013(3) 0.002(3) 0.007(3) 0.001(3)
    N3B 0.023(3) 0.024(3) 0.010(3) -0.007(3) -0.003(3) -0.002(3)
    N4B 0.031(4) 0.028(4) 0.021(4) -0.006(3) -0.004(3) -0.002(3)
    C1B 0.029(4) 0.017(4) 0.015(4) 0.002(3) 0.002(3) 0.001(3)
    C2B 0.023(4) 0.017(4) 0.035(5) 0.003(3) 0.008(4) -0.006(4)
    C3B 0.033(5) 0.017(4) 0.052(6) -0.002(4) 0.007(5) 0.002(4)
    C4B 0.029(5) 0.036(5) 0.050(6) -0.002(4) 0.013(5) -0.001(5)
    C5B 0.029(5) 0.038(5) 0.027(5) 0.014(4) 0.009(4) 0.002(4)
    C6B 0.039(5) 0.030(5) 0.020(4) 0.016(4) 0.012(4) 0.006(4)
    C7B 0.029(5) 0.020(4) 0.014(4) 0.003(4) 0.005(3) 0.002(3)
    C8B 0.044(6) 0.017(4) 0.044(6) 0.003(4) 0.021(4) -0.003(4)
    C9B 0.056(7) 0.041(6) 0.034(6) -0.009(5) 0.011(5) -0.009(5)
    C10B 0.049(6) 0.039(6) 0.040(6) -0.006(5) 0.007(5) -0.001(5)
    C11B 0.054(7) 0.054(7) 0.056(7) -0.008(6) 0.011(6) -0.014(6)
    C12B 0.081(9) 0.027(5) 0.051(7) 0.022(6) -0.021(6) -0.023(5)
    C13B 0.023(4) 0.016(3) 0.019(4) 0.000(3) 0.003(3) -0.006(3)
    C14B 0.025(4) 0.014(4) 0.025(5) -0.001(3) 0.001(3) -0.001(3)
    C15B 0.022(4) 0.011(4) 0.024(4) -0.001(3) -0.010(3) -0.006(3)
    C16B 0.015(3) 0.014(4) 0.027(5) 0.002(3) 0.001(3) -0.007(3)
    C17B 0.023(4) 0.020(4) 0.016(4) -0.001(3) -0.003(3) -0.009(3)
    C18B 0.025(4) 0.011(4) 0.019(4) -0.001(3) -0.001(3) -0.002(3)
    C19B 0.030(5) 0.020(4) 0.036(5) -0.001(4) -0.008(4) 0.004(4)
    C20B 0.048(6) 0.029(5) 0.035(5) 0.001(4) -0.021(5) 0.001(4)
    C21B 0.037(5) 0.018(4) 0.045(6) 0.001(4) -0.006(4) 0.009(4)
    C22B 0.024(5) 0.023(4) 0.065(7) 0.005(4) -0.003(4) 0.005(4)
    C23B 0.020(4) 0.021(4) 0.019(4) 0.002(3) 0.003(3) -0.001(3)
    C24B 0.033(5) 0.028(4) 0.010(4) -0.003(4) -0.003(3) -0.002(3)
    C25B 0.093(10) 0.045(7) 0.027(6) -0.039(7) 0.007(6) 0.002(5)
    C26B 0.098(11) 0.068(9) 0.021(5) -0.048(8) 0.005(6) 0.002(5)
    C27B 0.062(7) 0.051(6) 0.012(4) -0.008(5) -0.007(4) 0.000(4)
    C28B 0.042(5) 0.043(6) 0.024(5) -0.006(5) -0.012(4) -0.004(4)
    C29B 0.025(4) 0.032(5) 0.018(4) 0.003(4) 0.003(3) 0.001(4)
    C30B 0.031(7) 0.046(8) 0.022(6) -0.014(6) 0.000(6) -0.002(6)
    C31B 0.037(7) 0.059(8) 0.032(6) -0.008(6) 0.008(5) 0.019(6)
    C32B 0.066(8) 0.049(7) 0.040(7) -0.007(7) 0.017(6) 0.014(7)
    C33B 0.064(9) 0.054(9) 0.032(7) -0.004(8) 0.014(7) 0.012(8)
    C34B 0.083(13) 0.085(13) 0.066(12) -0.017(12) 0.003(11) 0.013(11)
    C30D 0.034(10) 0.040(10) 0.018(9) -0.011(9) -0.005(9) -0.002(9)
    C31D 0.038(9) 0.047(9) 0.024(8) -0.009(8) 0.001(8) 0.006(8)
    C32D 0.054(9) 0.055(9) 0.038(8) -0.007(8) 0.009(8) 0.013(9)
    C33D 0.063(10) 0.055(10) 0.041(9) -0.004(9) 0.009(9) 0.014(9)
    C34D 0.062(15) 0.059(16) 0.035(14) -0.011(15) 0.016(14) 0.016(14)
    C30E 0.034(10) 0.042(11) 0.019(10) -0.010(9) -0.002(9) -0.001(9)
    C31E 0.036(11) 0.040(11) 0.019(11) -0.006(10) 0.006(10) -0.002(10)
    C32E 0.043(12) 0.040(12) 0.025(11) -0.004(12) 0.011(11) 0.006(11)
    C33E 0.058(10) 0.049(9) 0.037(9) -0.004(9) 0.011(9) 0.004(9)
    C34E 0.06(2) 0.05(2) 0.04(2) 0.00(2) 0.003(19) 0.008(19)
_geom_special_details
;
 All esds (except the esd in the dihedral angle between two l.s. planes)
 are estimated using the full covariance matrix.  The cell esds are taken
 into account individually in the estimation of esds in distances, angles
 and torsion angles; correlations between esds in cell parameters are only
 used when they are defined by crystal symmetry.  An approximate (isotropic)
 treatment of cell esds is used for estimating esds involving l.s. planes.
;
loop_
    _geom_bond_atom_site_label_1
    _geom_bond_atom_site_label_2
    _geom_bond_site_symmetry_2
    _geom_bond_distance
    _geom_bond_publ_flag
    Hg1 N1A . 2.313(7) y
    Hg1 N1B . 2.343(6) y
    Hg1 Cl11 . 2.373(19) y
    Hg1 Br12 . 2.5083(10) y
    Hg1 Br11 . 2.593(4) y
    Hg2 N3A 1_545 2.316(6) y
    Hg2 N3B . 2.327(6) y
    Hg2 Cl21 . 2.48(4) y
    Hg2 Br22 . 2.5147(11) y
    Hg2 Br21 . 2.57(2) y
    N1A C1A . 1.326(11) ?
    N1A C2A . 1.39(2) ?
    N1A C2C . 1.408(15) ?
    N2A C1A . 1.364(12) ?
    N2A C7A . 1.38(2) ?
    N2A C7C . 1.384(15) ?
    N2A C8A . 1.460(13) ?
    N3A C23A . 1.324(11) ?
    N3A C24A . 1.391(12) ?
    N4A C23A . 1.372(12) ?
    N4A C29A . 1.376(14) ?
    N4A C30F . 1.461(13) ?
    N4A C30A . 1.461(13) ?
    N4A C30C . 1.461(13) ?
    C1A C13A . 1.466(12) ?
    C2A C7A . 1.38(3) ?
    C2A C3A . 1.39(3) ?
    C3A C4A . 1.41(3) ?
    C3A H3AA . 0.9500 ?
    C4A C5A . 1.36(3) ?
    C4A H4AA . 0.9500 ?
    C5A C6A . 1.37(3) ?
    C5A H5AA . 0.9500 ?
    C6A C7A . 1.40(3) ?
    C6A H6AA . 0.9500 ?
    C2C C7C . 1.387(17) ?
    C2C C3C . 1.402(17) ?
    C3C C4C . 1.40(2) ?
    C3C H3CA . 0.9500 ?
    C4C C5C . 1.36(2) ?
    C4C H4CA . 0.9500 ?
    C5C C6C . 1.374(19) ?
    C5C H5CA . 0.9500 ?
    C6C C7C . 1.398(16) ?
    C6C H6CA . 0.9500 ?
    C8A C9A . 1.497(17) ?
    C8A H8AA . 0.9900 ?
    C8A H8AB . 0.9900 ?
    C9A C10A . 1.52(2) ?
    C9A H9A1 . 0.9900 ?
    C9A H9A2 . 0.9900 ?
    C10A C11A . 1.53(2) ?
    C10A H10A . 0.9900 ?
    C10A H10B . 0.9900 ?
    C11A C12A . 1.49(3) ?
    C11A H11A . 0.9900 ?
    C11A H11B . 0.9900 ?
    C12A H12A . 0.9800 ?
    C12A H12B . 0.9800 ?
    C12A H12C . 0.9800 ?
    C13A C18A . 1.391(13) ?
    C13A C14A . 1.406(13) ?
    C14A C15A . 1.400(13) ?
    C14A H14A . 0.9500 ?
    C15A C16A . 1.383(14) ?
    C15A C19A . 1.532(13) ?
    C16A C17A . 1.383(13) ?
    C16A H16A . 0.9500 ?
    C17A C18A . 1.395(11) ?
    C17A C23A . 1.466(13) ?
    C18A H18A . 0.9500 ?
    C19A C20C . 1.43(4) ?
    C19A C22A . 1.47(3) ?
    C19A C21C . 1.54(3) ?
    C19A C20A . 1.54(2) ?
    C19A C21A . 1.55(2) ?
    C19A C22C . 1.58(3) ?
    C20A H20A . 0.9800 ?
    C20A H20B . 0.9800 ?
    C20A H20C . 0.9800 ?
    C21A H21A . 0.9800 ?
    C21A H21B . 0.9800 ?
    C21A H21C . 0.9800 ?
    C22A H22A . 0.9800 ?
    C22A H22B . 0.9800 ?
    C22A H22C . 0.9800 ?
    C20C H20D . 0.9800 ?
    C20C H20E . 0.9800 ?
    C20C H20F . 0.9800 ?
    C21C H21D . 0.9800 ?
    C21C H21E . 0.9800 ?
    C21C H21F . 0.9800 ?
    C22C H22D . 0.9800 ?
    C22C H22E . 0.9800 ?
    C22C H22F . 0.9800 ?
    C24A C29A . 1.390(13) ?
    C24A C25A . 1.406(14) ?
    C25A C26A . 1.378(14) ?
    C25A H25A . 0.9500 ?
    C26A C27A . 1.385(16) ?
    C26A H26A . 0.9500 ?
    C27A C28A . 1.358(17) ?
    C27A H27A . 0.9500 ?
    C28A C29A . 1.415(14) ?
    C28A H28A . 0.9500 ?
    C30A C31A . 1.559(15) ?
    C30A H30A . 0.9900 ?
    C30A H30B . 0.9900 ?
    C31A C32A . 1.519(17) ?
    C31A H31A . 0.9900 ?
    C31A H31B . 0.9900 ?
    C32A C33A . 1.544(18) ?
    C32A H32A . 0.9900 ?
    C32A H32B . 0.9900 ?
    C33A C34A . 1.51(2) ?
    C33A H33A . 0.9900 ?
    C33A H33B . 0.9900 ?
    C34A H34A . 0.9800 ?
    C34A H34B . 0.9800 ?
    C34A H34C . 0.9800 ?
    C30C C31C . 1.559(15) ?
    C30C H30E . 0.9900 ?
    C30C H30F . 0.9900 ?
    C31C C32C . 1.519(17) ?
    C31C H31E . 0.9900 ?
    C31C H31F . 0.9900 ?
    C32C C33C . 1.53(3) ?
    C32C H32E . 0.9900 ?
    C32C H32F . 0.9900 ?
    C33C C34C . 1.50(3) ?
    C33C H33E . 0.9900 ?
    C33C H33F . 0.9900 ?
    C34C H34D . 0.9800 ?
    C34C H34E . 0.9800 ?
    C34C H34F . 0.9800 ?
    C30F C31F . 1.53(3) ?
    C30F H30K . 0.9900 ?
    C30F H30L . 0.9900 ?
    C31F C32F . 1.52(3) ?
    C31F H31K . 0.9900 ?
    C31F H31L . 0.9900 ?
    C32F C33F . 1.53(3) ?
    C32F H32K . 0.9900 ?
    C32F H32L . 0.9900 ?
    C33F C34F . 1.50(3) ?
    C33F H33K . 0.9900 ?
    C33F H33L . 0.9900 ?
    C34F H34P . 0.9800 ?
    C34F H34Q . 0.9800 ?
    C34F H34R . 0.9800 ?
    N1B C1B . 1.340(11) ?
    N1B C2B . 1.398(11) ?
    N2B C1B . 1.368(11) ?
    N2B C7B . 1.388(11) ?
    N2B C8B . 1.456(11) ?
    N3B C23B . 1.300(11) ?
    N3B C24B . 1.396(12) ?
    N4B C23B . 1.354(11) ?
    N4B C29B . 1.385(12) ?
    N4B C30B . 1.465(17) ?
    N4B C30E . 1.50(7) ?
    N4B C30D . 1.62(5) ?
    C1B C13B . 1.464(11) ?
    C2B C3B . 1.397(13) ?
    C2B C7B . 1.400(12) ?
    C3B C4B . 1.375(14) ?
    C3B H3BA . 0.9500 ?
    C4B C5B . 1.407(14) ?
    C4B H4BA . 0.9500 ?
    C5B C6B . 1.375(14) ?
    C5B H5BA . 0.9500 ?
    C6B C7B . 1.394(12) ?
    C6B H6BA . 0.9500 ?
    C8B C9B . 1.513(13) ?
    C8B H8BA . 0.9900 ?
    C8B H8BB . 0.9900 ?
    C9B C10B . 1.532(14) ?
    C9B H9BA . 0.9900 ?
    C9B H9BB . 0.9900 ?
    C10B C11B . 1.528(14) ?
    C10B H10C . 0.9900 ?
    C10B H10D . 0.9900 ?
    C11B C12B . 1.510(15) ?
    C11B H11C . 0.9900 ?
    C11B H11D . 0.9900 ?
    C12B H12D . 0.9800 ?
    C12B H12E . 0.9800 ?
    C12B H12F . 0.9800 ?
    C13B C14B . 1.392(12) ?
    C13B C18B . 1.393(12) ?
    C14B C15B . 1.401(12) ?
    C14B H14B . 0.9500 ?
    C15B C16B . 1.380(12) ?
    C15B C19B . 1.547(11) ?
    C16B C17B . 1.401(12) ?
    C16B H16B . 0.9500 ?
    C17B C18B . 1.390(12) ?
    C17B C23B . 1.467(12) ?
    C18B H18B . 0.9500 ?
    C19B C20B . 1.518(14) ?
    C19B C22B . 1.526(14) ?
    C19B C21B . 1.537(12) ?
    C20B H20G . 0.9800 ?
    C20B H20H . 0.9800 ?
    C20B H20I . 0.9800 ?
    C21B H21G . 0.9800 ?
    C21B H21H . 0.9800 ?
    C21B H21I . 0.9800 ?
    C22B H22G . 0.9800 ?
    C22B H22H . 0.9800 ?
    C22B H22I . 0.9800 ?
    C24B C29B . 1.391(13) ?
    C24B C25B . 1.402(14) ?
    C25B C26B . 1.366(17) ?
    C25B H25B . 0.9500 ?
    C26B C27B . 1.398(16) ?
    C26B H26B . 0.9500 ?
    C27B C28B . 1.365(16) ?
    C27B H27B . 0.9500 ?
    C28B C29B . 1.395(13) ?
    C28B H28B . 0.9500 ?
    C30B C31B . 1.534(19) ?
    C30B H30C . 0.9900 ?
    C30B H30D . 0.9900 ?
    C31B C32B . 1.500(19) ?
    C31B H31C . 0.9900 ?
    C31B H31D . 0.9900 ?
    C32B C33B . 1.52(2) ?
    C32B H32C . 0.9900 ?
    C32B H32D . 0.9900 ?
    C33B C34B . 1.48(2) ?
    C33B H33C . 0.9900 ?
    C33B H33D . 0.9900 ?
    C34B H34G . 0.9800 ?
    C34B H34H . 0.9800 ?
    C34B H34I . 0.9800 ?
    C30D C31D . 1.52(2) ?
    C30D H30G . 0.9900 ?
    C30D H30H . 0.9900 ?
    C31D C32D . 1.50(2) ?
    C31D H31G . 0.9900 ?
    C31D H31H . 0.9900 ?
    C32D C33D . 1.53(3) ?
    C32D H32G . 0.9900 ?
    C32D H32H . 0.9900 ?
    C33D C34D . 1.49(3) ?
    C33D H33G . 0.9900 ?
    C33D H33H . 0.9900 ?
    C34D H34J . 0.9800 ?
    C34D H34K . 0.9800 ?
    C34D H34L . 0.9800 ?
    C30E C31E . 1.53(3) ?
    C30E H30I . 0.9900 ?
    C30E H30J . 0.9900 ?
    C31E C32E . 1.52(3) ?
    C31E H31I . 0.9900 ?
    C31E H31J . 0.9900 ?
    C32E C33E . 1.53(3) ?
    C32E H32I . 0.9900 ?
    C32E H32J . 0.9900 ?
    C33E C34E . 1.50(3) ?
    C33E H33I . 0.9900 ?
    C33E H33J . 0.9900 ?
    C34E H34M . 0.9800 ?
    C34E H34N . 0.9800 ?
    C34E H34O . 0.9800 ?
loop_
    _geom_angle_atom_site_label_1
    _geom_angle_atom_site_label_2
    _geom_angle_atom_site_label_3
    _geom_angle_site_symmetry_1
    _geom_angle_site_symmetry_3
    _geom_angle
    _geom_angle_publ_flag
    N1A Hg1 N1B . . 99.4(3) y
    N1A Hg1 Cl11 . . 107.1(6) y
    N1B Hg1 Cl11 . . 108.0(5) y
    N1A Hg1 Br12 . . 115.82(18) y
    N1B Hg1 Br12 . . 111.26(17) y
    Cl11 Hg1 Br12 . . 114.1(5) y
    N1A Hg1 Br11 . . 103.9(2) y
    N1B Hg1 Br11 . . 105.2(2) y
    Br12 Hg1 Br11 . . 119.01(12) y
    N3A Hg2 N3B 1_545 . 97.2(2) y
    N3A Hg2 Cl21 1_545 . 101.7(8) y
    N3B Hg2 Cl21 . . 105.0(9) y
    N3A Hg2 Br22 1_545 . 115.13(18) y
    N3B Hg2 Br22 . . 109.95(17) y
    Cl21 Hg2 Br22 . . 124.1(7) y
    N3A Hg2 Br21 1_545 . 105.3(5) y
    N3B Hg2 Br21 . . 107.8(5) y
    Br22 Hg2 Br21 . . 119.1(4) y
    C1A N1A C2A . . 106(2) ?
    C1A N1A C2C . . 105.2(10) ?
    C1A N1A Hg1 . . 124.8(6) ?
    C2A N1A Hg1 . . 129(2) ?
    C2C N1A Hg1 . . 129.4(9) ?
    C1A N2A C7A . . 106(2) ?
    C1A N2A C7C . . 108.1(11) ?
    C1A N2A C8A . . 127.7(8) ?
    C7A N2A C8A . . 126(2) ?
    C7C N2A C8A . . 123.0(11) ?
    C23A N3A C24A . . 106.5(7) ?
    C23A N3A Hg2 . 1_565 125.9(6) ?
    C24A N3A Hg2 . 1_565 125.5(6) ?
    C23A N4A C29A . . 107.0(8) ?
    C23A N4A C30F . . 127.6(9) ?
    C29A N4A C30F . . 125.0(8) ?
    C23A N4A C30A . . 127.6(9) ?
    C29A N4A C30A . . 125.0(8) ?
    C23A N4A C30C . . 127.6(9) ?
    C29A N4A C30C . . 125.0(8) ?
    N1A C1A N2A . . 111.6(7) ?
    N1A C1A C13A . . 124.8(8) ?
    N2A C1A C13A . . 123.5(8) ?
    C7A C2A N1A . . 108(3) ?
    C7A C2A C3A . . 123(2) ?
    N1A C2A C3A . . 129(4) ?
    C2A C3A C4A . . 116(3) ?
    C2A C3A H3AA . . 122.1 ?
    C4A C3A H3AA . . 122.1 ?
    C5A C4A C3A . . 120(3) ?
    C5A C4A H4AA . . 120.0 ?
    C3A C4A H4AA . . 120.0 ?
    C4A C5A C6A . . 125(3) ?
    C4A C5A H5AA . . 117.3 ?
    C6A C5A H5AA . . 117.3 ?
    C5A C6A C7A . . 115(3) ?
    C5A C6A H6AA . . 122.5 ?
    C7A C6A H6AA . . 122.5 ?
    N2A C7A C2A . . 107(3) ?
    N2A C7A C6A . . 131(4) ?
    C2A C7A C6A . . 121(2) ?
    C7C C2C C3C . . 118.4(12) ?
    C7C C2C N1A . . 109.6(14) ?
    C3C C2C N1A . . 132.0(15) ?
    C4C C3C C2C . . 118.4(13) ?
    C4C C3C H3CA . . 120.8 ?
    C2C C3C H3CA . . 120.8 ?
    C5C C4C C3C . . 121.4(13) ?
    C5C C4C H4CA . . 119.3 ?
    C3C C4C H4CA . . 119.3 ?
    C4C C5C C6C . . 121.7(13) ?
    C4C C5C H5CA . . 119.2 ?
    C6C C5C H5CA . . 119.2 ?
    C5C C6C C7C . . 117.1(13) ?
    C5C C6C H6CA . . 121.5 ?
    C7C C6C H6CA . . 121.5 ?
    N2A C7C C2C . . 105.3(14) ?
    N2A C7C C6C . . 131.7(16) ?
    C2C C7C C6C . . 122.9(12) ?
    N2A C8A C9A . . 113.0(11) ?
    N2A C8A H8AA . . 109.0 ?
    C9A C8A H8AA . . 109.0 ?
    N2A C8A H8AB . . 109.0 ?
    C9A C8A H8AB . . 109.0 ?
    H8AA C8A H8AB . . 107.8 ?
    C8A C9A C10A . . 111.0(14) ?
    C8A C9A H9A1 . . 109.4 ?
    C10A C9A H9A1 . . 109.4 ?
    C8A C9A H9A2 . . 109.4 ?
    C10A C9A H9A2 . . 109.4 ?
    H9A1 C9A H9A2 . . 108.0 ?
    C9A C10A C11A . . 114.3(12) ?
    C9A C10A H10A . . 108.7 ?
    C11A C10A H10A . . 108.7 ?
    C9A C10A H10B . . 108.7 ?
    C11A C10A H10B . . 108.7 ?
    H10A C10A H10B . . 107.6 ?
    C12A C11A C10A . . 115.5(18) ?
    C12A C11A H11A . . 108.4 ?
    C10A C11A H11A . . 108.4 ?
    C12A C11A H11B . . 108.4 ?
    C10A C11A H11B . . 108.4 ?
    H11A C11A H11B . . 107.5 ?
    C11A C12A H12A . . 109.5 ?
    C11A C12A H12B . . 109.5 ?
    H12A C12A H12B . . 109.5 ?
    C11A C12A H12C . . 109.5 ?
    H12A C12A H12C . . 109.5 ?
    H12B C12A H12C . . 109.5 ?
    C18A C13A C14A . . 119.6(8) ?
    C18A C13A C1A . . 121.0(8) ?
    C14A C13A C1A . . 119.4(8) ?
    C15A C14A C13A . . 121.0(8) ?
    C15A C14A H14A . . 119.5 ?
    C13A C14A H14A . . 119.5 ?
    C16A C15A C14A . . 117.6(8) ?
    C16A C15A C19A . . 120.3(8) ?
    C14A C15A C19A . . 122.0(9) ?
    C17A C16A C15A . . 122.5(9) ?
    C17A C16A H16A . . 118.8 ?
    C15A C16A H16A . . 118.8 ?
    C16A C17A C18A . . 119.6(9) ?
    C16A C17A C23A . . 118.6(8) ?
    C18A C17A C23A . . 121.8(8) ?
    C13A C18A C17A . . 119.6(8) ?
    C13A C18A H18A . . 120.2 ?
    C17A C18A H18A . . 120.2 ?
    C20C C19A C15A . . 111.3(15) ?
    C22A C19A C15A . . 110.8(12) ?
    C20C C19A C21C . . 117(2) ?
    C15A C19A C21C . . 109.6(13) ?
    C22A C19A C20A . . 108.3(16) ?
    C15A C19A C20A . . 114.6(11) ?
    C22A C19A C21A . . 107.8(16) ?
    C15A C19A C21A . . 109.7(10) ?
    C20A C19A C21A . . 105.4(15) ?
    C20C C19A C22C . . 109.7(19) ?
    C15A C19A C22C . . 105.0(12) ?
    C21C C19A C22C . . 103.8(18) ?
    C19A C20A H20A . . 109.5 ?
    C19A C20A H20B . . 109.5 ?
    H20A C20A H20B . . 109.5 ?
    C19A C20A H20C . . 109.5 ?
    H20A C20A H20C . . 109.5 ?
    H20B C20A H20C . . 109.5 ?
    C19A C21A H21A . . 109.5 ?
    C19A C21A H21B . . 109.5 ?
    H21A C21A H21B . . 109.5 ?
    C19A C21A H21C . . 109.5 ?
    H21A C21A H21C . . 109.5 ?
    H21B C21A H21C . . 109.5 ?
    C19A C22A H22A . . 109.5 ?
    C19A C22A H22B . . 109.5 ?
    H22A C22A H22B . . 109.5 ?
    C19A C22A H22C . . 109.5 ?
    H22A C22A H22C . . 109.5 ?
    H22B C22A H22C . . 109.5 ?
    C19A C20C H20D . . 109.5 ?
    C19A C20C H20E . . 109.5 ?
    H20D C20C H20E . . 109.5 ?
    C19A C20C H20F . . 109.5 ?
    H20D C20C H20F . . 109.5 ?
    H20E C20C H20F . . 109.5 ?
    C19A C21C H21D . . 109.5 ?
    C19A C21C H21E . . 109.5 ?
    H21D C21C H21E . . 109.5 ?
    C19A C21C H21F . . 109.5 ?
    H21D C21C H21F . . 109.5 ?
    H21E C21C H21F . . 109.5 ?
    C19A C22C H22D . . 109.5 ?
    C19A C22C H22E . . 109.5 ?
    H22D C22C H22E . . 109.5 ?
    C19A C22C H22F . . 109.5 ?
    H22D C22C H22F . . 109.5 ?
    H22E C22C H22F . . 109.5 ?
    N3A C23A N4A . . 111.3(8) ?
    N3A C23A C17A . . 123.7(8) ?
    N4A C23A C17A . . 124.9(8) ?
    C29A C24A N3A . . 108.5(9) ?
    C29A C24A C25A . . 120.0(9) ?
    N3A C24A C25A . . 131.4(8) ?
    C26A C25A C24A . . 116.9(10) ?
    C26A C25A H25A . . 121.5 ?
    C24A C25A H25A . . 121.5 ?
    C25A C26A C27A . . 121.8(10) ?
    C25A C26A H26A . . 119.1 ?
    C27A C26A H26A . . 119.1 ?
    C28A C27A C26A . . 123.3(10) ?
    C28A C27A H27A . . 118.4 ?
    C26A C27A H27A . . 118.4 ?
    C27A C28A C29A . . 115.3(9) ?
    C27A C28A H28A . . 122.4 ?
    C29A C28A H28A . . 122.4 ?
    N4A C29A C24A . . 106.6(9) ?
    N4A C29A C28A . . 130.7(9) ?
    C24A C29A C28A . . 122.7(10) ?
    N4A C30A C31A . . 112.8(9) ?
    N4A C30A H30A . . 109.0 ?
    C31A C30A H30A . . 109.0 ?
    N4A C30A H30B . . 109.0 ?
    C31A C30A H30B . . 109.0 ?
    H30A C30A H30B . . 107.8 ?
    C32A C31A C30A . . 115.4(10) ?
    C32A C31A H31A . . 108.4 ?
    C30A C31A H31A . . 108.4 ?
    C32A C31A H31B . . 108.4 ?
    C30A C31A H31B . . 108.4 ?
    H31A C31A H31B . . 107.5 ?
    C31A C32A C33A . . 111.6(11) ?
    C31A C32A H32A . . 109.3 ?
    C33A C32A H32A . . 109.3 ?
    C31A C32A H32B . . 109.3 ?
    C33A C32A H32B . . 109.3 ?
    H32A C32A H32B . . 108.0 ?
    C34A C33A C32A . . 109.9(14) ?
    C34A C33A H33A . . 109.7 ?
    C32A C33A H33A . . 109.7 ?
    C34A C33A H33B . . 109.7 ?
    C32A C33A H33B . . 109.7 ?
    H33A C33A H33B . . 108.2 ?
    C33A C34A H34A . . 109.5 ?
    C33A C34A H34B . . 109.5 ?
    H34A C34A H34B . . 109.5 ?
    C33A C34A H34C . . 109.5 ?
    H34A C34A H34C . . 109.5 ?
    H34B C34A H34C . . 109.5 ?
    N4A C30C C31C . . 112.8(9) ?
    N4A C30C H30E . . 109.0 ?
    C31C C30C H30E . . 109.0 ?
    N4A C30C H30F . . 109.0 ?
    C31C C30C H30F . . 109.0 ?
    H30E C30C H30F . . 107.8 ?
    C32C C31C C30C . . 115.4(10) ?
    C32C C31C H31E . . 108.4 ?
    C30C C31C H31E . . 108.4 ?
    C32C C31C H31F . . 108.4 ?
    C30C C31C H31F . . 108.4 ?
    H31E C31C H31F . . 107.5 ?
    C31C C32C C33C . . 128(3) ?
    C31C C32C H32E . . 105.4 ?
    C33C C32C H32E . . 105.4 ?
    C31C C32C H32F . . 105.4 ?
    C33C C32C H32F . . 105.4 ?
    H32E C32C H32F . . 106.0 ?
    C34C C33C C32C . . 109(3) ?
    C34C C33C H33E . . 109.9 ?
    C32C C33C H33E . . 109.9 ?
    C34C C33C H33F . . 109.9 ?
    C32C C33C H33F . . 109.9 ?
    H33E C33C H33F . . 108.3 ?
    C33C C34C H34D . . 109.5 ?
    C33C C34C H34E . . 109.5 ?
    H34D C34C H34E . . 109.5 ?
    C33C C34C H34F . . 109.5 ?
    H34D C34C H34F . . 109.5 ?
    H34E C34C H34F . . 109.5 ?
    N4A C30F C31F . . 110(3) ?
    N4A C30F H30K . . 109.6 ?
    C31F C30F H30K . . 109.6 ?
    N4A C30F H30L . . 109.6 ?
    C31F C30F H30L . . 109.6 ?
    H30K C30F H30L . . 108.2 ?
    C32F C31F C30F . . 112(3) ?
    C32F C31F H31K . . 109.3 ?
    C30F C31F H31K . . 109.3 ?
    C32F C31F H31L . . 109.3 ?
    C30F C31F H31L . . 109.3 ?
    H31K C31F H31L . . 108.0 ?
    C31F C32F C33F . . 110(3) ?
    C31F C32F H32K . . 109.6 ?
    C33F C32F H32K . . 109.6 ?
    C31F C32F H32L . . 109.6 ?
    C33F C32F H32L . . 109.6 ?
    H32K C32F H32L . . 108.1 ?
    C34F C33F C32F . . 110(3) ?
    C34F C33F H33K . . 109.6 ?
    C32F C33F H33K . . 109.6 ?
    C34F C33F H33L . . 109.6 ?
    C32F C33F H33L . . 109.6 ?
    H33K C33F H33L . . 108.2 ?
    C33F C34F H34P . . 109.5 ?
    C33F C34F H34Q . . 109.5 ?
    H34P C34F H34Q . . 109.5 ?
    C33F C34F H34R . . 109.5 ?
    H34P C34F H34R . . 109.5 ?
    H34Q C34F H34R . . 109.5 ?
    C1B N1B C2B . . 106.2(7) ?
    C1B N1B Hg1 . . 124.8(5) ?
    C2B N1B Hg1 . . 124.7(5) ?
    C1B N2B C7B . . 107.4(7) ?
    C1B N2B C8B . . 128.6(8) ?
    C7B N2B C8B . . 123.9(7) ?
    C23B N3B C24B . . 106.1(7) ?
    C23B N3B Hg2 . . 123.6(5) ?
    C24B N3B Hg2 . . 129.7(5) ?
    C23B N4B C29B . . 108.0(7) ?
    C23B N4B C30B . . 132.5(9) ?
    C29B N4B C30B . . 118.8(9) ?
    C23B N4B C30E . . 117(3) ?
    C29B N4B C30E . . 133(3) ?
    C23B N4B C30D . . 122.4(17) ?
    C29B N4B C30D . . 123.3(19) ?
    N1B C1B N2B . . 111.4(7) ?
    N1B C1B C13B . . 123.1(7) ?
    N2B C1B C13B . . 125.5(7) ?
    C3B C2B N1B . . 130.5(8) ?
    C3B C2B C7B . . 120.8(8) ?
    N1B C2B C7B . . 108.8(7) ?
    C4B C3B C2B . . 117.1(9) ?
    C4B C3B H3BA . . 121.4 ?
    C2B C3B H3BA . . 121.4 ?
    C3B C4B C5B . . 122.2(9) ?
    C3B C4B H4BA . . 118.9 ?
    C5B C4B H4BA . . 118.9 ?
    C6B C5B C4B . . 120.7(9) ?
    C6B C5B H5BA . . 119.7 ?
    C4B C5B H5BA . . 119.7 ?
    C5B C6B C7B . . 117.7(8) ?
    C5B C6B H6BA . . 121.1 ?
    C7B C6B H6BA . . 121.1 ?
    N2B C7B C6B . . 132.3(8) ?
    N2B C7B C2B . . 106.2(7) ?
    C6B C7B C2B . . 121.4(8) ?
    N2B C8B C9B . . 113.6(8) ?
    N2B C8B H8BA . . 108.8 ?
    C9B C8B H8BA . . 108.8 ?
    N2B C8B H8BB . . 108.8 ?
    C9B C8B H8BB . . 108.8 ?
    H8BA C8B H8BB . . 107.7 ?
    C8B C9B C10B . . 110.7(9) ?
    C8B C9B H9BA . . 109.5 ?
    C10B C9B H9BA . . 109.5 ?
    C8B C9B H9BB . . 109.5 ?
    C10B C9B H9BB . . 109.5 ?
    H9BA C9B H9BB . . 108.1 ?
    C11B C10B C9B . . 113.6(9) ?
    C11B C10B H10C . . 108.8 ?
    C9B C10B H10C . . 108.8 ?
    C11B C10B H10D . . 108.8 ?
    C9B C10B H10D . . 108.8 ?
    H10C C10B H10D . . 107.7 ?
    C12B C11B C10B . . 112.0(10) ?
    C12B C11B H11C . . 109.2 ?
    C10B C11B H11C . . 109.2 ?
    C12B C11B H11D . . 109.2 ?
    C10B C11B H11D . . 109.2 ?
    H11C C11B H11D . . 107.9 ?
    C11B C12B H12D . . 109.5 ?
    C11B C12B H12E . . 109.5 ?
    H12D C12B H12E . . 109.5 ?
    C11B C12B H12F . . 109.5 ?
    H12D C12B H12F . . 109.5 ?
    H12E C12B H12F . . 109.5 ?
    C14B C13B C18B . . 120.3(8) ?
    C14B C13B C1B . . 117.6(7) ?
    C18B C13B C1B . . 122.1(7) ?
    C13B C14B C15B . . 120.8(8) ?
    C13B C14B H14B . . 119.6 ?
    C15B C14B H14B . . 119.6 ?
    C16B C15B C14B . . 118.1(7) ?
    C16B C15B C19B . . 121.9(7) ?
    C14B C15B C19B . . 119.9(8) ?
    C15B C16B C17B . . 121.8(7) ?
    C15B C16B H16B . . 119.1 ?
    C17B C16B H16B . . 119.1 ?
    C18B C17B C16B . . 119.4(8) ?
    C18B C17B C23B . . 121.6(8) ?
    C16B C17B C23B . . 118.8(7) ?
    C17B C18B C13B . . 119.5(8) ?
    C17B C18B H18B . . 120.2 ?
    C13B C18B H18B . . 120.2 ?
    C20B C19B C22B . . 109.3(8) ?
    C20B C19B C21B . . 109.5(8) ?
    C22B C19B C21B . . 108.4(8) ?
    C20B C19B C15B . . 108.7(7) ?
    C22B C19B C15B . . 110.9(8) ?
    C21B C19B C15B . . 110.0(7) ?
    C19B C20B H20G . . 109.5 ?
    C19B C20B H20H . . 109.5 ?
    H20G C20B H20H . . 109.5 ?
    C19B C20B H20I . . 109.5 ?
    H20G C20B H20I . . 109.5 ?
    H20H C20B H20I . . 109.5 ?
    C19B C21B H21G . . 109.5 ?
    C19B C21B H21H . . 109.5 ?
    H21G C21B H21H . . 109.5 ?
    C19B C21B H21I . . 109.5 ?
    H21G C21B H21I . . 109.5 ?
    H21H C21B H21I . . 109.5 ?
    C19B C22B H22G . . 109.5 ?
    C19B C22B H22H . . 109.5 ?
    H22G C22B H22H . . 109.5 ?
    C19B C22B H22I . . 109.5 ?
    H22G C22B H22I . . 109.5 ?
    H22H C22B H22I . . 109.5 ?
    N3B C23B N4B . . 112.1(7) ?
    N3B C23B C17B . . 124.0(7) ?
    N4B C23B C17B . . 124.0(7) ?
    C29B C24B N3B . . 109.2(8) ?
    C29B C24B C25B . . 119.3(9) ?
    N3B C24B C25B . . 131.5(9) ?
    C26B C25B C24B . . 117.8(11) ?
    C26B C25B H25B . . 121.1 ?
    C24B C25B H25B . . 121.1 ?
    C25B C26B C27B . . 122.7(11) ?
    C25B C26B H26B . . 118.6 ?
    C27B C26B H26B . . 118.6 ?
    C28B C27B C26B . . 119.9(10) ?
    C28B C27B H27B . . 120.1 ?
    C26B C27B H27B . . 120.1 ?
    C27B C28B C29B . . 118.2(9) ?
    C27B C28B H28B . . 120.9 ?
    C29B C28B H28B . . 120.9 ?
    N4B C29B C24B . . 104.6(8) ?
    N4B C29B C28B . . 133.3(9) ?
    C24B C29B C28B . . 122.0(9) ?
    N4B C30B C31B . . 113.0(14) ?
    N4B C30B H30C . . 109.0 ?
    C31B C30B H30C . . 109.0 ?
    N4B C30B H30D . . 109.0 ?
    C31B C30B H30D . . 109.0 ?
    H30C C30B H30D . . 107.8 ?
    C32B C31B C30B . . 122.3(15) ?
    C32B C31B H31C . . 106.8 ?
    C30B C31B H31C . . 106.8 ?
    C32B C31B H31D . . 106.8 ?
    C30B C31B H31D . . 106.8 ?
    H31C C31B H31D . . 106.6 ?
    C31B C32B C33B . . 114.0(15) ?
    C31B C32B H32C . . 108.8 ?
    C33B C32B H32C . . 108.8 ?
    C31B C32B H32D . . 108.8 ?
    C33B C32B H32D . . 108.8 ?
    H32C C32B H32D . . 107.7 ?
    C34B C33B C32B . . 109.8(18) ?
    C34B C33B H33C . . 109.7 ?
    C32B C33B H33C . . 109.7 ?
    C34B C33B H33D . . 109.7 ?
    C32B C33B H33D . . 109.7 ?
    H33C C33B H33D . . 108.2 ?
    C33B C34B H34G . . 109.5 ?
    C33B C34B H34H . . 109.5 ?
    H34G C34B H34H . . 109.5 ?
    C33B C34B H34I . . 109.5 ?
    H34G C34B H34I . . 109.5 ?
    H34H C34B H34I . . 109.5 ?
    C31D C30D N4B . . 114(4) ?
    C31D C30D H30G . . 108.8 ?
    N4B C30D H30G . . 108.8 ?
    C31D C30D H30H . . 108.8 ?
    N4B C30D H30H . . 108.8 ?
    H30G C30D H30H . . 107.7 ?
    C32D C31D C30D . . 124(3) ?
    C32D C31D H31G . . 106.4 ?
    C30D C31D H31G . . 106.4 ?
    C32D C31D H31H . . 106.4 ?
    C30D C31D H31H . . 106.4 ?
    H31G C31D H31H . . 106.5 ?
    C31D C32D C33D . . 117(3) ?
    C31D C32D H32G . . 108.0 ?
    C33D C32D H32G . . 108.0 ?
    C31D C32D H32H . . 108.0 ?
    C33D C32D H32H . . 108.0 ?
    H32G C32D H32H . . 107.2 ?
    C34D C33D C32D . . 112(3) ?
    C34D C33D H33G . . 109.2 ?
    C32D C33D H33G . . 109.2 ?
    C34D C33D H33H . . 109.2 ?
    C32D C33D H33H . . 109.2 ?
    H33G C33D H33H . . 107.9 ?
    C33D C34D H34J . . 109.5 ?
    C33D C34D H34K . . 109.5 ?
    H34J C34D H34K . . 109.5 ?
    C33D C34D H34L . . 109.5 ?
    H34J C34D H34L . . 109.5 ?
    H34K C34D H34L . . 109.5 ?
    N4B C30E C31E . . 111(5) ?
    N4B C30E H30I . . 109.4 ?
    C31E C30E H30I . . 109.4 ?
    N4B C30E H30J . . 109.4 ?
    C31E C30E H30J . . 109.4 ?
    H30I C30E H30J . . 108.0 ?
    C32E C31E C30E . . 114(3) ?
    C32E C31E H31I . . 108.7 ?
    C30E C31E H31I . . 108.7 ?
    C32E C31E H31J . . 108.7 ?
    C30E C31E H31J . . 108.7 ?
    H31I C31E H31J . . 107.6 ?
    C31E C32E C33E . . 115(3) ?
    C31E C32E H32I . . 108.6 ?
    C33E C32E H32I . . 108.6 ?
    C31E C32E H32J . . 108.6 ?
    C33E C32E H32J . . 108.6 ?
    H32I C32E H32J . . 107.6 ?
    C34E C33E C32E . . 111(3) ?
    C34E C33E H33I . . 109.5 ?
    C32E C33E H33I . . 109.5 ?
    C34E C33E H33J . . 109.5 ?
    C32E C33E H33J . . 109.5 ?
    H33I C33E H33J . . 108.0 ?
    C33E C34E H34M . . 109.5 ?
    C33E C34E H34N . . 109.5 ?
    H34M C34E H34N . . 109.5 ?
    C33E C34E H34O . . 109.5 ?
    H34M C34E H34O . . 109.5 ?
    H34N C34E H34O . . 109.5 ?
loop_
    _geom_torsion_atom_site_label_1
    _geom_torsion_atom_site_label_2
    _geom_torsion_atom_site_label_3
    _geom_torsion_atom_site_label_4
    _geom_torsion_site_symmetry_1
    _geom_torsion_site_symmetry_2
    _geom_torsion_site_symmetry_3
    _geom_torsion_site_symmetry_4
    _geom_torsion
    _geom_torsion_publ_flag
    C2A N1A C1A N2A . . . . -5.7(12) ?
    C2C N1A C1A N2A . . . . 4.0(10) ?
    Hg1 N1A C1A N2A . . . . 176.1(6) ?
    C2A N1A C1A C13A . . . . 172.5(11) ?
    C2C N1A C1A C13A . . . . -177.8(9) ?
    Hg1 N1A C1A C13A . . . . -5.8(12) ?
    C7A N2A C1A N1A . . . . 6(2) ?
    C7C N2A C1A N1A . . . . -3.1(13) ?
    C8A N2A C1A N1A . . . . -170.6(9) ?
    C7A N2A C1A C13A . . . . -173(2) ?
    C7C N2A C1A C13A . . . . 178.7(11) ?
    C8A N2A C1A C13A . . . . 11.2(15) ?
    C1A N1A C2A C7A . . . . 3(2) ?
    Hg1 N1A C2A C7A . . . . -178(2) ?
    C1A N1A C2A C3A . . . . -176(2) ?
    Hg1 N1A C2A C3A . . . . 2(2) ?
    C7A C2A C3A C4A . . . . 0(4) ?
    N1A C2A C3A C4A . . . . 180(2) ?
    C2A C3A C4A C5A . . . . 1(5) ?
    C3A C4A C5A C6A . . . . -2(6) ?
    C4A C5A C6A C7A . . . . 2(6) ?
    C1A N2A C7A C2A . . . . -3(3) ?
    C8A N2A C7A C2A . . . . 173.2(15) ?
    C1A N2A C7A C6A . . . . 177(4) ?
    C8A N2A C7A C6A . . . . -7(6) ?
    N1A C2A C7A N2A . . . . 0(3) ?
    C3A C2A C7A N2A . . . . 180(2) ?
    N1A C2A C7A C6A . . . . 180(3) ?
    C3A C2A C7A C6A . . . . 0(5) ?
    C5A C6A C7A N2A . . . . 179(4) ?
    C5A C6A C7A C2A . . . . -1(5) ?
    C1A N1A C2C C7C . . . . -3.5(11) ?
    Hg1 N1A C2C C7C . . . . -175.1(9) ?
    C1A N1A C2C C3C . . . . 174.8(12) ?
    Hg1 N1A C2C C3C . . . . 3.3(14) ?
    C7C C2C C3C C4C . . . . -1(2) ?
    N1A C2C C3C C4C . . . . -179.3(12) ?
    C2C C3C C4C C5C . . . . 0(3) ?
    C3C C4C C5C C6C . . . . 3(3) ?
    C4C C5C C6C C7C . . . . -4(3) ?
    C1A N2A C7C C2C . . . . 0.7(15) ?
    C8A N2A C7C C2C . . . . 169.0(10) ?
    C1A N2A C7C C6C . . . . -175.3(18) ?
    C8A N2A C7C C6C . . . . -7(3) ?
    C3C C2C C7C N2A . . . . -176.9(11) ?
    N1A C2C C7C N2A . . . . 1.7(14) ?
    C3C C2C C7C C6C . . . . 0(2) ?
    N1A C2C C7C C6C . . . . 178.1(14) ?
    C5C C6C C7C N2A . . . . 178.3(17) ?
    C5C C6C C7C C2C . . . . 3(3) ?
    C1A N2A C8A C9A . . . . -115.5(11) ?
    C7A N2A C8A C9A . . . . 69(3) ?
    C7C N2A C8A C9A . . . . 78.6(15) ?
    N2A C8A C9A C10A . . . . -166.8(10) ?
    C8A C9A C10A C11A . . . . 76.3(19) ?
    C9A C10A C11A C12A . . . . 67.4(19) ?
    N1A C1A C13A C18A . . . . -119.2(10) ?
    N2A C1A C13A C18A . . . . 58.7(12) ?
    N1A C1A C13A C14A . . . . 62.0(12) ?
    N2A C1A C13A C14A . . . . -120.1(10) ?
    C18A C13A C14A C15A . . . . -1.2(12) ?
    C1A C13A C14A C15A . . . . 177.6(8) ?
    C13A C14A C15A C16A . . . . 1.0(13) ?
    C13A C14A C15A C19A . . . . -179.8(8) ?
    C14A C15A C16A C17A . . . . 0.6(13) ?
    C19A C15A C16A C17A . . . . -178.6(8) ?
    C15A C16A C17A C18A . . . . -2.2(13) ?
    C15A C16A C17A C23A . . . . 179.8(8) ?
    C14A C13A C18A C17A . . . . -0.3(12) ?
    C1A C13A C18A C17A . . . . -179.1(7) ?
    C16A C17A C18A C13A . . . . 2.0(12) ?
    C23A C17A C18A C13A . . . . 180.0(8) ?
    C16A C15A C19A C20C . . . . -139.5(19) ?
    C14A C15A C19A C20C . . . . 41(2) ?
    C16A C15A C19A C22A . . . . 61.1(17) ?
    C14A C15A C19A C22A . . . . -118.1(16) ?
    C16A C15A C19A C21C . . . . -9(2) ?
    C14A C15A C19A C21C . . . . 171.7(17) ?
    C16A C15A C19A C20A . . . . -176.0(15) ?
    C14A C15A C19A C20A . . . . 4.8(18) ?
    C16A C15A C19A C21A . . . . -57.8(15) ?
    C14A C15A C19A C21A . . . . 123.1(13) ?
    C16A C15A C19A C22C . . . . 101.9(15) ?
    C14A C15A C19A C22C . . . . -77.3(15) ?
    C24A N3A C23A N4A . . . . 0.8(10) ?
    Hg2 N3A C23A N4A 1_565 . . . -163.3(6) ?
    C24A N3A C23A C17A . . . . -175.7(8) ?
    Hg2 N3A C23A C17A 1_565 . . . 20.2(12) ?
    C29A N4A C23A N3A . . . . -0.8(11) ?
    C30F N4A C23A N3A . . . . -174.5(9) ?
    C30A N4A C23A N3A . . . . -174.5(9) ?
    C30C N4A C23A N3A . . . . -174.5(9) ?
    C29A N4A C23A C17A . . . . 175.6(9) ?
    C30F N4A C23A C17A . . . . 1.9(15) ?
    C30A N4A C23A C17A . . . . 1.9(15) ?
    C30C N4A C23A C17A . . . . 1.9(15) ?
    C16A C17A C23A N3A . . . . 57.1(12) ?
    C18A C17A C23A N3A . . . . -120.9(9) ?
    C16A C17A C23A N4A . . . . -118.9(10) ?
    C18A C17A C23A N4A . . . . 63.1(12) ?
    C23A N3A C24A C29A . . . . -0.5(10) ?
    Hg2 N3A C24A C29A 1_565 . . . 163.7(6) ?
    C23A N3A C24A C25A . . . . 179.1(9) ?
    Hg2 N3A C24A C25A 1_565 . . . -16.7(13) ?
    C29A C24A C25A C26A . . . . -1.2(13) ?
    N3A C24A C25A C26A . . . . 179.2(9) ?
    C24A C25A C26A C27A . . . . -0.6(14) ?
    C25A C26A C27A C28A . . . . 1.7(16) ?
    C26A C27A C28A C29A . . . . -0.8(16) ?
    C23A N4A C29A C24A . . . . 0.4(11) ?
    C30F N4A C29A C24A . . . . 174.4(9) ?
    C30A N4A C29A C24A . . . . 174.4(9) ?
    C30C N4A C29A C24A . . . . 174.4(9) ?
    C23A N4A C29A C28A . . . . 178.5(11) ?
    C30F N4A C29A C28A . . . . -7.6(18) ?
    C30A N4A C29A C28A . . . . -7.6(18) ?
    C30C N4A C29A C28A . . . . -7.6(18) ?
    N3A C24A C29A N4A . . . . 0.0(11) ?
    C25A C24A C29A N4A . . . . -179.6(8) ?
    N3A C24A C29A C28A . . . . -178.2(9) ?
    C25A C24A C29A C28A . . . . 2.1(15) ?
    C27A C28A C29A N4A . . . . -178.9(10) ?
    C27A C28A C29A C24A . . . . -1.1(16) ?
    C23A N4A C30A C31A . . . . 102.0(12) ?
    C29A N4A C30A C31A . . . . -70.7(14) ?
    N4A C30A C31A C32A . . . . -61.3(16) ?
    C30A C31A C32A C33A . . . . -172.0(14) ?
    C31A C32A C33A C34A . . . . 173.1(16) ?
    C23A N4A C30C C31C . . . . 102.0(12) ?
    C29A N4A C30C C31C . . . . -70.7(14) ?
    N4A C30C C31C C32C . . . . -61.3(16) ?
    C30C C31C C32C C33C . . . . -176(3) ?
    C31C C32C C33C C34C . . . . 61(8) ?
    C23A N4A C30F C31F . . . . 71(2) ?
    C29A N4A C30F C31F . . . . -102(2) ?
    N4A C30F C31F C32F . . . . 48(5) ?
    C30F C31F C32F C33F . . . . 68(7) ?
    C31F C32F C33F C34F . . . . -172(6) ?
    C2B N1B C1B N2B . . . . 0.0(10) ?
    Hg1 N1B C1B N2B . . . . -157.5(6) ?
    C2B N1B C1B C13B . . . . -179.8(8) ?
    Hg1 N1B C1B C13B . . . . 22.7(12) ?
    C7B N2B C1B N1B . . . . 0.5(10) ?
    C8B N2B C1B N1B . . . . -177.0(9) ?
    C7B N2B C1B C13B . . . . -179.7(8) ?
    C8B N2B C1B C13B . . . . 2.8(14) ?
    C1B N1B C2B C3B . . . . 179.9(11) ?
    Hg1 N1B C2B C3B . . . . -22.6(15) ?
    C1B N1B C2B C7B . . . . -0.6(10) ?
    Hg1 N1B C2B C7B . . . . 157.0(6) ?
    N1B C2B C3B C4B . . . . 178.0(10) ?
    C7B C2B C3B C4B . . . . -1.6(16) ?
    C2B C3B C4B C5B . . . . 0.9(17) ?
    C3B C4B C5B C6B . . . . -0.5(17) ?
    C4B C5B C6B C7B . . . . 0.9(15) ?
    C1B N2B C7B C6B . . . . 177.4(9) ?
    C8B N2B C7B C6B . . . . -4.9(15) ?
    C1B N2B C7B C2B . . . . -0.8(10) ?
    C8B N2B C7B C2B . . . . 176.8(8) ?
    C5B C6B C7B N2B . . . . -179.6(9) ?
    C5B C6B C7B C2B . . . . -1.6(14) ?
    C3B C2B C7B N2B . . . . -179.5(9) ?
    N1B C2B C7B N2B . . . . 0.9(10) ?
    C3B C2B C7B C6B . . . . 2.0(15) ?
    N1B C2B C7B C6B . . . . -177.6(8) ?
    C1B N2B C8B C9B . . . . 113.5(10) ?
    C7B N2B C8B C9B . . . . -63.7(13) ?
    N2B C8B C9B C10B . . . . 162.5(9) ?
    C8B C9B C10B C11B . . . . -174.7(10) ?
    C9B C10B C11B C12B . . . . -179.5(11) ?
    N1B C1B C13B C14B . . . . 49.8(12) ?
    N2B C1B C13B C14B . . . . -129.9(9) ?
    N1B C1B C13B C18B . . . . -127.5(9) ?
    N2B C1B C13B C18B . . . . 52.7(12) ?
    C18B C13B C14B C15B . . . . 0.2(12) ?
    C1B C13B C14B C15B . . . . -177.2(7) ?
    C13B C14B C15B C16B . . . . -2.0(11) ?
    C13B C14B C15B C19B . . . . -178.9(7) ?
    C14B C15B C16B C17B . . . . 2.8(11) ?
    C19B C15B C16B C17B . . . . 179.7(7) ?
    C15B C16B C17B C18B . . . . -1.8(12) ?
    C15B C16B C17B C23B . . . . -178.3(7) ?
    C16B C17B C18B C13B . . . . 0.0(11) ?
    C23B C17B C18B C13B . . . . 176.3(7) ?
    C14B C13B C18B C17B . . . . 0.8(11) ?
    C1B C13B C18B C17B . . . . 178.1(7) ?
    C16B C15B C19B C20B . . . . -99.9(10) ?
    C14B C15B C19B C20B . . . . 77.0(10) ?
    C16B C15B C19B C22B . . . . 20.3(11) ?
    C14B C15B C19B C22B . . . . -162.9(8) ?
    C16B C15B C19B C21B . . . . 140.2(8) ?
    C14B C15B C19B C21B . . . . -43.0(11) ?
    C24B N3B C23B N4B . . . . 0.4(10) ?
    Hg2 N3B C23B N4B . . . . -171.3(5) ?
    C24B N3B C23B C17B . . . . -179.3(8) ?
    Hg2 N3B C23B C17B . . . . 9.0(11) ?
    C29B N4B C23B N3B . . . . -0.9(10) ?
    C30B N4B C23B N3B . . . . 169.3(12) ?
    C30E N4B C23B N3B . . . . -167(3) ?
    C30D N4B C23B N3B . . . . -154(2) ?
    C29B N4B C23B C17B . . . . 178.8(8) ?
    C30B N4B C23B C17B . . . . -11.0(17) ?
    C30E N4B C23B C17B . . . . 12(3) ?
    C30D N4B C23B C17B . . . . 26(2) ?
    C18B C17B C23B N3B . . . . -118.7(9) ?
    C16B C17B C23B N3B . . . . 57.6(11) ?
    C18B C17B C23B N4B . . . . 61.6(11) ?
    C16B C17B C23B N4B . . . . -122.0(9) ?
    C23B N3B C24B C29B . . . . 0.3(10) ?
    Hg2 N3B C24B C29B . . . . 171.3(6) ?
    C23B N3B C24B C25B . . . . 178.7(12) ?
    Hg2 N3B C24B C25B . . . . -10.3(16) ?
    C29B C24B C25B C26B . . . . -2.6(19) ?
    N3B C24B C25B C26B . . . . 179.2(12) ?
    C24B C25B C26B C27B . . . . 4(2) ?
    C25B C26B C27B C28B . . . . -3(2) ?
    C26B C27B C28B C29B . . . . 0.9(18) ?
    C23B N4B C29B C24B . . . . 1.1(10) ?
    C30B N4B C29B C24B . . . . -170.7(11) ?
    C30E N4B C29B C24B . . . . 165(3) ?
    C30D N4B C29B C24B . . . . 154(2) ?
    C23B N4B C29B C28B . . . . -178.6(10) ?
    C30B N4B C29B C28B . . . . 9.6(17) ?
    C30E N4B C29B C28B . . . . -15(4) ?
    C30D N4B C29B C28B . . . . -26(2) ?
    N3B C24B C29B N4B . . . . -0.9(10) ?
    C25B C24B C29B N4B . . . . -179.4(10) ?
    N3B C24B C29B C28B . . . . 178.9(9) ?
    C25B C24B C29B C28B . . . . 0.3(15) ?
    C27B C28B C29B N4B . . . . -179.8(11) ?
    C27B C28B C29B C24B . . . . 0.5(16) ?
    C23B N4B C30B C31B . . . . -102.4(15) ?
    C29B N4B C30B C31B . . . . 67.0(15) ?
    N4B C30B C31B C32B . . . . -172.4(13) ?
    C30B C31B C32B C33B . . . . -178.2(16) ?
    C31B C32B C33B C34B . . . . 177.1(17) ?
    C23B N4B C30D C31D . . . . -154(2) ?
    C29B N4B C30D C31D . . . . 57(4) ?
    N4B C30D C31D C32D . . . . 106(5) ?
    C30D C31D C32D C33D . . . . -153(5) ?
    C31D C32D C33D C34D . . . . 120(5) ?
    C23B N4B C30E C31E . . . . 94(5) ?
    C29B N4B C30E C31E . . . . -68(7) ?
    N4B C30E C31E C32E . . . . 165(5) ?
    C30E C31E C32E C33E . . . . 168(6) ?
    C31E C32E C33E C34E . . . . -179(6) ?
loop_
    _geom_hbond_atom_site_label_D
    _geom_hbond_atom_site_label_H
    _geom_hbond_atom_site_label_A
    _geom_hbond_site_symmetry_A
    _geom_hbond_distance_DH
    _geom_hbond_distance_HA
    _geom_hbond_distance_DA
    _geom_hbond_angle_DHA
    C3A H3AA N1B . 0.95 2.45 3.29(4) 148.1
    C8A H8AB Br22 1_565 0.99 2.94 3.873(11) 158.2
    C25A H25A Br21 1_565 0.95 2.96 3.66(2) 131.2
    C25A H25A Cl21 1_565 0.95 2.74 3.45(3) 132.2
    C28A H28A Br11 3_465 0.95 2.96 3.793(12) 147.4
    C28A H28A Cl11 3_465 0.95 2.86 3.70(2) 148.9
    C30A H30B Br11 3_465 0.99 3.04 3.979(13) 158.2
    C3B H3BA Br11 . 0.95 2.96 3.631(11) 128.7
    C6B H6BA Br21 3 0.95 2.88 3.75(2) 153.0
    C6B H6BA Cl21 3 0.95 2.89 3.73(4) 148.6
    C25B H25B N3A 1_545 0.95 2.56 3.332(14) 139.1
    C30D H30G Br12 . 0.99 3.06 3.95(5) 150.0
_shelx_hkl_file
;
   0   1   0    1.98    0.14
   0  -1   0    2.02    0.14
   0  -2   0  338.66   17.36
   0  -3   0    8.98    0.49
   0  -4   0  372.08   19.10
   0  -5   0    3.05    0.21
   0  -6   0   18.10    0.94
   0  -6   0   18.77    1.00
   0  -6   0   18.11    0.87
   0  -7   0   40.37    1.86
   0  -7   0   40.85    2.12
   0  -7   0   39.55    2.03
   0  -8   0   21.26    1.18
   0  -8   0   21.34    1.11
   0  -8   0   21.10    1.03
   0  -9   0   32.10    1.62
   0  -9   0   30.90    1.49
   0  -9   0   31.18    1.71
   0  10   0   32.71    1.51
   0  10   0   31.96    1.57
   0 -10   0   33.12    1.54
   0 -10   0   33.97    2.04
   0  10   0   34.25    1.68
   0 -10   0   32.55    1.73
   0  10   0   34.75    1.69
   0  11   0   17.33    0.93
   0 -11   0   16.96    0.86
   0  11   0   17.90    0.94
   0  11   0   16.18    0.85
   0  11   0   16.38    0.87
   0 -11   0   17.01    1.14
   0 -11   0   17.41    0.84
   0 -11   0   15.83    0.93
   0 -12   0    7.06    0.44
   0  12   0    6.80    0.51
   0 -12   0    7.68    0.45
   0  12   0    7.63    0.51
   0 -12   0    7.46    0.64
   0  12   0    7.69    0.49
   0  13   0    3.63    0.35
   0  13   0    4.23    0.38
   0 -13   0    3.63    0.40
   0 -13   0    3.88    0.30
   0  13   0    3.84    0.40
   0  13   0    3.46    0.44
   0  13   0    4.03    0.37
   0 -13   0    3.91    0.48
   0 -13   0    3.92    0.31
   0 -14   0   19.52    1.06
   0  14   0   20.05    1.02
   0  14   0   19.73    1.08
   0  14   0   20.43    1.04
   0 -14   0   19.63    1.02
   0 -14   0   20.31    1.34
   0  15   0   -0.20    0.16
   0 -15   0   -0.10    0.16
   0  15   0   -0.24    0.15
   0 -15   0   -0.04    0.15
   0  15   0    0.02    0.12
   0  16   0   19.10    0.89
   0 -16   0   19.16    0.97
   0  16   0   18.31    0.94
   0  16   0   17.56    0.94
   0   0  -1   -1.41    0.02
   0   0  -1   -1.43    0.01
   0   0   1   -1.45    0.01
   0   0   1   -1.41    0.02
   0   1   1   -0.22    0.02
   0  -1  -1   -0.17    0.02
   0  -2   1   -0.35    0.03
   0  -2  -1   -0.38    0.02
   0  -2  -1   -0.37    0.03
   0  -3  -1    0.15    0.05
   0  -3  -1    0.05    0.03
   0  -4  -1    0.07    0.05
   0  -4  -1    0.04    0.04
   0  -4   1    0.10    0.05
   0  -5   1    0.12    0.06
   0  -5  -1   -0.01    0.03
   0  -5  -1    0.07    0.05
   0  -6  -1    0.10    0.04
   0  -6  -1    0.15    0.07
   0  -6  -1    0.12    0.05
   0  -6   1    0.12    0.04
   0  -6   1    0.11    0.07
   0  -7  -1    0.04    0.05
   0  -7   1    0.05    0.04
   0  -7  -1    0.07    0.07
   0  -7   1    0.10    0.08
   0  -7  -1    0.07    0.04
   0  -8   1    0.08    0.05
   0  -8   1    0.12    0.06
   0  -8  -1    0.10    0.10
   0  -8  -1    0.12    0.06
   0  -8  -1    0.10    0.05
   0  -8   1    0.26    0.10
   0  -9  -1   -0.01    0.09
   0  -9  -1    0.10    0.05
   0  -9  -1    0.11    0.06
   0  -9   1    0.06    0.06
   0  -9   1    0.00    0.09
   0  -9   1    0.02    0.05
   0  10   1    0.44    0.11
   0 -10   1    0.12    0.08
   0 -10   1    0.13    0.07
   0  10   1    0.39    0.11
   0 -10  -1    0.19    0.08
   0  10  -1    0.21    0.12
   0 -10   1    0.19    0.06
   0  10  -1    0.34    0.10
   0 -10  -1    0.24    0.06
   0 -10  -1    0.27    0.14
   0  10  -1    0.37    0.11
   0  10  -1    0.42    0.11
   0  10   1    0.12    0.13
   0 -10   1    0.27    0.13
   0 -10  -1    0.15    0.07
   0  11   1    0.24    0.11
   0 -11   1    0.09    0.08
   0  11  -1    0.16    0.09
   0 -11   1    0.00    0.05
   0  11   1    0.20    0.10
   0 -11  -1    0.07    0.13
   0 -11   1    0.05    0.14
   0  11   1    0.29    0.11
   0 -11   1    0.03    0.07
   0 -11  -1    0.02    0.06
   0  11  -1    0.13    0.11
   0  11  -1    0.16    0.11
   0  11   1    0.10    0.14
   0 -11  -1    0.02    0.05
   0  11  -1    0.26    0.16
   0 -11  -1    0.05    0.08
   0  12  -1    0.15    0.12
   0  12   1    0.31    0.12
   0  12  -1    0.11    0.16
   0  12  -1    0.33    0.13
   0 -12  -1    0.35    0.16
   0  12  -1    0.38    0.12
   0  12   1    0.20    0.14
   0 -12   1    0.10    0.07
   0 -12   1    0.10    0.09
   0  12   1    0.13    0.10
   0  12   1    0.29    0.12
   0 -12  -1    0.24    0.17
   0 -12  -1    0.14    0.09
   0 -12   1    0.24    0.17
   0 -12  -1    0.03    0.07
   0 -13  -1    0.10    0.08
   0  13  -1    0.03    0.12
   0  13  -1   -0.03    0.12
   0 -13  -1    0.03    0.17
   0  13  -1   -0.15    0.17
   0  13  -1   -0.07    0.17
   0 -13   1    0.05    0.09
   0 -13   1   -0.09    0.16
   0  13   1   -0.17    0.15
   0  13   1    0.12    0.12
   0 -13  -1   -0.09    0.14
   0 -13   1   -0.02    0.16
   0  13  -1    0.18    0.12
   0  13   1   -0.04    0.16
   0 -13   1   -0.08    0.07
   0 -14   1    0.00    0.16
   0  14  -1   -0.05    0.17
   0  14  -1    0.06    0.13
   0  14   1    0.25    0.13
   0 -14   1    0.15    0.18
   0  14   1    0.06    0.18
   0 -14   1    0.03    0.07
   0 -14  -1    0.04    0.15
   0 -14  -1    0.11    0.17
   0  14  -1    0.07    0.17
   0 -14  -1    0.02    0.07
   0  14   1    0.19    0.18
   0  15   1   -0.26    0.14
   0  15   1   -0.12    0.11
   0  15  -1   -0.21    0.11
   0 -15   1   -0.23    0.13
   0  15  -1   -0.21    0.15
   0 -15  -1   -0.20    0.14
   0  16  -1   -0.10    0.10
   0  16   1    0.08    0.11
   0  16   1   -0.09    0.12
   0 -16  -1    0.13    0.14
   0  16  -1   -0.13    0.12
   0 -16   1    0.05    0.14
   0  16   1    0.00    0.14
   0   0   2 1000.00   52.34
   0   0   2  988.92   45.85
   0   0  -2  973.98   45.76
   0  -1  -2    0.29    0.06
   0  -1  -2    0.37    0.07
   0  -1  -2    0.37    0.06
   0   1  -2    0.51    0.06
   0  -2  -2  195.88   10.13
   0  -2  -2  198.29    8.90
   0  -3   2  106.45    5.64
   0  -3  -2  112.32    5.64
   0  -3  -2  111.27    4.94
   0  -4   2  275.34   14.67
   0  -4  -2  289.02   12.88
   0  -4  -2  293.48   14.70
   0  -5  -2    6.12    0.31
   0  -5   2    6.07    0.36
   0  -5   2    5.55    0.33
   0  -5  -2    6.06    0.36
   0  -6  -2   56.32    2.51
   0  -6  -2   56.48    2.75
   0  -6  -2   58.42    2.87
   0  -6   2   51.32    2.75
   0  -6   2   52.58    2.86
   0  -7   2   24.50    1.24
   0  -7  -2   24.28    1.13
   0  -7  -2   24.05    1.24
   0  -7  -2   23.04    1.30
   0  -7   2   24.27    1.30
   0  -8   2    5.92    0.39
   0  -8  -2    6.74    0.44
   0  -8  -2    6.66    0.37
   0  -8  -2    7.13    0.39
   0  -8   2    6.16    0.43
   0  -9   2   30.91    1.51
   0  -9  -2   28.91    1.50
   0  -9  -2   28.36    1.59
   0  -9  -2   28.12    1.38
   0  -9   2   28.38    1.40
   0  -9   2   29.42    1.60
   0  10  -2    9.68    0.57
   0  10   2    9.85    0.56
   0 -10   2    8.61    0.54
   0  10  -2    8.99    0.54
   0 -10  -2    8.97    0.50
   0 -10  -2    8.89    0.50
   0  10  -2    9.74    0.58
   0 -10  -2    9.33    0.68
   0  10   2    8.66    0.52
   0  10   2    9.69    0.57
   0 -10  -2    8.62    0.54
   0 -10   2    9.37    0.71
   0  10  -2    8.88    0.52
   0  10   2    9.08    0.52
   0 -10   2    9.03    0.50
   0  11  -2   12.47    0.69
   0  11   2   11.89    0.68
   0 -11   2   12.42    0.67
   0  11   2   13.37    0.74
   0 -11  -2   12.41    0.89
   0  11  -2   11.98    0.69
   0  11  -2   12.72    0.75
   0 -11  -2   12.35    0.66
   0  11   2   12.63    0.69
   0 -11  -2   11.90    0.66
   0 -11   2   13.42    0.92
   0  11  -2   12.45    0.74
   0  11   2   13.67    0.74
   0 -11   2   12.32    0.66
   0  12  -2    4.65    0.39
   0 -12   2    3.95    0.31
   0  12  -2    3.50    0.39
   0  12  -2    4.62    0.37
   0 -12  -2    4.61    0.39
   0 -12   2    4.19    0.33
   0  12   2    4.36    0.39
   0  12  -2    4.58    0.41
   0 -12  -2    4.52    0.32
   0  12   2    5.09    0.39
   0 -12  -2    4.25    0.31
   0 -12  -2    4.26    0.46
   0  12   2    4.48    0.35
   0 -12   2    3.89    0.48
   0  13   2    9.90    0.67
   0 -13  -2    9.55    0.61
   0  13  -2    9.35    0.61
   0 -13  -2    9.29    0.54
   0 -13   2    9.97    0.56
   0  13  -2    9.69    0.63
   0 -13   2    9.99    0.56
   0  13  -2    9.81    0.65
   0  13  -2    9.42    0.61
   0 -13  -2    9.12    0.76
   0 -13   2   10.35    0.80
   0  13  -2    9.01    0.66
   0  13   2    9.80    0.59
   0  13   2    9.82    0.61
   0 -14  -2   15.06    0.85
   0  14   2   15.28    0.87
   0  14  -2   15.08    0.87
   0  14   2   15.69    0.83
   0 -14   2   15.29    0.79
   0  14   2   15.12    0.82
   0 -14   2   14.54    0.80
   0 -14   2   14.99    1.10
   0 -14  -2   14.69    0.79
   0  14  -2   15.19    0.87
   0  14  -2   14.87    0.82
   0 -14   2   15.66    0.87
   0  14  -2   15.40    0.84
   0  15  -2    0.64    0.19
   0 -15  -2    0.66    0.18
   0 -15   2    0.52    0.19
   0  15   2    0.67    0.18
   0  15  -2    0.54    0.16
   0  15   2    0.54    0.15
   0 -15   2    0.60    0.22
   0 -15  -2    0.76    0.14
   0  15  -2    0.66    0.18
   0  15   2    0.31    0.18
   0  16   2   21.05    0.98
   0  16   2   18.09    0.96
   0  16   2   20.25    0.94
   0 -16   2   19.90    1.01
   0 -16  -2   19.63    1.00
   0 -16   2   17.76    1.28
   0  16  -2   19.04    0.99
   0  16  -2   20.26    0.96
   0   0  -3    0.07    0.04
   0   0  -3    0.00    0.04
   0   1  -3   -0.01    0.04
   0  -1  -3   -0.10    0.03
   0  -1  -3   -0.11    0.04
   0  -2  -3   -0.17    0.04
   0  -2  -3   -0.16    0.03
   0  -3   3    0.09    0.05
   0  -3  -3    0.07    0.05
   0  -4   3    0.03    0.05
   0  -4  -3    0.01    0.04
   0  -4  -3    0.09    0.06
   0  -5  -3    0.06    0.06
   0  -5  -3    0.03    0.04
   0  -5   3    0.07    0.06
   0  -5   3    0.04    0.03
   0  -5  -3    0.05    0.03
   0  -6   3    0.04    0.06
   0  -6  -3    0.08    0.07
   0  -6  -3    0.07    0.04
   0  -6  -3    0.06    0.04
   0  -6   3    0.06    0.04
   0  -7   3    0.05    0.07
   0  -7   3    0.04    0.04
   0  -7  -3    0.06    0.05
   0  -7  -3    0.01    0.08
   0  -7  -3    0.10    0.04
   0  -8  -3    0.17    0.06
   0  -8   3    0.15    0.06
   0  -8  -3    0.09    0.05
   0  -8   3    0.11    0.09
   0  -8  -3    0.21    0.10
   0  -9  -3    0.03    0.10
   0  -9  -3    0.04    0.06
   0  -9   3   -0.02    0.05
   0  -9  -3    0.06    0.05
   0  -9   3   -0.04    0.09
   0  10   3    0.35    0.11
   0  10   3    0.22    0.12
   0 -10   3    0.27    0.08
   0  10   3    0.32    0.11
   0  10  -3    0.43    0.12
   0  10   3    0.45    0.14
   0  10  -3    0.35    0.12
   0  10  -3    0.18    0.14
   0 -10   3    0.16    0.09
   0 -10  -3    0.30    0.16
   0 -10   3    0.29    0.07
   0 -10  -3    0.19    0.07
   0 -10  -3    0.21    0.08
   0  11  -3   -0.01    0.10
   0 -11  -3   -0.04    0.12
   0 -11   3    0.03    0.06
   0 -11  -3   -0.01    0.06
   0 -11   3   -0.04    0.08
   0  11   3   -0.05    0.13
   0  11  -3    0.11    0.11
   0 -11   3   -0.03    0.06
   0  11  -3    0.19    0.11
   0  11   3    0.16    0.10
   0 -11   3    0.14    0.16
   0  11  -3    0.05    0.15
   0  11   3    0.11    0.10
   0  12  -3    0.42    0.13
   0  12  -3    0.29    0.18
   0 -12   3    0.19    0.10
   0 -12   3    0.20    0.08
   0 -12   3    0.09    0.18
   0  12  -3    0.35    0.13
   0 -12  -3    0.25    0.08
   0  12   3    0.31    0.16
   0  12  -3    0.36    0.14
   0 -12  -3    0.38    0.16
   0  12   3    0.34    0.12
   0 -13   3   -0.11    0.18
   0  13   3    0.09    0.12
   0 -13   3   -0.02    0.08
   0  13   3   -0.09    0.17
   0  13  -3   -0.21    0.16
   0 -13  -3   -0.04    0.15
   0 -13   3    0.04    0.09
   0  13  -3   -0.21    0.17
   0  13  -3   -0.16    0.12
   0  13  -3    0.11    0.12
   0  13   3   -0.17    0.17
   0 -13  -3   -0.05    0.07
   0  13  -3    0.01    0.13
   0  14  -3    0.08    0.14
   0 -14   3    0.02    0.08
   0  14  -3    0.21    0.12
   0  14   3    0.07    0.17
   0 -14  -3    0.07    0.07
   0 -14   3   -0.01    0.17
   0 -14   3    0.20    0.10
   0  14   3    0.23    0.13
   0  14  -3   -0.13    0.16
   0 -14   3    0.20    0.20
   0  14   3    0.11    0.17
   0 -14  -3    0.14    0.15
   0 -15  -3   -0.11    0.13
   0  15  -3   -0.10    0.12
   0  15   3   -0.15    0.14
   0 -15   3   -0.22    0.14
   0  15   3   -0.09    0.11
   0  15   3   -0.27    0.15
   0 -15  -3    0.01    0.10
   0 -15   3   -0.09    0.18
   0  15  -3   -0.25    0.14
   0  16   3    0.05    0.10
   0  16   3    0.04    0.13
   0  16   3    0.06    0.13
   0  16  -3   -0.06    0.11
   0 -16  -3    0.14    0.13
   0 -16   3    0.09    0.14
   0 -16   3    0.18    0.17
   0   0  -4  463.90   22.99
   0   0  -4  456.31   20.72
   0   1  -4   17.04    0.79
   0  -1  -4   16.29    0.89
   0  -1  -4   16.77    0.78
   0  -1  -4   15.86    0.87
   0  -2  -4  337.56   17.55
   0  -2  -4  356.68   18.07
   0  -2  -4  361.53   15.85
   0  -3  -4   34.98    1.63
   0  -3  -4   36.56    1.86
   0  -4   4  151.48    8.10
   0  -4  -4  161.77    7.12
   0  -4  -4  162.21    8.11
   0  -5   4   20.88    1.10
   0  -5  -4   20.74    0.96
   0  -5  -4   19.98    1.05
   0  -5   4   20.12    1.05
   0  -5  -4   20.44    1.10
   0  -6   4   33.32    1.93
   0  -6  -4   38.03    1.69
   0  -6  -4   40.34    1.94
   0  -6  -4   37.76    1.85
   0  -6   4   33.73    1.85
   0  -7  -4   41.23    1.91
   0  -7   4   42.15    2.20
   0  -7  -4   40.48    2.20
   0  -7  -4   41.05    2.10
   0  -7   4   42.44    2.10
   0  -8  -4    0.86    0.12
   0  -8  -4    0.68    0.11
   0  -8   4    0.81    0.13
   0  -8   4    1.18    0.18
   0  -8  -4    0.58    0.13
   0   9   4   11.67    0.65
   0  -9  -4   11.44    0.63
   0  -9   4   11.68    0.63
   0  -9   4   10.88    0.69
   0   9   4   10.24    0.59
   0  -9  -4   10.56    0.62
   0  -9  -4   10.00    0.57
   0 -10   4    1.85    0.21
   0  10   4    1.68    0.26
   0  10  -4    2.63    0.26
   0  10   4    2.13    0.25
   0 -10  -4    2.04    0.19
   0 -10   4    2.00    0.22
   0  10  -4    2.08    0.27
   0 -10   4    1.83    0.19
   0  10   4    2.17    0.24
   0  10  -4    2.12    0.25
   0 -10  -4    2.15    0.26
   0  10   4    1.92    0.24
   0  11  -4   11.94    0.72
   0  11   4   12.17    0.66
   0 -11   4   12.33    0.71
   0  11  -4   11.51    0.67
   0  11   4   10.93    0.71
   0 -11  -4   11.14    0.63
   0 -11   4   12.70    0.90
   0  11  -4   11.40    0.72
   0  11   4   11.03    0.64
   0 -11  -4   11.47    0.67
   0 -11   4   12.31    0.64
   0 -12   4    1.84    0.23
   0 -12  -4    2.12    0.22
   0 -12   4    1.89    0.24
   0  12  -4    2.07    0.30
   0  12   4    2.14    0.29
   0  12   4    2.84    0.30
   0 -12  -4    2.19    0.31
   0  12  -4    2.81    0.34
   0  13   4   11.75    0.74
   0 -13   4   12.58    0.69
   0 -13   4   13.05    0.98
   0  13  -4   12.57    0.77
   0  13  -4   12.29    0.75
   0 -13   4   12.89    0.69
   0  13   4   12.46    0.71
   0 -13  -4   12.74    0.73
   0  13  -4   11.69    0.72
   0  13   4   12.20    0.71
   0  13  -4   11.88    0.77
   0 -13  -4   12.11    0.66
   0  14   4    6.98    0.54
   0 -14  -4    6.92    0.46
   0  14   4    7.23    0.50
   0 -14   4    7.54    0.47
   0  14  -4    7.13    0.53
   0  14   4    7.62    0.49
   0 -14   4    7.34    0.55
   0 -14   4    7.43    0.70
   0  14  -4    6.87    0.53
   0  14  -4    7.06    0.52
   0  14  -4    7.21    0.53
   0 -14  -4    6.90    0.51
   0 -14   4    6.89    0.45
   0  15   4    6.02    0.44
   0  15  -4    5.68    0.44
   0  15   4    6.05    0.46
   0 -15  -4    6.28    0.44
   0  15   4    5.66    0.40
   0 -15  -4    5.80    0.39
   0 -15   4    5.94    0.48
   0 -15   4    5.72    0.40
   0 -15   4    5.90    0.60
   0 -16   4   18.94    1.36
   0 -16  -4   20.00    1.03
   0  16  -4   19.43    1.03
   0  16   4   22.25    1.01
   0 -16   4   20.72    1.05
   0  16   4   21.65    0.96
   0   0  -5   -0.17    0.05
   0   0  -5   -0.13    0.06
   0   1  -5   -0.38    0.04
   0  -1  -5   -0.34    0.05
   0  -1  -5   -0.31    0.07
   0  -2  -5   -0.05    0.06
   0  -2  -5   -0.09    0.04
   0  -2  -5   -0.03    0.04
   0  -3  -5    0.16    0.05
   0  -3  -5    0.18    0.07
   0  -4   5    0.17    0.07
   0  -4  -5    0.07    0.07
   0  -4  -5    0.06    0.04
   0  -4  -5    0.08    0.05
   0  -5   5    0.12    0.07
   0  -5  -5    0.11    0.07
   0  -5  -5    0.12    0.05
   0  -6   5    0.04    0.04
   0  -6   5    0.04    0.07
   0  -6  -5    0.03    0.05
   0  -6  -5    0.00    0.07
   0  -7  -5    0.03    0.08
   0  -7   5    0.01    0.08
   0  -7  -5    0.06    0.05
   0  -8  -5    0.16    0.06
   0  -8  -5    0.15    0.10
   0  -8   5    0.16    0.10
   0  -8   5    0.10    0.06
   0   9   5   -0.12    0.11
   0  -9   5   -0.01    0.05
   0  -9  -5    0.08    0.06
   0   9   5    0.09    0.09
   0  -9   5    0.04    0.06
   0   9  -5    0.00    0.10
   0   9   5   -0.10    0.11
   0  -9  -5    0.04    0.05
   0   9  -5    0.08    0.08
   0  -9  -5    0.04    0.10
   0  10  -5    0.28    0.12
   0 -10  -5    0.20    0.07
   0  10  -5    0.32    0.13
   0 -10   5    0.17    0.07
   0  10  -5    0.30    0.11
   0  10   5    0.16    0.12
   0 -10  -5    0.18    0.12
   0 -10   5    0.18    0.08
   0 -10   5    0.12    0.09
   0 -10   5    0.16    0.13
   0  10   5    0.28    0.11
   0  10   5    0.17    0.13
   0 -11   5    0.06    0.09
   0  11   5   -0.02    0.14
   0  11  -5    0.09    0.13
   0  11  -5    0.14    0.12
   0  11  -5    0.09    0.12
   0  11   5   -0.06    0.14
   0 -11  -5   -0.05    0.11
   0 -11   5   -0.03    0.07
   0 -11   5   -0.01    0.17
   0 -11  -5   -0.01    0.06
   0 -11   5   -0.02    0.07
   0  11   5    0.05    0.10
   0 -12   5    0.28    0.21
   0 -12   5    0.19    0.09
   0  12   5    0.20    0.16
   0  12   5    0.18    0.15
   0  12  -5    0.28    0.15
   0  12  -5    0.28    0.15
   0 -12   5    0.23    0.11
   0 -12  -5    0.23    0.08
   0  12   5    0.40    0.13
   0 -12  -5    0.29    0.16
   0  12   5    0.34    0.17
   0  12  -5    0.33    0.14
   0 -13   5   -0.05    0.07
   0 -13   5   -0.17    0.20
   0  13   5   -0.09    0.17
   0 -13   5    0.00    0.10
   0 -13  -5   -0.04    0.07
   0  13  -5   -0.19    0.12
   0 -13  -5    0.02    0.15
   0  13   5   -0.07    0.15
   0  13   5   -0.02    0.12
   0  13  -5   -0.16    0.14
   0  13  -5    0.09    0.13
   0 -14  -5    0.06    0.11
   0  14  -5    0.23    0.14
   0  14   5    0.16    0.13
   0 -14  -5    0.21    0.16
   0  14   5    0.27    0.16
   0 -14   5    0.04    0.08
   0 -14   5    0.26    0.11
   0  14   5    0.18    0.16
   0  14  -5    0.09    0.15
   0 -14   5    0.20    0.22
   0 -15   5   -0.08    0.15
   0  15  -5    0.08    0.12
   0 -15   5   -0.03    0.19
   0 -15  -5   -0.02    0.10
   0  15   5   -0.05    0.14
   0  15  -5   -0.09    0.13
   0 -15  -5    0.06    0.14
   0  15   5   -0.01    0.10
   0 -15   5    0.08    0.10
   0  15   5    0.12    0.14
   0  16   5    0.19    0.12
   0 -16   5    0.16    0.19
   0 -16   5    0.10    0.15
   0 -16  -5    0.22    0.13
   0  16   5    0.11    0.12
   0  16  -5   -0.10    0.12
   0   0  -6   44.90    2.07
   0   0  -6   44.73    2.30
   0  -1  -6    0.53    0.12
   0  -1  -6    0.24    0.11
   0   1  -6    0.47    0.11
   0  -1  -6    0.50    0.12
   0  -2  -6  148.09    7.86
   0  -2  -6  157.60    6.91
   0  -2  -6  148.29    7.67
   0   2  -6  160.14    6.92
   0  -3  -6    6.67    0.41
   0  -3  -6    7.56    0.44
   0  -3  -6    7.54    0.38
   0  -4  -6  171.21    8.34
   0  -4  -6  170.96    8.55
   0  -4   6  154.30    8.26
   0  -4  -6  171.05    7.51
   0  -5   6   39.59    2.04
   0  -5   6   40.92    2.12
   0  -5  -6   39.02    2.03
   0  -5  -6   40.14    1.86
   0  -5  -6   41.23    2.06
   0  -5  -6   40.88    2.13
   0  -6  -6   26.06    1.22
   0  -6  -6   25.98    1.41
   0  -6  -6   25.87    1.36
   0  -6  -6   24.99    1.33
   0  -6   6   26.17    1.41
   0  -6   6   26.56    1.35
   0  -7  -6   14.41    0.72
   0  -7   6   15.16    0.80
   0  -7  -6   14.66    0.81
   0  -7  -6   14.19    0.85
   0  -7  -6   14.44    0.79
   0  -7   6   14.77    0.85
   0  -8  -6   43.65    2.35
   0  -8   6   45.58    2.25
   0  -8  -6   42.36    2.03
   0  -8  -6   44.33    2.23
   0  -8   6   42.73    2.35
   0  -9   6    4.03    0.31
   0  -9   6    4.57    0.34
   0   9  -6    4.60    0.34
   0   9  -6    3.91    0.36
   0   9   6    3.86    0.34
   0  -9   6    3.97    0.38
   0   9   6    4.68    0.32
   0   9  -6    4.49    0.36
   0  -9   6    4.21    0.29
   0   9   6    4.03    0.33
   0  -9  -6    4.15    0.33
   0  -9  -6    4.22    0.28
   0   9  -6    4.03    0.32
   0  -9  -6    4.20    0.31
   0  10  -6    5.75    0.42
   0 -10   6    4.97    0.38
   0  10   6    4.96    0.37
   0 -10   6    4.65    0.44
   0  10   6    4.05    0.38
   0  10  -6    5.70    0.40
   0  10  -6    4.89    0.41
   0  10  -6    4.45    0.36
   0 -10  -6    5.53    0.39
   0  10   6    5.15    0.37
   0 -10   6    4.45    0.33
   0 -10  -6    4.70    0.32
   0 -10   6    4.40    0.34
   0  11  -6   10.92    0.64
   0 -11   6   11.26    0.61
   0  11   6   10.84    0.61
   0  11   6   10.36    0.61
   0 -11   6   10.11    0.72
   0  11  -6   10.61    0.68
   0 -11  -6    9.73    0.58
   0  11  -6    9.93    0.68
   0  11  -6   11.09    0.65
   0 -11  -6   10.49    0.62
   0 -11   6   10.78    0.67
   0  11   6   10.68    0.66
   0 -12   6    2.57    0.47
   0  12   6    2.69    0.34
   0 -12  -6    2.80    0.24
   0 -12   6    2.27    0.26
   0  12   6    3.12    0.32
   0  12  -6    2.44    0.36
   0 -12  -6    3.34    0.35
   0  12   6    2.21    0.32
   0  12   6    2.44    0.36
   0  12  -6    2.58    0.35
   0  12  -6    3.46    0.40
   0 -12   6    2.23    0.27
   0 -13  -6   10.08    0.65
   0 -13   6   11.54    0.91
   0  13   6   10.62    0.66
   0  13   6   10.25    0.62
   0  13   6   10.54    0.62
   0 -13  -6    9.72    0.56
   0 -13   6   10.98    0.61
   0  13  -6   10.44    0.70
   0  13   6   10.41    0.65
   0  13  -6    8.83    0.66
   0 -13   6   10.92    0.62
   0  13  -6   10.09    0.65
   0  14   6    2.05    0.33
   0 -14   6    2.46    0.28
   0 -14  -6    2.32    0.28
   0 -14  -6    2.71    0.32
   0 -14   6    1.65    0.35
   0  14  -6    2.01    0.34
   0  14   6    2.70    0.32
   0 -14   6    1.94    0.23
   0  14   6    2.41    0.29
   0  14  -6    2.63    0.36
   0  15  -6   17.99    1.03
   0  15   6   19.98    0.90
   0 -15   6   19.81    1.31
   0 -15   6   20.35    1.00
   0 -15  -6   17.86    0.88
   0 -15  -6   17.78    0.95
   0  15   6   18.55    0.94
   0 -15   6   17.58    0.93
   0  15  -6   18.32    0.98
   0  15   6   17.35    0.94
   0  16   6   16.52    0.80
   0   0  -7   -0.07    0.06
   0   0  -7    0.03    0.07
   0   1  -7   -0.10    0.06
   0  -1  -7   -0.10    0.06
   0  -1  -7   -0.02    0.09
   0  -1  -7   -0.04    0.06
   0   1  -7   -0.01    0.06
   0  -2  -7    0.03    0.08
   0  -2  -7   -0.08    0.06
   0   2  -7   -0.11    0.06
   0  -2  -7   -0.02    0.05
   0  -3  -7    0.08    0.05
   0  -3  -7    0.25    0.09
   0  -3   7    0.06    0.04
   0  -3  -7    0.14    0.06
   0  -4   7    0.04    0.05
   0  -4  -7    0.12    0.08
   0  -4  -7    0.02    0.05
   0  -4  -7    0.17    0.06
   0  -5  -7    0.26    0.06
   0  -5  -7    0.14    0.06
   0  -5   7    0.18    0.09
   0  -5  -7    0.18    0.07
   0  -5   7    0.06    0.05
   0  -5  -7    0.17    0.09
   0  -6  -7    0.07    0.06
   0  -6  -7    0.00    0.06
   0  -6   7   -0.02    0.05
   0  -6  -7   -0.05    0.05
   0  -6  -7   -0.04    0.09
   0  -6   7    0.02    0.09
   0  -7   7   -0.03    0.10
   0  -7  -7    0.10    0.11
   0  -7  -7    0.12    0.07
   0  -7   7    0.08    0.06
   0  -7  -7    0.00    0.06
   0  -8  -7    0.12    0.08
   0  -8  -7    0.17    0.12
   0  -8   7    0.09    0.07
   0  -8   7    0.01    0.11
   0  -8  -7    0.13    0.07
   0   9  -7    0.19    0.12
   0  -9  -7    0.05    0.06
   0  -9   7   -0.16    0.12
   0   9  -7    0.17    0.10
   0   9  -7    0.04    0.11
   0  -9   7   -0.05    0.09
   0   9   7   -0.02    0.11
   0  -9   7    0.00    0.06
   0  -9   7    0.02    0.08
   0   9   7   -0.04    0.12
   0  -9  -7    0.04    0.12
   0 -10  -7    0.28    0.15
   0  10   7    0.23    0.13
   0 -10   7    0.11    0.07
   0  10  -7    0.29    0.14
   0 -10  -7    0.08    0.07
   0  10   7    0.42    0.12
   0  10  -7    0.20    0.14
   0 -10   7    0.16    0.11
   0 -10   7    0.25    0.15
   0  10   7    0.20    0.13
   0  10  -7    0.24    0.13
   0  10  -7    0.30    0.12
   0 -10   7    0.06    0.09
   0  11   7    0.14    0.12
   0 -11  -7   -0.04    0.07
   0  11  -7   -0.08    0.13
   0 -11   7    0.09    0.10
   0  11   7    0.04    0.15
   0  11  -7    0.11    0.11
   0  11   7   -0.13    0.14
   0  11   7    0.06    0.15
   0 -11  -7   -0.09    0.13
   0  11  -7    0.02    0.13
   0 -11   7    0.06    0.08
   0 -11   7    0.02    0.15
   0 -11   7   -0.13    0.10
   0  11  -7    0.01    0.13
   0  12  -7    0.14    0.15
   0  12  -7    0.34    0.17
   0 -12   7    0.23    0.12
   0 -12  -7    0.23    0.13
   0  12   7    0.34    0.14
   0  12   7    0.21    0.16
   0  12   7    0.15    0.15
   0 -12   7    0.14    0.09
   0  12   7    0.09    0.15
   0 -12  -7    0.33    0.17
   0 -12  -7    0.22    0.08
   0  12  -7    0.03    0.14
   0 -12   7    0.26    0.23
   0  13   7    0.06    0.14
   0  13   7   -0.14    0.14
   0  13   7   -0.06    0.11
   0 -13  -7   -0.01    0.15
   0 -13   7   -0.11    0.07
   0 -13   7   -0.02    0.11
   0 -13  -7   -0.14    0.11
   0  13  -7   -0.12    0.14
   0 -13   7   -0.09    0.21
   0  14   7    0.22    0.14
   0 -14  -7    0.17    0.12
   0 -14   7    0.18    0.08
   0 -14  -7    0.26    0.16
   0  14   7    0.16    0.15
   0 -14   7    0.20    0.23
   0  14  -7   -0.06    0.14
   0  14  -7    0.07    0.15
   0 -14   7    0.20    0.11
   0  15  -7   -0.10    0.12
   0 -15  -7    0.01    0.13
   0 -15  -7   -0.01    0.10
   0  15  -7   -0.18    0.13
   0  15   7    0.04    0.12
   0  15   7    0.20    0.13
   0 -15   7   -0.02    0.09
   0 -15   7   -0.01    0.15
   0 -15   7   -0.03    0.21
   0   0  -8   63.22    2.89
   0  -1  -8   48.44    2.21
   0  -1  -8   47.12    2.45
   0   1  -8   47.97    2.21
   0  -2  -8  218.25   11.95
   0  -2   8  240.85   11.56
   0  -2  -8  239.80   11.67
   0  -2  -8  237.52   10.50
   0   2  -8  231.62   10.51
   0  -3   8   25.17    1.32
   0  -3  -8   24.94    1.39
   0  -3  -8   26.00    1.34
   0  -3  -8   26.60    1.21
   0  -4  -8  106.85    4.69
   0  -4  -8  104.70    5.35
   0  -4   8   97.22    5.15
   0  -4  -8  105.00    5.21
   0  -5   8   78.36    3.96
   0  -5  -8   77.20    3.85
   0  -5  -8   77.45    3.46
   0  -5  -8   75.02    3.96
   0  -5   8   73.81    3.81
   0  -5  -8   73.45    3.80
   0  -6  -8   16.58    0.84
   0  -6   8   17.54    0.98
   0  -6   8   17.47    0.93
   0  -6  -8   16.38    0.98
   0  -7   8   20.18    1.04
   0  -7  -8   17.81    1.09
   0  -7   8   19.50    1.10
   0  -7  -8   18.41    0.93
   0  -8   8   25.29    1.48
   0   8   8   25.98    1.21
   0   8   8   24.25    1.34
   0  -8   8   26.11    1.50
   0  -8   8   29.00    1.43
   0  -8  -8   26.45    1.29
   0   8  -8   27.88    1.37
   0  -8  -8   28.19    1.29
   0  -8   8   24.56    1.30
   0  -8  -8   26.09    1.28
   0   8  -8   26.95    1.39
   0  -9   8   12.85    0.73
   0  -9  -8   12.10    0.62
   0  -9   8   11.30    0.64
   0   9  -8   12.03    0.74
   0  -9  -8   11.50    0.63
   0   9  -8   12.59    0.71
   0   9   8   11.48    0.70
   0  -9   8   12.24    0.67
   0  -9   8   11.10    0.78
   0  -9  -8   11.66    0.66
   0   9  -8   12.12    0.67
   0   9   8   11.66    0.64
   0 -10   8    8.37    0.51
   0 -10  -8    8.69    0.49
   0 -10  -8    9.44    0.56
   0 -10   8    7.98    0.53
   0  10   8    8.22    0.53
   0  10  -8    9.34    0.58
   0  10  -8    8.90    0.55
   0 -10   8    8.79    0.58
   0  10   8    8.34    0.51
   0 -10   8    8.49    0.64
   0  10   8    7.91    0.55
   0  10  -8    9.22    0.61
   0 -11   8   20.73    1.26
   0 -11  -8   20.91    1.09
   0  11   8   21.19    1.13
   0  11   8   21.45    1.07
   0 -11  -8   19.84    1.05
   0  11  -8   20.95    1.10
   0  11   8   21.70    1.04
   0  11  -8   21.27    1.14
   0 -11   8   21.86    1.08
   0  11  -8   21.03    1.20
   0 -11  -8   20.19    1.00
   0  12   8    1.35    0.22
   0 -12  -8    0.97    0.17
   0  12  -8    1.22    0.22
   0  12  -8    1.39    0.25
   0 -12   8    1.68    0.23
   0 -12   8    1.66    0.28
   0 -12  -8    1.44    0.24
   0 -12   8    1.47    0.33
   0  12   8    1.24    0.21
   0 -12   8    1.96    0.37
   0  13  -8   15.34    0.97
   0 -13  -8   15.32    0.88
   0  13   8   16.55    0.84
   0 -13   8   17.68    1.24
   0 -13  -8   15.77    0.81
   0  13   8   15.87    0.86
   0 -13   8   15.96    0.87
   0  13  -8   16.19    0.91
   0  13   8   16.83    0.91
   0 -13   8   16.22    0.86
   0  14   8    2.53    0.32
   0 -14   8    2.43    0.28
   0  14   8    2.56    0.29
   0 -14  -8    1.83    0.28
   0 -14   8    2.50    0.51
   0 -14  -8    1.98    0.32
   0  14  -8    2.07    0.34
   0 -14   8    2.36    0.22
   0  14   8    2.57    0.29
   0  15   8   15.22    0.76
   0 -15   8   14.58    1.09
   0  15   8   15.60    0.74
   0  15  -8   13.56    0.86
   0  15  -8   16.31    0.81
   0 -15  -8   14.81    0.72
   0 -15  -8   14.14    0.79
   0 -15   8   16.88    0.82
   0 -15   8   13.70    0.77
   0   0  -9   -0.01    0.07
   0  -1  -9    0.18    0.08
   0  -1   9    0.09    0.06
   0   1  -9    0.14    0.08
   0  -2  -9    0.18    0.08
   0   2  -9   -0.01    0.08
   0  -2  -9    0.26    0.12
   0  -3  -9    0.40    0.13
   0  -3   9    0.14    0.06
   0  -3  -9    0.13    0.08
   0  -4   9    0.04    0.06
   0  -4  -9    0.02    0.07
   0  -4  -9   -0.03    0.10
   0  -5  -9    0.10    0.12
   0  -5   9    0.09    0.06
   0  -5   9    0.21    0.11
   0  -5  -9    0.10    0.08
   0  -6  -9    0.03    0.08
   0  -6   9    0.01    0.11
   0  -6  -9   -0.04    0.11
   0  -6   9    0.04    0.06
   0  -7   9   -0.02    0.07
   0  -7   9   -0.03    0.12
   0  -7  -9   -0.01    0.12
   0  -7  -9    0.03    0.08
   0   8  -9    0.18    0.12
   0   8   9    0.07    0.12
   0   8  -9    0.28    0.12
   0  -8  -9    0.22    0.14
   0  -8   9    0.12    0.12
   0  -8   9    0.09    0.13
   0   8   9    0.04    0.13
   0   8   9    0.18    0.11
   0  -8   9    0.10    0.09
   0   8  -9    0.29    0.13
   0  -8  -9    0.14    0.07
   0   8   9   -0.15    0.10
   0  -8   9    0.01    0.07
   0  -8  -9    0.05    0.10
   0   9   9   -0.04    0.12
   0  -9   9    0.01    0.07
   0   9   9   -0.15    0.12
   0  -9   9   -0.19    0.14
   0  -9  -9   -0.12    0.14
   0   9  -9    0.03    0.14
   0  -9   9   -0.03    0.12
   0  -9   9    0.05    0.09
   0   9  -9    0.02    0.12
   0  -9  -9   -0.10    0.12
   0   9  -9    0.25    0.14
   0   9   9   -0.11    0.13
   0  -9  -9    0.02    0.07
   0 -10   9    0.08    0.16
   0 -10  -9    0.08    0.15
   0 -10   9    0.08    0.08
   0 -10   9    0.07    0.12
   0  10  -9    0.21    0.14
   0  10   9    0.23    0.15
   0 -10  -9    0.16    0.13
   0  10  -9    0.15    0.13
   0 -10  -9    0.07    0.08
   0 -10   9    0.12    0.10
   0  10  -9    0.23    0.16
   0  10   9    0.11    0.15
   0  10   9    0.13    0.14
   0  11   9   -0.04    0.15
   0 -11   9   -0.08    0.17
   0  11  -9    0.03    0.15
   0 -11  -9   -0.15    0.12
   0  11  -9   -0.08    0.14
   0 -11   9   -0.11    0.12
   0 -11  -9    0.05    0.08
   0  11  -9    0.07    0.14
   0 -11  -9    0.17    0.16
   0  11   9    0.02    0.15
   0 -11   9   -0.02    0.08
   0  11   9    0.08    0.15
   0 -12  -9    0.19    0.13
   0  12  -9   -0.08    0.16
   0 -12  -9    0.18    0.17
   0  12  -9    0.15    0.16
   0 -12   9    0.15    0.18
   0 -12   9    0.11    0.13
   0  12   9    0.11    0.16
   0 -12   9    0.08    0.09
   0  12   9    0.24    0.16
   0 -12   9    0.15    0.23
   0  13   9    0.17    0.15
   0 -13   9    0.05    0.12
   0  13  -9   -0.20    0.14
   0  13   9   -0.02    0.14
   0 -13   9   -0.06    0.17
   0 -13  -9   -0.03    0.12
   0 -13   9   -0.03    0.08
   0 -13  -9   -0.07    0.16
   0 -13   9   -0.16    0.21
   0  13   9   -0.17    0.13
   0 -14  -9    0.15    0.16
   0 -14   9    0.09    0.12
   0  14   9    0.29    0.13
   0 -14   9    0.07    0.23
   0  14   9    0.18    0.14
   0  14  -9   -0.07    0.15
   0 -14  -9    0.19    0.12
   0  14  -9   -0.04    0.14
   0  14   9    0.23    0.13
   0 -15  -9   -0.06    0.10
   0  15  -9   -0.16    0.11
   0  15   9    0.03    0.11
   0  15  -9   -0.22    0.12
   0  15   9   -0.05    0.10
   0 -15   9   -0.05    0.09
   0 -15   9   -0.24    0.19
   0 -15  -9    0.15    0.13
   0   0 -10  175.28    7.91
   0  -1  10   27.71    1.45
   0   1 -10   28.32    1.36
   0  -1 -10   28.91    1.35
   0   2 -10  263.89   12.24
   0  -2  10  274.52   13.44
   0  -2 -10  276.89   12.23
   0  -3  10   38.14    1.79
   0  -3 -10   30.67    1.88
   0  -3 -10   35.92    1.65
   0  -4 -10   77.58    4.28
   0  -4 -10   82.65    3.75
   0  -4  10   85.80    4.12
   0  -5  10   41.74    2.25
   0  -5  10   42.61    2.14
   0  -5 -10   42.69    1.96
   0  -5 -10   39.92    2.25
   0  -6 -10   17.95    1.13
   0  -6  10   20.33    1.14
   0  -6 -10   18.72    0.97
   0  -6  10   20.86    1.07
   0   7  10   11.08    0.67
   0   7 -10   11.67    0.71
   0  -7  10   12.35    0.70
   0  -7 -10   11.47    0.60
   0  -7  10   11.45    0.76
   0  -7  10   11.14    0.62
   0  -7 -10   11.74    0.64
   0   7 -10   12.24    0.72
   0  -7  10   11.78    0.70
   0  -8 -10    5.52    0.42
   0   8 -10    6.30    0.48
   0  -8  10    5.76    0.49
   0   8  10    5.61    0.40
   0  -8  10    6.02    0.44
   0  -8  10    5.49    0.43
   0   8  10    5.53    0.38
   0   8 -10    6.04    0.41
   0  -8 -10    5.77    0.40
   0  -8  10    5.76    0.37
   0  -8 -10    5.57    0.36
   0   8  10    5.52    0.41
   0   8 -10    6.02    0.49
   0  -9 -10   15.29    0.79
   0  -9  10   14.94    0.91
   0   9  10   15.11    0.86
   0   9  10   15.39    0.79
   0   9  10   14.93    0.81
   0   9  10   15.47    0.79
   0  -9  10   13.76    0.80
   0  -9  10   13.81    0.96
   0  -9 -10   15.98    0.85
   0   9 -10   16.37    0.84
   0   9 -10   16.18    0.91
   0  -9 -10   15.20    0.78
   0  -9  10   16.62    0.85
   0   9 -10   15.49    0.93
   0 -10  10    0.24    0.18
   0 -10 -10    0.37    0.10
   0  10 -10    0.21    0.14
   0  10  10    0.37    0.15
   0 -10 -10    0.50    0.17
   0 -10  10    0.21    0.09
   0  10  10    0.22    0.16
   0 -10 -10    0.44    0.15
   0  10 -10    0.17    0.17
   0  10 -10    0.27    0.16
   0 -10  10    0.10    0.14
   0  10  10    0.13    0.14
   0  11  10   17.86    0.89
   0  11  10   17.51    0.91
   0 -11  10   16.79    0.92
   0 -11  10   15.85    1.10
   0  11  10   18.02    0.97
   0 -11 -10   17.77    0.95
   0  11 -10   16.77    1.05
   0  11 -10   17.84    0.94
   0  11 -10   17.74    1.02
   0 -11  10   17.74    0.96
   0 -12  10   11.31    0.69
   0  12 -10    9.90    0.75
   0 -12  10    9.45    0.77
   0  12  10   10.44    0.63
   0 -12  10   11.50    0.62
   0 -12 -10   10.04    0.67
   0 -12 -10    9.61    0.61
   0  12 -10   12.12    0.68
   0  12  10   11.50    0.63
   0  12 -10   11.12    0.73
   0 -12  10   11.08    0.93
   0  12  10   11.56    0.67
   0 -13  10   22.32    1.08
   0 -13  10   19.98    1.09
   0 -13 -10   21.41    1.10
   0  13  10   21.75    1.04
   0  13  10   22.61    1.12
   0  13 -10   19.16    1.20
   0 -13 -10   21.02    1.01
   0  13  10   21.42    1.01
   0 -13  10   21.70    1.49
   0 -13  10   18.33    1.26
   0  13 -10   23.14    1.11
   0 -14  10    4.26    0.53
   0  14  10    4.26    0.34
   0 -14  10    3.23    0.33
   0 -14 -10    2.99    0.35
   0  14  10    3.95    0.31
   0  14 -10    4.39    0.36
   0  14  10    3.76    0.32
   0 -14 -10    3.09    0.32
   0  15 -10    9.85    0.63
   0 -15  10    9.67    0.55
   0   0 -11    0.03    0.09
   0   1 -11    0.10    0.10
   0  -1 -11    0.15    0.10
   0  -1  11    0.04    0.06
   0  -2  11    0.30    0.07
   0   2 -11    0.06    0.10
   0  -2 -11    0.19    0.10
   0  -3 -11    0.03    0.09
   0  -3  11    0.14    0.07
   0  -3 -11    0.03    0.13
   0  -4  11    0.05    0.07
   0  -4 -11    0.07    0.14
   0  -4 -11   -0.04    0.09
   0  -5  11    0.13    0.07
   0  -5 -11    0.00    0.10
   0  -5 -11    0.18    0.15
   0  -5  11    0.02    0.11
   0  -6  11    0.07    0.13
   0  -6 -11   -0.03    0.12
   0  -6 -11   -0.12    0.10
   0  -6 -11    0.00    0.14
   0  -6  11    0.05    0.08
   0   7 -11    0.01    0.14
   0  -7  11    0.00    0.07
   0  -7  11   -0.01    0.12
   0   7  11   -0.06    0.13
   0  -7  11   -0.08    0.08
   0   7 -11   -0.03    0.14
   0   7  11   -0.16    0.10
   0   7 -11   -0.04    0.14
   0  -7  11   -0.23    0.13
   0  -7 -11   -0.06    0.12
   0  -7 -11   -0.08    0.13
   0  -7 -11   -0.07    0.07
   0  -8 -11    0.12    0.13
   0   8  11    0.18    0.14
   0  -8  11    0.12    0.08
   0  -8  11    0.08    0.15
   0  -8 -11    0.19    0.08
   0   8 -11    0.31    0.16
   0   8  11    0.16    0.11
   0   8 -11    0.21    0.17
   0   8  11    0.29    0.13
   0  -8  11    0.31    0.16
   0   8 -11    0.34    0.16
   0  -8  11    0.15    0.10
   0  -8 -11    0.03    0.15
   0   9 -11    0.04    0.13
   0  -9  11    0.07    0.08
   0  -9  11   -0.04    0.16
   0  -9  11    0.07    0.10
   0  -9 -11    0.09    0.16
   0  -9 -11   -0.08    0.13
   0   9  11   -0.03    0.13
   0   9  11   -0.03    0.14
   0   9  11   -0.12    0.12
   0   9 -11   -0.02    0.16
   0   9 -11   -0.01    0.16
   0  -9  11   -0.11    0.13
   0 -10 -11   -0.12    0.13
   0 -10  11    0.09    0.17
   0  10 -11   -0.14    0.16
   0  10  11    0.00    0.15
   0  10  11   -0.10    0.15
   0 -10  11   -0.01    0.08
   0 -10 -11   -0.02    0.16
   0  10 -11   -0.06    0.13
   0  10 -11   -0.20    0.17
   0 -11  11   -0.16    0.14
   0 -11 -11   -0.13    0.13
   0 -11 -11   -0.16    0.16
   0 -11  11   -0.24    0.17
   0  11  11   -0.04    0.15
   0  11 -11   -0.14    0.16
   0 -11  11   -0.07    0.08
   0  11  11   -0.24    0.14
   0  11 -11   -0.15    0.14
   0  11  11   -0.18    0.15
   0  11 -11   -0.26    0.18
   0 -12  11    0.02    0.19
   0 -12 -11   -0.03    0.14
   0  12 -11   -0.06    0.16
   0  12  11    0.11    0.15
   0 -12  11   -0.05    0.14
   0 -12  11    0.19    0.09
   0 -12  11    0.13    0.22
   0  12  11    0.03    0.13
   0  12 -11   -0.07    0.18
   0  12 -11    0.05    0.15
   0 -12 -11   -0.05    0.17
   0  13  11    0.12    0.13
   0 -13  11   -0.20    0.16
   0 -13  11    0.07    0.07
   0  13 -11   -0.20    0.12
   0 -13  11    0.10    0.22
   0  13  11   -0.06    0.13
   0  13  11    0.14    0.14
   0 -13 -11    0.01    0.12
   0 -13  11    0.02    0.13
   0 -13 -11   -0.05    0.15
   0  14  11    0.05    0.12
   0  14  11   -0.09    0.10
   0  14  11   -0.03    0.11
   0 -14 -11   -0.04    0.11
   0 -14 -11    0.05    0.14
   0 -14  11   -0.06    0.19
   0  14 -11   -0.10    0.11
   0 -14  11   -0.11    0.10
   0   0 -12  268.85   12.11
   0  -1 -12   94.57    4.32
   0   1 -12   94.58    4.33
   0  -2  12  210.18   10.73
   0  -2 -12  222.84    9.78
   0  -3 -12   51.41    2.44
   0  -3  12   53.07    2.65
   0  -4  12   63.26    2.96
   0  -4 -12   58.87    2.71
   0  -4 -12   52.18    3.09
   0  -5 -12   33.77    2.05
   0  -5  12   41.41    1.95
   0  -5 -12   37.57    1.79
   0  -5 -12   39.35    1.68
   0  -5  12   34.81    2.06
   0   6  12   18.63    1.02
   0  -6  12   21.01    0.98
   0   6 -12   17.81    0.97
   0  -6 -12   18.93    0.94
   0  -6 -12   17.83    1.02
   0  -6 -12   17.45    1.00
   0  -6  12   19.37    1.02
   0   6 -12   20.14    1.10
   0   6  12   20.74    0.94
   0   6 -12   18.27    1.09
   0  -6  12   21.17    1.12
   0  -6  12   22.56    1.09
   0   7  12   25.48    1.31
   0   7 -12   25.78    1.23
   0  -7 -12   23.77    1.27
   0   7 -12   24.76    1.38
   0   7 -12   26.43    1.39
   0  -7 -12   25.12    1.30
   0   7  12   25.25    1.18
   0  -7 -12   25.55    1.19
   0  -7  12   24.92    1.41
   0  -7  12   25.90    1.30
   0  -7  12   26.68    1.39
   0  -7  12   26.04    1.26
   0  -8  12    2.05    0.22
   0  -8  12    2.04    0.36
   0   8  12    1.67    0.27
   0   8 -12    1.67    0.27
   0   8 -12    1.68    0.27
   0   8 -12    2.52    0.37
   0   8  12    1.94    0.27
   0  -8 -12    2.07    0.33
   0  -8  12    2.57    0.37
   0  -8 -12    2.40    0.33
   0  -8  12    2.21    0.29
   0  -9 -12   24.26    1.12
   0   9 -12   21.77    1.30
   0   9 -12   22.38    1.32
   0  -9  12   23.67    1.17
   0   9  12   23.66    1.10
   0   9  12   24.30    1.11
   0   9  12   22.92    1.22
   0  -9  12   23.12    1.22
   0  -9 -12   21.55    1.19
   0  -9  12   23.75    1.38
   0 -10  12    0.52    0.19
   0  10  12    0.74    0.20
   0 -10 -12    0.52    0.21
   0  10 -12    0.41    0.22
   0 -10  12    0.44    0.20
   0  10  12    0.49    0.16
   0  10 -12    0.47    0.22
   0  10  12    0.84    0.19
   0 -10 -12    0.28    0.16
   0  11  12   13.75    0.69
   0 -11 -12   12.11    0.75
   0  11 -12   11.64    0.85
   0  11  12   13.64    0.76
   0  11 -12   11.87    0.84
   0 -11 -12   13.00    0.72
   0 -11  12   13.93    0.70
   0 -11  12   12.98    0.88
   0 -11  12   11.93    0.78
   0  12 -12   10.16    0.79
   0  12  12   12.34    0.69
   0 -12  12   13.61    0.96
   0  12 -12   12.71    0.71
   0 -12  12   10.12    0.70
   0  12  12   12.20    0.63
   0 -12  12   13.31    0.64
   0  12 -12   10.20    0.76
   0 -12  12   11.12    0.81
   0 -12 -12   10.89    0.65
   0 -12 -12   10.41    0.69
   0  13  12   25.69    1.11
   0 -13 -12   25.67    1.12
   0  13  12   26.51    1.25
   0 -13  12   23.43    1.40
   0 -13 -12   23.02    1.20
   0  13 -12   23.48    1.34
   0 -13  12   21.24    1.19
   0  14  12    3.10    0.25
   0 -14 -12    2.76    0.27
   0 -14  12    3.78    0.44
   0  14  12    2.98    0.28
   0 -14 -12    2.64    0.30
   0 -14  12    2.90    0.28
   0   0 -13    0.11    0.11
   0  -1 -13    0.21    0.11
   0   1 -13    0.03    0.10
   0  -2 -13    0.22    0.11
   0  -3 -13   -0.01    0.11
   0  -4 -13    0.21    0.13
   0   4 -13   -0.02    0.15
   0   4  13    0.17    0.12
   0  -4 -13   -0.10    0.11
   0   4 -13    0.07    0.16
   0  -4  13    0.21    0.12
   0  -5 -13   -0.10    0.14
   0  -5 -13   -0.18    0.12
   0  -5  13    0.09    0.08
   0   5  13   -0.08    0.13
   0   5 -13   -0.27    0.16
   0   5 -13   -0.14    0.15
   0  -5  13    0.08    0.12
   0   5  13   -0.04    0.12
   0   5 -13   -0.24    0.16
   0   5  13   -0.08    0.11
   0  -5  13   -0.14    0.13
   0  -5  13    0.01    0.07
   0  -5 -13    0.31    0.16
   0   6 -13    0.15    0.17
   0  -6 -13    0.12    0.16
   0  -6  13    0.19    0.08
   0   6 -13    0.13    0.17
   0  -6 -13    0.15    0.14
   0   6  13    0.30    0.15
   0  -6  13   -0.14    0.15
   0   6 -13    0.07    0.17
   0   6  13    0.23    0.11
   0   6  13    0.18    0.13
   0  -7 -13   -0.19    0.15
   0   7 -13   -0.33    0.17
   0   7  13    0.03    0.11
   0   7 -13   -0.04    0.17
   0  -7 -13   -0.05    0.17
   0   7  13   -0.11    0.13
   0   7 -13   -0.15    0.15
   0  -7  13    0.00    0.07
   0  -7  13    0.11    0.14
   0  -7 -13   -0.14    0.13
   0  -7  13   -0.21    0.15
   0   8 -13   -0.04    0.18
   0   8  13    0.54    0.17
   0  -8 -13    0.09    0.17
   0  -8 -13    0.09    0.14
   0   8 -13   -0.18    0.19
   0   8 -13   -0.07    0.19
   0  -8 -13    0.10    0.16
   0  -8  13   -0.22    0.15
   0  -8  13    0.37    0.16
   0  -9 -13   -0.14    0.13
   0  -9 -13   -0.10    0.15
   0  -9 -13   -0.16    0.16
   0  -9  13   -0.01    0.07
   0  -9  13   -0.08    0.17
   0   9  13   -0.08    0.12
   0   9  13   -0.19    0.13
   0  10  13   -0.03    0.16
   0 -10 -13    0.08    0.15
   0  10 -13   -0.20    0.18
   0  10 -13   -0.35    0.18
   0 -10  13   -0.11    0.15
   0 -10  13    0.06    0.19
   0 -10 -13   -0.13    0.18
   0  10  13    0.10    0.16
   0 -10  13    0.10    0.08
   0  10  13    0.11    0.13
   0  11 -13   -0.36    0.17
   0  11 -13   -0.26    0.18
   0  11  13    0.06    0.15
   0  11  13   -0.18    0.13
   0 -11  13    0.01    0.07
   0 -11 -13   -0.15    0.17
   0 -11  13   -0.25    0.18
   0 -11 -13   -0.02    0.15
   0 -11  13   -0.16    0.15
   0  12 -13   -0.05    0.17
   0 -12 -13    0.08    0.17
   0 -12  13    0.19    0.21
   0 -12  13   -0.08    0.14
   0  12  13    0.14    0.14
   0 -12  13    0.24    0.19
   0 -12 -13    0.16    0.15
   0  12 -13   -0.11    0.17
   0  13  13   -0.09    0.11
   0 -13  13    0.03    0.20
   0 -13  13    0.00    0.12
   0  13  13    0.08    0.12
   0  13 -13   -0.27    0.16
   0 -13  13    0.00    0.16
   0 -13 -13    0.01    0.14
   0 -13 -13    0.03    0.12
   0 -14 -13   -0.06    0.11
   0 -14  13    0.06    0.10
   0 -14  13    0.06    0.16
   0   0 -14   92.77    4.26
   0  -1 -14   12.66    0.68
   0   1 -14   12.02    0.69
   0   2 -14  125.81    5.90
   0  -2 -14  124.05    5.77
   0  -2  14  128.42    6.26
   0   3  14   36.17    1.68
   0   3  14   34.73    1.60
   0  -3  14   37.28    1.70
   0  -3 -14   35.68    1.59
   0  -3  14   35.92    1.73
   0  -3  14   35.94    1.88
   0  -3 -14   35.68    1.77
   0   3 -14   37.24    1.74
   0   3 -14   35.12    1.64
   0   3 -14   36.38    1.81
   0   4 -14   83.31    3.67
   0  -4 -14   80.02    3.37
   0  -4  14   81.79    4.03
   0  -4 -14   76.50    3.64
   0  -4  14   84.14    3.61
   0  -4 -14   80.10    3.79
   0   4 -14   79.32    3.91
   0   4 -14   77.77    3.83
   0   4  14   79.40    3.58
   0   4  14   81.48    3.43
   0   4 -14   77.72    3.41
   0  -4  14   80.50    3.77
   0   5 -14   35.08    1.71
   0  -5  14   40.92    1.81
   0   5  14   37.60    1.75
   0   5 -14   37.89    1.93
   0   5  14   37.66    1.69
   0   5 -14   38.11    1.95
   0  -5  14   39.20    1.99
   0  -5 -14   37.26    1.68
   0  -5 -14   36.87    1.82
   0  -5  14   38.27    1.81
   0  -5 -14   37.33    1.86
   0   5  14   36.17    1.86
   0   6  14   26.61    1.23
   0   6  14   25.00    1.27
   0  -6  14   27.88    1.47
   0   6 -14   24.81    1.27
   0  -6 -14   28.41    1.26
   0  -6  14   26.60    1.34
   0   6  14   25.43    1.35
   0   6 -14   25.53    1.45
   0   6 -14   27.75    1.45
   0  -6 -14   27.03    1.36
   0  -6  14   26.62    1.30
   0  -6 -14   26.92    1.37
   0   7 -14   49.25    2.53
   0  -7 -14   49.43    2.41
   0  -7 -14   50.12    2.18
   0   7 -14   46.26    2.50
   0  -7  14   50.76    2.58
   0   7 -14   43.31    2.19
   0  -7  14   52.14    2.37
   0   7  14   51.48    2.19
   0   7  14   51.39    2.43
   0  -7  14   51.89    2.35
   0   8 -14    0.66    0.23
   0   8  14    0.91    0.20
   0  -8 -14    0.93    0.20
   0  -8  14    0.64    0.20
   0   8  14    1.00    0.17
   0  -8 -14    1.11    0.23
   0   8 -14    0.37    0.24
   0  -8  14    0.76    0.20
   0  -8 -14    0.97    0.19
   0   9  14    9.26    0.53
   0   9 -14    8.16    0.69
   0  -9 -14    8.40    0.59
   0  -9 -14    7.04    0.59
   0  -9 -14    8.19    0.59
   0  -9  14   10.03    0.52
   0  -9  14   10.39    0.69
   0  -9  14    8.61    0.63
   0   9  14    9.31    0.59
   0  10 -14    0.14    0.22
   0  10  14    0.85    0.16
   0 -10 -14    0.73    0.22
   0 -10  14    0.79    0.22
   0 -10 -14    0.77    0.19
   0  10  14    1.15    0.21
   0 -10  14    1.19    0.25
   0  10 -14    0.60    0.22
   0  11 -14    0.87    0.24
   0 -11  14    1.15    0.22
   0 -11 -14    1.46    0.24
   0 -11 -14    1.57    0.22
   0 -11  14    2.03    0.39
   0 -11  14    1.30    0.25
   0  11 -14    0.90    0.23
   0  12 -14   14.06    0.90
   0  12 -14   12.56    0.86
   0  12  14   15.76    0.80
   0 -12  14   17.09    1.06
   0 -12 -14   14.62    0.74
   0 -12 -14   12.63    0.78
   0 -12  14   14.54    0.93
   0 -12  14   13.83    0.80
   0 -13  14   10.72    0.71
   0 -13  14   11.66    0.81
   0 -13  14   10.32    0.61
   0 -13 -14   11.76    0.58
   0  13  14   11.13    0.62
   0  13 -14   10.46    0.70
   0   0 -15   -0.21    0.14
   0   0  15   -0.19    0.10
   0   0  15   -0.04    0.12
   0   0 -15    0.10    0.14
   0  -1 -15   -0.18    0.12
   0   1  15   -0.04    0.12
   0  -1 -15   -0.17    0.14
   0   1 -15   -0.01    0.13
   0   1 -15   -0.33    0.15
   0  -1  15   -0.13    0.06
   0   1  15   -0.10    0.11
   0  -1  15   -0.06    0.12
   0  -1  15   -0.09    0.11
   0   1 -15   -0.09    0.13
   0  -1 -15    0.12    0.13
   0  -2 -15    0.23    0.15
   0  -2  15    0.18    0.12
   0  -2  15    0.00    0.12
   0   2 -15    0.02    0.13
   0  -2  15    0.05    0.07
   0   2 -15    0.14    0.15
   0   2 -15    0.34    0.13
   0  -2 -15   -0.14    0.13
   0   2 -15    0.03    0.14
   0   2  15   -0.17    0.12
   0   2  15    0.11    0.12
   0  -2 -15   -0.23    0.12
   0  -3 -15   -0.05    0.13
   0  -3  15   -0.07    0.06
   0   3 -15   -0.06    0.13
   0   3  15   -0.05    0.12
   0  -3  15    0.02    0.11
   0  -3 -15   -0.27    0.14
   0  -3  15    0.00    0.13
   0  -3 -15    0.12    0.15
   0   3 -15   -0.23    0.14
   0   3 -15    0.14    0.14
   0   3 -15   -0.04    0.14
   0  -4 -15    0.30    0.16
   0   4  15    0.18    0.13
   0   4 -15   -0.20    0.16
   0   4 -15    0.16    0.15
   0   4  15    0.07    0.13
   0  -4 -15    0.08    0.15
   0   4 -15   -0.14    0.16
   0  -4 -15    0.17    0.14
   0  -4  15    0.03    0.14
   0  -4  15    0.10    0.07
   0   4 -15    0.04    0.17
   0   5 -15   -0.23    0.18
   0   5  15   -0.23    0.13
   0  -5 -15   -0.04    0.14
   0  -5  15   -0.13    0.15
   0   5  15   -0.25    0.12
   0   5  15   -0.25    0.13
   0  -5  15   -0.04    0.07
   0  -5 -15   -0.30    0.15
   0  -5 -15   -0.03    0.15
   0  -5  15   -0.06    0.13
   0   6  15    0.16    0.13
   0  -6 -15    0.13    0.16
   0  -6 -15    0.11    0.19
   0   6 -15   -0.14    0.18
   0   6  15    0.07    0.14
   0   6  15   -0.05    0.14
   0  -6 -15   -0.11    0.15
   0  -6  15    0.32    0.15
   0  -6  15   -0.14    0.15
   0  -6  15    0.09    0.08
   0   6 -15   -0.15    0.18
   0  -7 -15   -0.09    0.16
   0  -7  15    0.00    0.07
   0   7 -15   -0.41    0.18
   0  -7 -15   -0.19    0.14
   0  -7  15    0.07    0.15
   0  -7  15   -0.24    0.15
   0  -7  15    0.09    0.14
   0   7  15   -0.18    0.15
   0   7 -15   -0.35    0.18
   0   7  15   -0.13    0.13
   0  -8  15    0.18    0.08
   0   8 -15   -0.36    0.19
   0  -8  15   -0.15    0.16
   0   8 -15   -0.40    0.21
   0  -8  15    0.21    0.16
   0  -8  15    0.20    0.17
   0   8  15    0.21    0.17
   0  -8 -15   -0.05    0.14
   0  -8 -15    0.19    0.17
   0  -9 -15   -0.17    0.13
   0   9  15   -0.16    0.15
   0  -9  15   -0.16    0.16
   0  -9  15    0.01    0.07
   0   9  15   -0.19    0.12
   0  -9  15   -0.09    0.17
   0  -9  15   -0.28    0.15
   0  -9 -15   -0.19    0.15
   0 -10  15    0.07    0.18
   0 -10  15    0.01    0.15
   0  10 -15   -0.06    0.19
   0 -10 -15    0.04    0.15
   0  10  15    0.21    0.15
   0  10 -15   -0.40    0.19
   0 -10  15    0.20    0.08
   0  10  15    0.14    0.13
   0 -11  15   -0.03    0.14
   0  11  15    0.03    0.15
   0  11 -15   -0.25    0.18
   0  11 -15   -0.17    0.17
   0 -11  15   -0.02    0.18
   0 -11  15   -0.22    0.17
   0 -11 -15   -0.08    0.14
   0 -12 -15    0.30    0.14
   0  12 -15   -0.16    0.17
   0  12 -15   -0.01    0.16
   0 -12  15    0.10    0.13
   0 -12  15    0.15    0.17
   0 -12  15    0.26    0.19
   0 -13  15   -0.19    0.12
   0 -13 -15   -0.06    0.11
   0  13  15   -0.02    0.10
   0 -13  15   -0.06    0.09
   0   0  16   35.49    1.67
   0   0 -16   35.97    1.77
   0   0 -16   35.04    1.70
   0   0 -16   35.38    1.59
   0   0  16   36.02    1.86
   0   1  16    9.51    0.60
   0  -1 -16   10.40    0.63
   0  -1  16    9.95    0.58
   0   1 -16   10.69    0.63
   0  -1 -16   10.69    0.62
   0   1 -16    9.97    0.64
   0  -1  16    9.39    0.64
   0   1  16    8.44    0.54
   0   1  16    9.04    0.62
   0  -1 -16   10.48    0.59
   0   1 -16   10.51    0.60
   0   1  16   10.09    0.59
   0  -2 -16   52.17    2.48
   0   2 -16   52.05    2.40
   0  -2 -16   50.20    2.39
   0  -2 -16   53.14    2.22
   0   2  16   51.32    2.24
   0   2 -16   51.38    2.23
   0   2  16   51.94    2.34
   0   2 -16   53.07    2.51
   0  -2  16   53.53    2.63
   0  -2  16   48.58    2.42
   0   2  16   46.73    2.37
   0  -2  16   51.36    2.35
   0  -3 -16   19.57    1.04
   0   3  16   19.08    0.96
   0  -3  16   19.20    0.98
   0   3 -16   19.74    0.99
   0  -3  16   20.43    1.12
   0  -3 -16   19.93    1.06
   0   3 -16   20.09    1.06
   0   3  16   19.90    1.00
   0  -3  16   19.86    1.01
   0   3 -16   19.61    1.09
   0  -3 -16   20.02    0.97
   0   3 -16   19.62    1.10
   0  -4 -16   44.04    1.91
   0  -4  16   43.63    2.25
   0   4 -16   42.94    2.19
   0   4 -16   44.29    2.07
   0   4 -16   42.72    1.93
   0  -4 -16   43.54    2.11
   0  -4  16   44.28    2.02
   0  -4  16   41.93    2.06
   0   4 -16   45.07    2.18
   0   4  16   42.15    1.99
   0  -4 -16   40.79    2.05
   0   4  16   41.97    1.92
   0  -5  16   19.00    0.96
   0   5 -16   19.43    1.10
   0   5 -16   19.14    1.13
   0  -5 -16   19.50    1.05
   0  -5  16   19.92    1.12
   0   5  16   19.11    0.98
   0   5 -16   18.69    1.00
   0   5  16   18.90    0.95
   0  -5  16   19.95    1.02
   0  -5 -16   19.30    0.97
   0  -5 -16   18.73    1.05
   0  -6 -16   19.01    1.03
   0   6  16   18.91    1.03
   0  -6 -16   18.55    1.04
   0   6 -16   19.82    1.11
   0   6 -16   19.10    1.14
   0  -6  16   19.21    1.12
   0   6  16   18.82    0.94
   0  -6  16   19.22    0.96
   0  -6 -16   19.53    0.97
   0  -6  16   19.50    1.02
   0   6 -16   18.02    1.00
   0   7 -16   19.91    1.26
   0  -7 -16   20.55    1.18
   0   7  16   21.71    1.04
   0  -7 -16   20.73    1.14
   0  -7  16   22.01    1.07
   0  -7  16   21.98    1.24
   0  -7 -16   22.31    1.07
   0   7  16   21.34    1.14
   0  -7  16   22.77    1.26
   0   7 -16   20.81    1.24
   0  -7  16   22.69    1.15
   0   8 -16    0.81    0.24
   0  -8 -16    1.30    0.22
   0  -8  16    0.95    0.21
   0  -8 -16    1.21    0.19
   0  -8  16    0.95    0.22
   0  -8  16    1.37    0.24
   0   8 -16    0.39    0.25
   0  -9  16    9.09    0.61
   0   9 -16    7.11    0.70
   0   9  16    9.13    0.54
   0  -9 -16    8.84    0.57
   0  -9  16    8.21    0.65
   0   9  16    9.27    0.58
   0  -9  16    9.60    0.67
   0   9 -16    8.95    0.67
   0  -9  16    9.44    0.49
   0  10  16    0.51    0.14
   0  10 -16    0.07    0.21
   0  10 -16    0.31    0.20
   0 -10  16    0.35    0.16
   0 -10 -16    0.48    0.17
   0  10  16    0.65    0.18
   0 -10  16    0.41    0.19
   0 -11  16    0.56    0.20
   0 -11  16    0.40    0.18
   0  11  16    0.42    0.13
   0 -11  16    0.42    0.16
   0  11  16    0.59    0.16
   0  11 -16    0.10    0.18
   0 -11 -16    0.64    0.16
   0  11 -16    0.38    0.19
   0 -12  16    4.55    0.33
   0 -12 -16    4.03    0.33
   0  12 -16    3.63    0.40
   0 -12  16    4.45    0.43
   0  12 -16    3.65    0.38
   0  12  16    4.28    0.32
   0 -12  16    3.90    0.38
   0   0 -17   -0.02    0.13
   0   0  17   -0.18    0.12
   0   1 -17   -0.17    0.13
   0   1 -17   -0.28    0.13
   0  -1  17    0.01    0.13
   0  -1 -17   -0.28    0.15
   0   1  17   -0.15    0.13
   0   1  17   -0.11    0.12
   0  -1 -17   -0.27    0.13
   0  -1 -17   -0.06    0.14
   0   1 -17   -0.33    0.15
   0  -2 -17   -0.10    0.16
   0   2 -17   -0.06    0.16
   0   2  17   -0.05    0.14
   0  -2  17   -0.03    0.13
   0   2 -17   -0.23    0.15
   0   2 -17   -0.10    0.15
   0  -2  17   -0.08    0.12
   0  -2 -17   -0.07    0.14
   0   2  17    0.05    0.13
   0  -2 -17   -0.16    0.13
   0   3 -17   -0.06    0.17
   0  -3  17   -0.03    0.14
   0   3  17   -0.02    0.14
   0  -3 -17   -0.09    0.14
   0   3  17   -0.22    0.13
   0  -3 -17   -0.04    0.16
   0  -3 -17    0.05    0.16
   0   3 -17    0.14    0.16
   0  -3  17    0.09    0.13
   0   3 -17    0.12    0.15
   0   3 -17    0.03    0.16
   0   4 -17   -0.08    0.16
   0  -4  17    0.16    0.15
   0  -4 -17   -0.03    0.17
   0  -4  17   -0.02    0.14
   0   4  17   -0.10    0.14
   0   4 -17   -0.19    0.16
   0   4 -17   -0.36    0.17
   0   4  17    0.00    0.13
   0  -4  17    0.03    0.07
   0  -4 -17   -0.01    0.14
   0  -4 -17    0.13    0.18
   0   4 -17   -0.07    0.17
   0  -5 -17   -0.04    0.17
   0  -5 -17   -0.24    0.18
   0   5  17   -0.07    0.14
   0  -5  17    0.18    0.16
   0   5 -17   -0.28    0.18
   0  -5  17    0.06    0.08
   0  -5  17   -0.01    0.15
   0  -5 -17   -0.06    0.15
   0   6  17    0.25    0.15
   0  -6  17    0.34    0.16
   0  -6  17    0.20    0.08
   0   6  17    0.23    0.16
   0  -6  17    0.20    0.16
   0  -6 -17    0.19    0.19
   0  -6  17   -0.02    0.16
   0  -6 -17   -0.09    0.19
   0   6 -17    0.10    0.20
   0   6 -17   -0.41    0.21
   0  -6 -17   -0.01    0.15
   0   6 -17   -0.06    0.19
   0  -7  17   -0.05    0.16
   0  -7  17   -0.22    0.16
   0   7  17   -0.06    0.16
   0  -7  17    0.02    0.07
   0  -7 -17   -0.28    0.14
   0  -7  17   -0.09    0.15
   0  -7 -17   -0.02    0.18
   0  -7 -17   -0.28    0.19
   0   7  17   -0.22    0.13
   0  -8  17    0.02    0.17
   0  -8 -17   -0.20    0.13
   0   8 -17   -0.11    0.18
   0  -8  17    0.05    0.16
   0  -8  17    0.12    0.08
   0   8  17    0.16    0.16
   0   8  17   -0.05    0.14
   0  -8  17   -0.13    0.15
   0  -8 -17    0.05    0.16
   0   9  17   -0.16    0.12
   0   9 -17   -0.33    0.17
   0  -9 -17   -0.18    0.15
   0   9  17    0.01    0.15
   0  -9  17   -0.11    0.14
   0  -9  17   -0.12    0.15
   0  10  17    0.00    0.15
   0  10 -17   -0.25    0.17
   0  10 -17   -0.09    0.16
   0 -10 -17   -0.01    0.14
   0 -10  17   -0.12    0.15
   0 -10  17    0.05    0.13
   0  10  17   -0.04    0.12
   0 -10  17   -0.06    0.15
   0  11  17    0.08    0.13
   0 -11 -17   -0.12    0.12
   0  11  17   -0.08    0.11
   0  11 -17    0.02    0.15
   0 -11  17   -0.16    0.15
   0  11 -17   -0.14    0.14
   0 -11  17    0.04    0.11
   0 -11  17   -0.07    0.14
   0 -12  17   -0.05    0.12
   0 -12  17    0.11    0.09
   0  12 -17   -0.13    0.12
   0 -12 -17    0.17    0.12
   0  12  17    0.17    0.11
   0  12  17    0.03    0.10
   0   0  18   13.75    0.87
   0   0 -18   14.44    0.83
   0   0 -18   14.85    0.85
   0   0 -18   15.36    0.79
   0   0  18   15.08    0.79
   0  -1  18    9.36    0.57
   0   1  18    8.00    0.62
   0   1 -18    9.93    0.64
   0   1  18    7.84    0.53
   0   1 -18   10.44    0.62
   0  -1 -18   10.31    0.62
   0   1  18    8.73    0.60
   0  -1 -18   10.14    0.60
   0   1 -18    9.82    0.59
   0  -1 -18   10.84    0.64
   0  -1  18    8.19    0.63
   0   1  18    9.73    0.58
   0   2  18   17.86    0.94
   0   2  18   17.56    1.00
   0   2  18   19.40    0.99
   0   2 -18   18.93    1.02
   0  -2 -18   19.66    1.03
   0  -2  18   19.78    1.00
   0  -2 -18   20.03    1.05
   0   2 -18   19.18    0.96
   0   2 -18   20.60    1.09
   0  -2  18   18.94    1.12
   0  -2 -18   19.94    0.96
   0  -3  18   23.61    1.19
   0  -3 -18   23.52    1.22
   0  -3 -18   24.19    1.14
   0  -3 -18   24.33    1.26
   0   3 -18   23.48    1.23
   0   3 -18   23.74    1.15
   0   3  18   22.65    1.21
   0  -3  18   23.73    1.34
   0   3  18   23.74    1.18
   0   3 -18   24.69    1.30
   0   3  18   23.36    1.13
   0   4  18   21.80    1.07
   0   4  18   21.82    1.11
   0  -4 -18   22.46    1.18
   0  -4 -18   22.92    1.08
   0  -4 -18   20.98    1.16
   0   4  18   21.18    1.14
   0   4 -18   22.87    1.24
   0   4 -18   21.76    1.09
   0  -4  18   22.04    1.12
   0   4 -18   21.96    1.22
   0  -4  18   22.34    1.26
   0   5  18   17.89    0.97
   0  -5 -18   19.46    1.04
   0  -5 -18   18.93    1.05
   0  -5  18   18.41    1.11
   0  -5  18   19.32    1.00
   0   5  18   19.31    0.95
   0   5 -18   19.17    1.10
   0   5 -18   18.73    0.97
   0  -5 -18   20.41    0.97
   0  -5  18   18.21    1.11
   0   5 -18   19.24    1.13
   0   6 -18   29.50    1.57
   0   6 -18   30.11    1.59
   0  -6  18   28.55    1.44
   0  -6  18   29.04    1.63
   0  -6 -18   29.49    1.48
   0  -6 -18   30.06    1.37
   0  -6 -18   28.47    1.49
   0  -6  18   29.24    1.61
   0   6  18   29.29    1.36
   0  -7 -18   11.74    0.71
   0   7 -18   12.34    0.79
   0   7  18   12.13    0.67
   0  -7  18   11.91    0.79
   0  -7 -18   11.24    0.73
   0  -7 -18   13.09    0.71
   0  -7  18   12.47    0.72
   0  -7  18   11.96    0.79
   0   7  18   11.88    0.71
   0   7 -18   10.91    0.83
   0  -8 -18   15.24    0.77
   0   8  18   14.52    0.74
   0   8 -18   14.50    0.89
   0   8  18   14.60    0.80
   0  -8 -18   14.02    0.79
   0  -8  18   13.84    0.89
   0   8 -18   13.73    0.91
   0  -8  18   13.91    0.89
   0  -8  18   13.95    0.78
   0  -9 -18    5.18    0.41
   0  -9  18    4.75    0.46
   0   9  18    5.40    0.41
   0   9  18    5.29    0.38
   0  -9  18    5.19    0.40
   0  -9  18    5.24    0.45
   0   9 -18    4.58    0.51
   0   9 -18    5.21    0.46
   0 -10 -18    2.92    0.31
   0  10  18    2.67    0.28
   0  10 -18    2.79    0.35
   0  10 -18    2.41    0.38
   0 -10  18    2.96    0.29
   0 -10  18    2.52    0.34
   0  10  18    2.58    0.28
   0  11  18    0.06    0.11
   0 -11  18    0.13    0.10
   0 -11  18    0.00    0.13
   0  11 -18    0.00    0.13
   0 -11 -18   -0.08    0.11
   0  11 -18   -0.02    0.13
   0  11  18    0.04    0.11
   0   0  19   -0.22    0.13
   0   0 -19   -0.25    0.15
   0   0 -19   -0.36    0.16
   0   1  19   -0.24    0.13
   0  -1  19   -0.15    0.13
   0   1 -19   -0.12    0.16
   0  -1 -19   -0.24    0.15
   0  -1 -19   -0.31    0.15
   0   1  19   -0.12    0.15
   0  -2  19   -0.22    0.14
   0   2 -19   -0.30    0.16
   0   2 -19   -0.21    0.16
   0   2  19   -0.08    0.16
   0   2  19   -0.25    0.14
   0  -3 -19   -0.24    0.17
   0  -3 -19   -0.10    0.18
   0  -3  19   -0.10    0.16
   0   3 -19   -0.16    0.17
   0   3  19   -0.27    0.14
   0   3 -19   -0.16    0.16
   0   3  19   -0.21    0.15
   0  -3  19   -0.07    0.15
   0  -4 -19   -0.35    0.17
   0  -4 -19   -0.23    0.15
   0  -4  19   -0.15    0.15
   0   4  19   -0.31    0.14
   0   4 -19   -0.25    0.18
   0   4  19   -0.18    0.16
   0   4 -19   -0.15    0.18
   0  -4  19   -0.08    0.14
   0  -4  19   -0.17    0.16
   0  -4 -19   -0.25    0.17
   0  -5  19    0.03    0.15
   0  -5 -19   -0.05    0.15
   0   5  19   -0.27    0.14
   0   5 -19   -0.35    0.18
   0   5 -19   -0.33    0.18
   0  -5  19   -0.04    0.16
   0  -5  19    0.07    0.16
   0   5  19    0.02    0.17
   0  -5 -19   -0.04    0.18
   0   5  19   -0.11    0.14
   0  -6  19   -0.05    0.15
   0  -6 -19   -0.30    0.18
   0  -6  19    0.00    0.14
   0  -6 -19    0.03    0.14
   0   6  19   -0.04    0.14
   0  -6  19   -0.07    0.16
   0   6 -19   -0.29    0.17
   0  -6 -19   -0.03    0.18
   0   6  19   -0.06    0.16
   0  -7  19   -0.03    0.15
   0  -7  19    0.06    0.14
   0   7 -19   -0.34    0.19
   0   7 -19   -0.16    0.18
   0   7  19    0.04    0.16
   0  -7  19    0.11    0.16
   0  -7 -19   -0.12    0.13
   0   7  19    0.08    0.14
   0  -7 -19   -0.33    0.17
   0  -7 -19    0.04    0.17
   0   8  19   -0.25    0.14
   0  -8 -19   -0.27    0.15
   0  -8  19   -0.10    0.15
   0   8  19   -0.10    0.12
   0   8  19   -0.07    0.14
   0  -8  19   -0.10    0.13
   0   9  19   -0.16    0.13
   0  -9  19   -0.21    0.13
   0   9 -19   -0.13    0.14
   0  -9  19   -0.13    0.11
   0   9  19   -0.07    0.13
   0   9  19   -0.14    0.11
   0  -9 -19   -0.18    0.13
   0  -9  19   -0.16    0.14
   0  10 -19   -0.20    0.13
   0  10  19   -0.19    0.11
   0  10  19   -0.10    0.12
   0 -10  19   -0.20    0.13
   0  10  19   -0.15    0.10
   0 -10 -19   -0.16    0.12
   0 -10  19    0.10    0.10
   0  10 -19   -0.16    0.12
   0   0 -20   14.38    0.78
   0   0 -20   14.89    0.87
   0   0 -20   14.93    0.83
   0   0  20   14.87    0.79
   0   0  20   12.68    0.88
   0   1 -20   31.45    1.45
   0   1 -20   33.82    1.65
   0   1  20   31.42    1.53
   0  -1 -20   32.09    1.57
   0  -1  20   31.65    1.52
   0   1  20   30.93    1.60
   0  -1  20   30.62    1.71
   0  -1 -20   33.19    1.64
   0   1 -20   31.24    1.56
   0  -1 -20   32.47    1.46
   0  -2 -20    5.09    0.46
   0   2 -20    5.14    0.48
   0   2 -20    4.91    0.46
   0   2 -20    5.51    0.51
   0   2  20    5.20    0.43
   0  -2  20    5.37    0.43
   0   2  20    4.91    0.42
   0   2  20    5.02    0.47
   0  -2  20    4.34    0.49
   0  -2 -20    5.12    0.49
   0  -2 -20    5.25    0.48
   0   3  20   27.13    1.40
   0  -3  20   28.04    1.37
   0  -3 -20   27.62    1.42
   0   3 -20   28.79    1.50
   0   3 -20   28.53    1.32
   0  -3 -20   29.79    1.32
   0  -3  20   28.19    1.55
   0  -3 -20   29.12    1.46
   0   3  20   27.20    1.36
   0   3  20   29.50    1.33
   0   3 -20   27.52    1.41
   0  -4 -20    7.53    0.53
   0  -4  20    7.08    0.58
   0   4  20    6.06    0.47
   0  -4  20    7.13    0.49
   0  -4 -20    7.14    0.53
   0   4  20    6.72    0.52
   0   4 -20    7.02    0.61
   0   4 -20    6.78    0.51
   0   4  20    7.84    0.50
   0  -4 -20    6.49    0.55
   0  -5 -20   16.27    0.92
   0  -5  20   15.37    0.98
   0  -5 -20   15.88    0.92
   0   5 -20   17.01    0.98
   0   5  20   16.87    0.91
   0  -5  20   16.52    0.87
   0  -5  20   17.09    1.01
   0   5  20   16.68    0.84
   0  -5 -20   17.15    0.87
   0  -6 -20   12.79    0.77
   0   6 -20   13.87    0.85
   0  -6  20   12.56    0.83
   0   6  20   13.18    0.75
   0   6 -20   13.73    0.81
   0  -6 -20   13.91    0.73
   0  -6  20   12.21    0.82
   0  -6 -20   12.96    0.75
   0  -6  20   12.68    0.72
   0   6  20   13.84    0.70
   0   7 -20    8.79    0.60
   0   7  20    9.06    0.53
   0  -7  20    8.43    0.52
   0  -7 -20    8.45    0.58
   0   7 -20    8.43    0.64
   0  -7  20    8.41    0.61
   0   7  20    9.56    0.56
   0  -7  20    8.46    0.62
   0  -7 -20    8.03    0.54
   0  -7 -20    9.24    0.55
   0   8  20    9.16    0.52
   0  -8 -20    7.70    0.55
   0  -8  20    8.05    0.50
   0   8  20    9.09    0.48
   0   8 -20    8.43    0.61
   0  -8 -20    8.27    0.51
   0   8 -20    8.33    0.56
   0  -8  20    8.39    0.58
   0  -8  20    7.88    0.58
   0  -9  20    0.61    0.13
   0   9 -20    0.42    0.15
   0   9 -20    0.43    0.16
   0  -9  20    0.38    0.14
   0   9  20    0.51    0.13
   0   9  20    0.43    0.13
   0  -9  20    0.46    0.15
   0  -9 -20    0.32    0.14
   0  10  20    3.81    0.28
   0 -10  20    3.74    0.27
   0   0 -21   -0.01    0.18
   0   0  21   -0.16    0.16
   0   0  21   -0.03    0.16
   0   0 -21   -0.26    0.16
   0   0 -21   -0.26    0.16
   0  -1 -21   -0.24    0.16
   0  -1 -21   -0.29    0.16
   0  -1  21   -0.18    0.15
   0  -1 -21   -0.13    0.17
   0  -1  21   -0.29    0.15
   0   1 -21   -0.22    0.16
   0   1 -21   -0.13    0.17
   0   1  21   -0.12    0.15
   0   2 -21   -0.17    0.16
   0   2 -21   -0.19    0.16
   0  -2 -21   -0.14    0.18
   0  -2  21   -0.22    0.15
   0  -2 -21   -0.24    0.17
   0  -2  21   -0.24    0.16
   0   2  21   -0.02    0.15
   0   2  21   -0.07    0.17
   0   2 -21   -0.24    0.17
   0   2  21    0.14    0.16
   0   3  21    0.01    0.16
   0  -3 -21   -0.06    0.18
   0  -3 -21   -0.01    0.18
   0  -3  21    0.00    0.16
   0  -3  21    0.22    0.15
   0  -3 -21    0.05    0.17
   0   3 -21   -0.01    0.19
   0   3  21   -0.13    0.15
   0   3 -21    0.05    0.17
   0  -4  21   -0.06    0.16
   0  -4  21    0.03    0.14
   0  -4 -21   -0.25    0.17
   0  -4 -21   -0.26    0.18
   0  -4 -21   -0.10    0.15
   0   4  21    0.44    0.16
   0   4  21   -0.13    0.16
   0   4  21   -0.26    0.14
   0   4 -21   -0.32    0.18
   0  -5  21    0.24    0.17
   0  -5  21    0.28    0.14
   0  -5 -21    0.18    0.15
   0   5 -21    0.02    0.19
   0  -5 -21    0.12    0.17
   0   5  21    0.69    0.16
   0  -5 -21   -0.06    0.17
   0   5  21    0.27    0.16
   0   6  21    0.14    0.16
   0  -6  21    0.05    0.13
   0   6 -21   -0.14    0.18
   0  -6  21    0.05    0.16
   0  -6 -21   -0.13    0.15
   0   6  21    0.43    0.14
   0  -6  21    0.08    0.15
   0  -6 -21    0.01    0.13
   0  -6 -21   -0.13    0.18
   0   7 -21    0.24    0.17
   0  -7  21    0.24    0.15
   0  -7 -21    0.25    0.15
   0  -7  21    0.41    0.15
   0   7  21    0.39    0.15
   0  -7 -21    0.16    0.17
   0  -8  21   -0.14    0.12
   0  -8  21   -0.04    0.10
   0   8  21    0.00    0.11
   0   8 -21   -0.01    0.13
   0   8  21   -0.03    0.12
   0  -8 -21   -0.14    0.14
   0   8 -21   -0.15    0.14
   0  -8 -21   -0.26    0.12
   0  -8  21    0.08    0.13
   0   9  21   -0.18    0.09
   0  -9 -21   -0.03    0.12
   0  -9  21    0.01    0.08
   0   0  22    0.82    0.19
   0   0  22    0.35    0.19
   0   0 -22    0.71    0.21
   0   0 -22    0.56    0.20
   0   0 -22    0.61    0.20
   0  -1  22   47.61    2.23
   0  -1 -22   50.14    2.12
   0  -1  22   47.78    2.52
   0  -1 -22   49.75    2.38
   0   1 -22   48.15    2.11
   0   1 -22   51.33    2.40
   0   1  22   48.94    2.24
   0   1 -22   48.14    2.27
   0  -1 -22   47.58    2.27
   0   2 -22    3.71    0.45
   0  -2 -22    3.58    0.40
   0   2  22    3.51    0.35
   0  -2 -22    3.50    0.39
   0   2  22    3.10    0.38
   0  -2  22    3.28    0.34
   0  -2 -22    3.20    0.42
   0   2 -22    3.16    0.40
   0   2  22    2.91    0.34
   0  -3  22   33.49    1.70
   0   3  22   31.64    1.53
   0   3 -22   29.23    1.41
   0   3  22   30.02    1.48
   0   3  22   34.13    1.45
   0  -3 -22   31.99    1.43
   0   3 -22   33.18    1.62
   0  -3 -22   31.14    1.54
   0  -3 -22   31.85    1.59
   0  -3  22   29.77    1.48
   0  -4 -22    4.58    0.44
   0  -4  22    5.17    0.39
   0  -4 -22    4.91    0.43
   0  -4 -22    4.77    0.42
   0   4 -22    5.33    0.47
   0   4  22    6.02    0.41
   0   4  22    4.61    0.42
   0  -4  22    5.09    0.48
   0  -5 -22   18.29    0.98
   0  -5 -22   18.82    0.99
   0  -5  22   17.46    0.94
   0  -5  22   19.55    1.08
   0   5 -22   20.19    1.04
   0  -5 -22   19.03    0.91
   0   5  22   18.68    0.97
   0   5  22   20.06    0.93
   0   6 -22    7.52    0.51
   0  -6 -22    7.29    0.44
   0  -6 -22    6.72    0.47
   0  -6 -22    6.75    0.46
   0  -6  22    7.14    0.52
   0   6  22    7.14    0.44
   0   6  22    7.05    0.46
   0  -6  22    6.42    0.42
   0   7  22    8.31    0.44
   0  -7  22    6.74    0.50
   0  -7  22    7.75    0.52
   0   7 -22    8.36    0.52
   0   7  22    7.83    0.47
   0  -7 -22    8.19    0.45
   0  -7  22    6.59    0.42
   0  -7 -22    7.40    0.47
   0  -8  22    1.79    0.19
   0   0 -23   -0.19    0.16
   0   0 -23   -0.22    0.15
   0   0 -23   -0.06    0.16
   0   0  23   -0.21    0.14
   0  -1 -23   -0.26    0.16
   0  -1 -23   -0.30    0.16
   0  -1 -23   -0.04    0.16
   0  -1  23   -0.11    0.15
   0   1 -23   -0.12    0.17
   0   1 -23    0.05    0.15
   0  -1  23    0.01    0.14
   0   1 -23   -0.02    0.15
   0   1  23   -0.16    0.13
   0  -2  23   -0.06    0.13
   0   2 -23   -0.04    0.17
   0  -2 -23   -0.13    0.15
   0  -2  23    0.14    0.16
   0   2  23   -0.03    0.15
   0   2 -23    0.22    0.16
   0   2  23   -0.12    0.13
   0  -2 -23    0.10    0.16
   0  -2 -23   -0.02    0.16
   0   3  23    0.10    0.15
   0   3 -23    0.20    0.16
   0  -3  23    0.44    0.16
   0   3  23   -0.01    0.14
   0  -3  23    0.19    0.14
   0  -3 -23    0.06    0.16
   0   3  23    0.38    0.14
   0  -3 -23    0.17    0.16
   0  -3 -23    0.07    0.15
   0  -4 -23   -0.32    0.15
   0  -4 -23   -0.10    0.15
   0   4  23    0.21    0.14
   0   4  23   -0.10    0.14
   0  -4  23    0.09    0.15
   0   4 -23   -0.03    0.16
   0  -4 -23   -0.09    0.13
   0  -4  23   -0.02    0.13
   0   5  23    0.36    0.13
   0   5 -23   -0.01    0.16
   0  -5 -23   -0.04    0.15
   0   5  23    0.08    0.14
   0  -5 -23    0.15    0.13
   0  -5  23    0.13    0.12
   0  -5  23    0.26    0.15
   0  -5 -23   -0.08    0.14
   0   6 -23    0.04    0.14
   0  -6 -23    0.07    0.14
   0  -6  23    0.11    0.10
   0  -6 -23   -0.07    0.12
   0   6  23    0.25    0.11
   0   6  23   -0.03    0.12
   0  -6  23    0.11    0.14
   0   0 -24    7.67    0.47
   0   0 -24    7.40    0.50
   0   0 -24    7.00    0.44
   0   0  24    6.65    0.43
   0   1  24   29.32    1.46
   0  -1 -24   33.12    1.58
   0  -1  24   30.97    1.65
   0   1 -24   34.07    1.59
   0  -1 -24   31.67    1.39
   0  -1 -24   33.24    1.51
   0  -1  24   30.49    1.47
   0  -2  24    6.77    0.44
   0   2  24    6.30    0.42
   0  -2 -24    7.88    0.48
   0  -2 -24    7.52    0.49
   0   2  24    7.53    0.50
   0  -2 -24    7.22    0.44
   0  -2  24    7.31    0.52
   0   2 -24    7.71    0.51
   0  -3 -24   28.93    1.43
   0  -3  24   27.07    1.34
   0  -3 -24   28.94    1.38
   0  -3 -24   28.56    1.27
   0   3 -24   31.19    1.46
   0   3  24   29.32    1.38
   0  -3  24   30.28    1.53
   0  -4 -24    3.30    0.31
   0  -4  24    3.91    0.35
   0  -4 -24    3.48    0.31
   0   4 -24    4.18    0.35
   0  -4  24    3.26    0.27
  -1   1   0   16.76    0.90
   1   1   0   17.73    0.90
  -1  -1   0   18.32    0.90
   1  -1   0   17.52    0.90
   1  -2   0    0.92    0.07
  -1  -2   0    0.83    0.07
   1  -3   0   11.24    0.61
  -1  -3   0   11.74    0.61
   1  -4   0   88.45    4.57
  -1  -4   0   89.83    4.57
   1  -5   0    7.27    0.42
  -1  -5   0    7.33    0.42
   1  -6   0  103.07    5.17
  -1  -6   0   98.43    4.54
  -1  -6   0  103.87    5.17
   1  -6   0   99.13    4.55
   1  -6   0   98.78    4.99
  -1  -6   0   99.77    4.99
   1  -7   0   67.67    3.35
  -1  -7   0   67.65    3.36
   1  -7   0   66.90    3.07
  -1  -7   0   66.16    3.06
   1  -7   0   66.53    3.49
  -1  -7   0   67.63    3.49
   1  -8   0   60.25    2.84
  -1  -8   0   61.78    2.84
   1  -8   0   63.19    3.11
  -1  -8   0   62.09    3.11
   1  -8   0   62.36    3.24
  -1  -8   0   61.43    3.24
  -1  -9   0   29.15    1.44
   1  -9   0   30.30    1.66
   1  -9   0   30.42    1.45
   1  -9   0   31.76    1.57
  -1  -9   0   30.42    1.66
  -1 -10   0   39.08    1.91
  -1 -10   0   39.67    2.05
   1 -10   0   38.32    1.91
  -1  10   0   39.59    1.86
   1 -10   0   40.97    2.41
  -1 -10   0   40.76    2.42
  -1  10   0   40.32    1.98
   1 -10   0   39.97    2.05
   1  10   0   38.12    1.85
  -1  10   0   43.30    2.01
  -1 -10   0   38.84    1.82
   1 -10   0   37.86    1.81
   1  10   0   37.76    1.77
   1  10   0   41.49    1.99
  -1  10   0   38.75    1.78
   1  10   0   43.81    2.00
   1  11   0   15.65    0.86
   1  11   0   17.09    0.88
  -1 -11   0   16.99    1.15
  -1 -11   0   16.34    0.85
  -1 -11   0   16.23    0.87
   1 -11   0   16.69    0.87
   1  11   0   19.19    0.95
  -1  11   0   16.06    0.88
   1  11   0   17.66    0.95
   1 -11   0   16.74    0.85
  -1  11   0   18.76    0.95
   1 -11   0   17.52    1.14
   1 -11   0   16.55    0.94
  -1  11   0   17.89    0.95
  -1  11   0   16.21    0.87
  -1  12   0   19.96    1.06
  -1 -12   0   21.03    1.03
   1 -12   0   20.00    1.14
   1 -12   0   20.31    1.03
   1 -12   0   20.59    1.06
   1 -12   0   22.12    1.39
  -1  12   0   19.28    1.04
  -1  12   0   21.31    1.14
   1  12   0   23.10    1.14
   1  12   0   20.73    1.06
  -1 -12   0   22.05    1.40
   1  12   0   20.07    1.04
  -1 -12   0   20.77    1.06
  -1  12   0   23.00    1.15
  -1  13   0    5.71    0.43
  -1  13   0    4.35    0.49
   1 -13   0    5.28    0.38
  -1 -13   0    5.38    0.38
   1 -13   0    5.41    0.37
   1  13   0    5.25    0.41
   1 -13   0    6.24    0.47
  -1 -13   0    5.34    0.36
   1  13   0    5.00    0.45
  -1 -13   0    5.57    0.57
  -1  13   0    6.62    0.46
   1 -13   0    5.70    0.56
  -1  13   0    5.05    0.45
  -1 -13   0    6.17    0.47
   1  13   0    6.23    0.45
  -1  14   0    2.21    0.37
   1 -14   0    2.93    0.36
  -1  14   0    2.47    0.41
   1  14   0    2.70    0.37
   1 -14   0    2.46    0.24
  -1 -14   0    2.82    0.24
  -1 -14   0    2.67    0.35
   1 -14   0    3.25    0.43
   1  14   0    2.59    0.31
  -1 -14   0    3.11    0.43
  -1  14   0    2.69    0.32
   1  15   0   -0.07    0.12
   1 -15   0    0.01    0.15
  -1  15   0   -0.19    0.15
  -1 -15   0   -0.07    0.14
   1  15   0   -0.15    0.16
   1 -15   0    0.08    0.07
  -1  15   0   -0.04    0.16
  -1  15   0    0.06    0.12
  -1 -15   0    0.02    0.17
   1  15   0   -0.10    0.16
  -1  16   0    0.86    0.18
   1  16   0    0.83    0.15
   1  16   0    0.68    0.17
   1 -16   0    0.98    0.19
  -1  16   0    0.63    0.16
  -1  16   0    0.72    0.15
   1  16   0    0.82    0.17
  -1 -16   0    0.86    0.18
   1   0  -1   -0.02    0.01
   1   0  -1   -0.01    0.01
  -1   0   1    0.01    0.01
   1   0  -1   -0.02    0.01
   1   0   1   -0.01    0.02
  -1   0  -1    0.00    0.01
  -1  -1  -1   17.70    0.79
  -1   1   1   17.16    0.90
  -1  -1  -1   18.35    0.90
  -1   1   1   16.70    0.79
   1  -1  -1   18.27    0.90
   1   1   1   16.56    0.79
   1   1   1   16.20    0.88
   1  -1  -1   18.61    0.79
  -1  -1   1   17.00    0.90
   1   1   1   17.53    0.90
  -1  -1   1   17.84    0.79
  -1  -2  -1    4.72    0.21
   1  -2   1    4.07    0.25
  -1  -2  -1    4.88    0.25
   1   2   1    3.92    0.24
   1  -2  -1    4.63    0.22
  -1  -2   1    4.19    0.24
   1  -2  -1    4.74    0.25
   1  -3   1    2.00    0.14
  -1  -3  -1    1.94    0.12
  -1  -3  -1    1.97    0.14
   1  -3  -1    1.89    0.12
   1  -3  -1    1.90    0.14
  -1  -3   1    2.03    0.14
   1   3   1    1.80    0.12
   1  -4   1   54.74    2.91
  -1  -4  -1   58.75    2.91
  -1  -4  -1   56.58    2.55
  -1  -4   1   56.92    2.90
   1  -4  -1   54.63    2.55
   1  -4  -1   56.75    2.91
  -1  -5  -1    4.02    0.26
   1  -5   1    4.12    0.26
  -1  -5  -1    3.93    0.22
  -1  -5   1    4.18    0.26
   1  -5  -1    3.81    0.26
   1  -5  -1    3.99    0.23
  -1  -6  -1   80.17    3.96
  -1  -6  -1   79.33    3.60
  -1  -6  -1   83.01    4.11
   1  -6   1   74.94    3.95
   1  -6   1   78.83    4.11
  -1  -6   1   76.83    4.10
   1  -6  -1   84.23    4.11
   1  -6  -1   81.01    3.96
   1  -6  -1   80.56    3.61
  -1  -6   1   76.51    3.96
   1  -7   1   53.50    2.75
  -1  -7  -1   55.92    2.76
  -1  -7  -1   56.57    2.87
   1  -7   1   53.65    2.87
  -1  -7  -1   55.83    2.51
  -1  -7   1   52.19    2.75
  -1  -7   1   54.24    2.86
   1  -7  -1   56.34    2.87
   1  -7  -1   55.51    2.52
   1  -7  -1   55.05    2.75
  -1  -8  -1   79.51    4.14
   1  -8   1   78.10    3.64
  -1  -8  -1   81.26    3.99
  -1  -8  -1   79.76    3.63
   1  -8   1   80.63    3.98
   1  -8   1   78.38    4.14
   1  -8  -1   80.13    3.64
   1  -8  -1   82.50    3.98
  -1  -8   1   78.77    4.14
   1  -8  -1   81.43    4.15
  -1  -8   1   76.80    3.63
  -1  -8   1   78.64    3.99
   1  -9   1   61.04    3.02
   1  -9   1   57.78    2.77
  -1  -9  -1   61.24    3.02
  -1  -9  -1   60.31    2.75
   1  -9   1   58.75    3.15
   1  -9  -1   60.25    3.15
  -1  -9   1   57.17    2.75
   1  -9  -1   60.23    2.76
  -1  -9   1   57.73    3.15
   1  -9  -1   62.72    3.02
  -1  -9   1   59.56    3.02
   1  10  -1   58.66    2.64
   1 -10   1   51.10    2.40
   1  10  -1   50.95    2.44
  -1 -10  -1   54.16    3.18
   1 -10   1   53.67    3.18
  -1  10   1   51.85    2.32
  -1 -10  -1   53.35    2.72
  -1 -10  -1   53.59    2.40
   1 -10   1   50.75    2.53
   1 -10   1   52.61    2.72
  -1  10   1   55.06    2.61
   1  10  -1   51.23    2.32
  -1  10   1   57.35    2.64
   1  10  -1   54.97    2.62
  -1  10   1   52.63    2.45
  -1 -10   1   53.58    3.18
   1  10   1   56.94    2.63
  -1  10  -1   55.10    2.62
  -1 -10   1   50.94    2.54
  -1  10  -1   55.86    2.64
  -1  10  -1   52.40    2.33
   1  10   1   52.62    2.44
   1 -10  -1   52.37    2.53
  -1  10  -1   51.94    2.45
  -1 -10   1   51.91    2.72
   1 -10  -1   52.43    2.40
   1  10   1   52.47    2.32
  -1 -10   1   52.09    2.40
   1 -10  -1   55.49    2.72
   1 -10  -1   54.00    3.17
   1  10   1   54.54    2.61
   1 -11   1   47.49    2.89
   1  11  -1   46.09    2.12
  -1  11   1   45.69    2.12
  -1 -11  -1   49.59    2.89
  -1  11   1   49.91    2.39
   1  11  -1   49.79    2.39
   1  11  -1   51.58    2.40
  -1  11   1   48.75    2.37
  -1 -11  -1   49.13    2.18
  -1 -11  -1   48.64    2.30
   1 -11   1   46.74    2.46
  -1  11   1   46.38    2.23
   1 -11   1   47.04    2.18
   1  11  -1   46.04    2.22
  -1 -11   1   48.80    2.90
   1  11   1   50.97    2.39
  -1  11  -1   49.52    2.38
  -1 -11   1   47.50    2.30
  -1  11  -1   46.40    2.23
  -1 -11   1   47.12    2.18
  -1  11  -1   46.25    2.13
   1  11   1   50.14    2.38
   1 -11  -1   46.90    2.18
  -1  11  -1   49.27    2.40
   1 -11  -1   48.16    2.46
   1  11   1   47.57    2.22
   1 -11  -1   49.44    2.89
   1 -11  -1   47.89    2.30
  -1 -11   1   45.10    2.47
   1  11   1   46.24    2.11
   1  12  -1   15.93    0.85
   1  12  -1   17.53    0.92
  -1 -12  -1   15.96    1.11
  -1  12   1   15.52    0.85
  -1  12   1   16.11    0.90
  -1 -12  -1   17.11    0.87
   1 -12   1   14.99    0.81
   1  12  -1   16.57    0.92
  -1 -12  -1   15.55    0.83
  -1  12   1   17.50    0.92
   1 -12   1   16.41    1.12
   1 -12   1   15.63    0.83
   1  12  -1   15.97    0.85
  -1  12   1   15.39    0.85
   1 -12   1   15.05    0.90
  -1 -12  -1   15.86    0.82
   1  12   1   16.05    0.85
   1 -12  -1   15.56    1.09
   1  12   1   15.68    0.84
   1 -12  -1   16.09    0.84
  -1  12  -1   14.31    0.84
  -1  12  -1   17.40    0.93
  -1  12  -1   17.05    0.92
   1 -12  -1   15.40    0.90
  -1  12  -1   15.61    0.86
  -1 -12   1   16.25    1.13
   1  12   1   16.50    0.91
   1  12   1   17.22    0.94
   1 -12  -1   15.81    0.82
  -1 -12   1   15.36    0.82
   1  13  -1   32.65    1.60
  -1  13   1   33.09    1.66
   1 -13   1   35.57    2.16
  -1 -13  -1   34.48    2.15
  -1 -13  -1   33.10    1.68
  -1 -13  -1   35.11    1.67
   1 -13   1   33.83    1.61
   1 -13   1   33.92    1.69
   1  13  -1   34.11    1.76
   1  13  -1   35.26    1.77
  -1  13   1   35.90    1.76
  -1  13   1   32.91    1.59
  -1  13   1   33.59    1.65
   1  13  -1   33.33    1.66
  -1  13  -1   35.48    1.77
   1  13   1   34.01    1.60
  -1 -13   1   36.92    1.69
  -1  13  -1   32.65    1.66
  -1 -13   1   35.36    1.69
  -1 -13   1   35.20    2.17
   1 -13  -1   33.79    1.68
  -1  13  -1   33.06    1.66
  -1  13  -1   32.98    1.59
   1 -13  -1   34.46    2.14
   1  13   1   33.53    1.65
  -1  13  -1   34.80    1.78
   1 -13  -1   36.55    1.68
  -1 -13   1   36.04    1.62
  -1 -14  -1   11.29    0.67
   1  14  -1    9.98    0.70
  -1 -14  -1   11.02    0.59
   1 -14   1   11.13    0.68
  -1  14   1   10.29    0.69
   1 -14   1   10.55    0.60
   1  14  -1   10.48    0.66
   1  14  -1   10.67    0.65
  -1  14   1   10.54    0.65
  -1  14   1   10.26    0.64
   1 -14   1   11.34    0.85
  -1 -14  -1   11.43    0.84
  -1 -14   1   11.33    0.85
  -1  14  -1   10.21    0.65
  -1 -14   1   10.99    0.60
  -1  14  -1   10.09    0.68
  -1  14  -1   10.59    0.65
   1  14   1   10.09    0.70
   1 -14  -1   11.21    0.67
  -1 -14   1   10.89    0.60
   1 -14  -1   10.68    0.60
   1  14   1   10.13    0.65
   1  14   1   10.55    0.64
  -1 -14   1   11.10    0.68
   1 -15   1    6.04    0.45
  -1  15   1    5.17    0.46
   1 -15   1    5.35    0.54
  -1  15   1    4.95    0.42
  -1 -15  -1    5.03    0.43
   1 -15   1    5.85    0.35
   1  15  -1    5.10    0.43
  -1  15   1    4.51    0.39
  -1 -15  -1    4.74    0.51
   1  15  -1    5.25    0.41
   1  15  -1    4.79    0.46
   1 -15  -1    5.11    0.43
  -1  15  -1    5.21    0.42
  -1 -15   1    5.74    0.54
   1  15   1    4.95    0.40
   1  15   1    5.49    0.47
   1  15   1    5.03    0.44
  -1  15  -1    5.42    0.41
  -1 -15   1    6.05    0.45
   1 -15  -1    4.93    0.33
  -1  15  -1    4.83    0.46
  -1  16   1    2.68    0.28
   1  16  -1    2.88    0.29
  -1 -16  -1    2.72    0.31
  -1  16   1    2.57    0.32
   1  16  -1    2.76    0.32
   1 -16   1    3.45    0.33
   1  16  -1    2.57    0.30
  -1  16   1    2.47    0.28
  -1 -16   1    3.22    0.33
  -1  16  -1    2.55    0.29
   1 -16  -1    2.79    0.27
  -1  16  -1    2.84    0.31
   1  16   1    2.49    0.27
  -1 -16   1    2.76    0.39
   1 -16  -1    2.77    0.31
   1  16   1    2.85    0.32
   1  16   1    2.62    0.29
   1   0   2    0.01    0.02
  -1   0   2    0.03    0.02
   1   0  -2    0.04    0.03
  -1   0  -2    0.02    0.02
   1   0  -2    0.05    0.03
  -1  -1  -2   18.56    0.93
   1   1  -2   19.21    0.81
   1   1  -2   15.68    0.90
  -1  -1  -2   18.14    0.81
   1  -1  -2   18.81    0.92
   1  -1  -2   18.12    0.81
   1   1   2   16.66    0.81
   1  -1  -2   16.81    0.89
  -1  -2  -2   29.25    1.46
  -1  -2  -2   28.66    1.28
   1   2   2   25.46    1.42
   1  -2  -2   28.82    1.28
  -1  -2   2   27.56    1.45
   1  -2  -2   29.32    1.46
   1  -3   2   28.67    1.44
  -1  -3  -2   27.52    1.26
  -1  -3  -2   27.81    1.44
   1   3   2   24.94    1.40
   1  -3  -2   28.38    1.44
  -1  -3   2   28.95    1.44
   1  -3  -2   27.75    1.27
  -1  -4  -2   75.03    3.74
   1  -4   2   71.99    3.74
  -1  -4  -2   75.25    3.28
   1  -4  -2   73.83    3.29
   1   4   2   64.37    3.64
   1  -4  -2   76.45    3.74
  -1  -4   2   72.63    3.74
  -1  -5  -2   14.00    0.76
  -1  -5  -2   13.97    0.66
   1  -5   2   13.13    0.71
   1  -5   2   13.99    0.76
   1  -5  -2   13.27    0.71
   1  -5  -2   13.96    0.66
  -1  -5   2   14.14    0.75
   1  -5  -2   14.24    0.76
   1  -6   2   70.35    3.53
  -1  -6  -2   72.03    3.67
  -1  -6  -2   70.34    3.54
   1  -6   2   72.84    3.67
  -1  -6  -2   71.40    3.22
  -1  -6   2   70.37    3.54
   1  -6  -2   71.32    3.67
   1  -6  -2   69.57    3.22
  -1  -6   2   72.24    3.67
   1  -6  -2   69.17    3.53
   1  -7   2   39.44    2.01
  -1  -7  -2   39.65    1.83
  -1  -7  -2   39.89    2.01
   1  -7   2   38.94    2.10
  -1  -7  -2   40.39    2.10
  -1  -7   2   39.36    2.01
   1  -7  -2   39.37    2.10
   1  -7  -2   40.00    2.01
  -1  -7   2   39.59    2.10
   1  -7  -2   40.67    1.84
  -1  -8  -2   53.35    2.50
  -1  -8  -2   54.39    2.86
   1  -8   2   53.18    2.86
   1  -8   2   54.99    2.74
  -1  -8  -2   55.15    2.74
   1  -8  -2   56.43    2.74
  -1  -8   2   52.84    2.86
  -1  -8   2   54.02    2.74
   1  -8  -2   54.33    2.86
   1  -8  -2   55.05    2.51
   1  -9   2   40.06    2.14
   1  -9   2   39.33    1.88
  -1  -9  -2   38.74    2.14
  -1  -9  -2   38.60    1.86
  -1  -9  -2   39.45    2.03
   1  -9   2   42.75    2.04
   1  -9  -2   37.75    1.86
   1  -9  -2   40.40    2.03
  -1  -9   2   39.16    1.87
  -1  -9   2   40.39    2.14
  -1  -9   2   41.56    2.04
   1  -9  -2   39.32    2.14
  -1 -10  -2   52.30    3.02
   1 -10   2   49.43    2.41
  -1  10   2   56.14    2.51
  -1  10   2   47.83    2.21
  -1  10   2   51.07    2.33
   1  10  -2   48.82    2.33
  -1 -10  -2   49.23    2.28
   1 -10   2   48.08    2.28
  -1  10   2   53.98    2.48
   1 -10   2   50.71    2.58
   1  10  -2   51.06    2.49
   1  10  -2   53.97    2.51
   1  10  -2   49.28    2.21
  -1  10  -2   55.06    2.52
  -1  10  -2   48.15    2.21
   1 -10  -2   50.91    3.01
  -1  10  -2   52.51    2.49
  -1  10  -2   49.26    2.33
  -1 -10   2   53.77    3.05
  -1 -10   2   48.90    2.28
   1 -10  -2   48.89    2.28
   1  10   2   51.90    2.48
  -1 -10   2   48.69    2.41
   1 -10  -2   49.50    2.41
   1 -10  -2   51.37    2.58
   1  10   2   47.07    2.20
   1  10   2   49.36    2.32
   1  11  -2   17.65    0.91
   1  11  -2   19.54    1.01
  -1 -11  -2   17.73    0.90
   1 -11   2   17.47    0.92
  -1  11   2   20.38    1.01
   1 -11   2   17.32    0.89
  -1 -11  -2   18.72    1.21
   1  11  -2   17.61    0.93
  -1  11   2   18.77    0.99
  -1 -11  -2   18.87    0.95
   1 -11   2   18.82    1.23
   1 -11   2   17.74    1.00
  -1 -11  -2   18.54    0.92
  -1  11   2   17.74    0.93
  -1  11   2   16.62    0.90
   1  11  -2   18.13    1.00
   1 -11  -2   19.47    1.21
   1 -11  -2   17.71    0.89
  -1  11  -2   18.43    1.00
   1  11   2   18.96    0.99
   1  11   2   17.45    0.92
   1 -11  -2   17.99    0.99
   1  11   2   17.09    0.89
  -1 -11   2   17.51    0.90
  -1 -11   2   16.89    1.00
  -1  11  -2   19.59    1.01
  -1  11  -2   17.03    0.91
  -1  11  -2   17.47    0.93
   1 -11  -2   17.79    0.92
  -1 -11   2   18.25    1.23
  -1  12   2   29.10    1.38
   1  12  -2   30.34    1.53
  -1 -12  -2   29.40    1.44
  -1 -12  -2   31.66    1.45
   1  12  -2   28.46    1.38
   1  12  -2   29.82    1.54
   1 -12   2   27.97    1.45
   1 -12   2   29.24    1.87
  -1  12   2   28.68    1.42
   1 -12   2   28.21    1.39
  -1  12   2   27.58    1.44
   1  12  -2   28.80    1.43
  -1 -12  -2   29.84    1.39
  -1 -12  -2   31.31    1.86
  -1  12   2   29.64    1.51
   1 -12   2   27.19    1.55
  -1  12  -2   27.10    1.38
  -1  12  -2   31.07    1.54
   1 -12  -2   29.80    1.44
  -1 -12   2   28.57    1.39
  -1 -12   2   30.26    1.88
  -1  12  -2   30.64    1.54
   1  12   2   29.30    1.42
   1 -12  -2   32.58    1.45
  -1  12  -2   26.85    1.43
   1  12   2   28.02    1.37
   1 -13   2   10.19    0.59
   1 -13   2   11.49    0.85
  -1 -13  -2    9.77    0.58
  -1  13   2   10.03    0.69
   1  13  -2    9.87    0.65
  -1  13   2   10.45    0.62
   1  13  -2   10.07    0.63
   1 -13   2   10.54    0.60
  -1  13   2    9.89    0.64
  -1 -13  -2   11.09    0.66
   1  13  -2   11.21    0.67
   1  13  -2   10.27    0.68
  -1 -13  -2   10.69    0.81
  -1  13  -2   11.14    0.67
   1  13   2   10.52    0.63
  -1 -13   2   10.87    0.60
   1 -13  -2   10.12    0.58
  -1  13  -2   10.35    0.68
  -1 -13   2   10.74    0.85
  -1  13  -2    9.98    0.64
   1 -13  -2   11.27    0.67
   1  13   2   10.21    0.64
  -1 -13   2   10.52    0.60
  -1  13  -2   10.33    0.70
  -1  13  -2   10.05    0.65
  -1  14   2    7.47    0.54
   1  14  -2    7.54    0.59
   1 -14   2    8.77    0.58
  -1  14   2    7.64    0.58
   1  14  -2    8.28    0.55
   1  14  -2    7.95    0.54
   1 -14   2    7.58    0.48
  -1 -14  -2    8.21    0.55
   1  14  -2    7.57    0.55
  -1 -14  -2    7.94    0.67
   1 -14   2    8.04    0.49
  -1  14   2    7.87    0.52
   1 -14   2    7.96    0.70
  -1  14  -2    8.40    0.56
   1 -14  -2    7.86    0.54
   1  14   2    7.64    0.54
  -1  14  -2    7.35    0.53
  -1  14  -2    7.64    0.54
  -1 -14   2    8.39    0.71
  -1  14  -2    7.62    0.58
  -1 -14   2    8.11    0.47
  -1 -14   2    8.09    0.49
   1 -14  -2    7.57    0.46
   1  14   2    7.55    0.58
   1  14   2    7.93    0.52
  -1  14  -2    7.95    0.56
  -1 -14   2    8.86    0.57
   1 -15   2    2.34    0.32
  -1 -15  -2    2.42    0.31
  -1  15   2    1.99    0.30
   1  15  -2    2.31    0.36
   1 -15   2    2.27    0.22
   1 -15   2    2.55    0.41
  -1 -15  -2    2.44    0.28
   1  15  -2    2.66    0.31
  -1  15   2    2.14    0.29
  -1  15   2    2.12    0.36
   1  15  -2    1.67    0.24
   1  15   2    1.94    0.32
  -1 -15   2    2.04    0.33
  -1 -15   2    2.46    0.42
   1 -15  -2    2.10    0.32
   1  15   2    1.96    0.28
  -1  15  -2    2.36    0.31
  -1  15  -2    2.10    0.33
   1  15   2    1.71    0.25
  -1  16   2    0.76    0.16
   1 -16   2    0.91    0.19
   1  16  -2    0.63    0.15
   1  16  -2    0.73    0.16
  -1  16   2    0.79    0.17
  -1  16   2    0.77    0.14
  -1 -16  -2    1.13    0.19
   1  16   2    0.73    0.13
  -1  16  -2    0.75    0.16
  -1 -16   2    1.14    0.23
   1  16   2    0.74    0.17
   1 -16  -2    0.98    0.16
   1 -16  -2    0.93    0.18
   1  16   2    0.94    0.18
  -1 -16   2    1.17    0.21
  -1  16  -2    0.48    0.15
   1   0  -3   -0.01    0.03
   1   0  -3   -0.01    0.04
  -1   0  -3   -0.01    0.03
  -1  -1  -3   14.08    0.76
  -1  -1  -3   14.52    0.66
   1   1  -3   15.18    0.67
   1   1  -3   13.58    0.73
  -1  -1  -3   13.62    0.73
   1  -1  -3   14.73    0.75
   1  -1  -3   14.14    0.66
  -1   1  -3   15.35    0.66
   1  -1  -3   13.58    0.73
  -1  -2  -3   26.19    1.34
  -1  -2  -3   25.13    1.17
   1  -2  -3   25.44    1.17
   1  -2  -3   25.88    1.33
  -1  -3  -3   31.40    1.40
  -1  -3  -3   31.66    1.60
  -1  -3   3   27.46    1.59
   1  -3  -3   31.17    1.40
   1  -3  -3   31.78    1.60
  -1  -4  -3   34.76    1.73
  -1  -4  -3   33.30    1.51
   1  -4   3   31.92    1.72
   1  -4  -3   34.52    1.73
  -1  -4   3   31.25    1.72
   1  -4  -3   32.68    1.51
  -1  -5  -3    8.15    0.44
   1  -5   3    6.49    0.39
  -1  -5  -3    7.62    0.37
   1  -5   3    7.17    0.43
  -1  -5   3    6.64    0.40
   1  -5  -3    7.77    0.43
   1  -5  -3    7.58    0.37
   1  -5  -3    7.32    0.40
  -1  -5   3    7.07    0.42
   1  -6   3   31.20    1.74
  -1  -6  -3   35.15    1.75
   1  -6   3   31.98    1.82
  -1  -6  -3   38.05    1.83
  -1  -6  -3   35.88    1.59
  -1  -6   3   32.93    1.82
   1  -6  -3   35.85    1.60
  -1  -6   3   32.29    1.75
   1  -6  -3   35.02    1.74
   1  -6  -3   37.06    1.83
  -1  -7  -3   43.05    2.16
  -1  -7  -3   41.16    2.06
   1  -7   3   38.56    2.15
   1  -7   3   38.99    2.05
  -1  -7  -3   41.58    1.88
   1  -7  -3   42.02    2.06
  -1  -7   3   38.61    2.14
  -1  -7   3   38.85    2.06
   1  -7  -3   41.39    1.88
   1  -7  -3   42.51    2.15
  -1  -8  -3   75.22    3.54
   1  -8   3   79.47    3.90
  -1  -8  -3   79.10    4.06
   1  -8   3   77.31    4.05
  -1  -8  -3   77.14    3.89
  -1  -8   3   79.15    3.90
  -1  -8   3   76.95    4.05
   1  -8  -3   75.47    3.55
   1  -8  -3   79.48    3.89
   1  -8  -3   78.31    4.05
  -1  -9  -3   50.63    2.49
   1  -9   3   48.70    2.49
  -1  -9  -3   48.65    2.27
   1  -9   3   47.72    2.61
  -1  -9  -3   48.46    2.61
  -1  -9   3   47.78    2.61
   1  -9  -3   51.13    2.49
   1  -9  -3   48.39    2.28
   1  -9  -3   50.29    2.61
  -1  -9   3   48.06    2.50
   1  10  -3   53.43    2.62
   1 -10   3   51.96    2.53
  -1  10   3   50.44    2.31
  -1  10   3   58.04    2.63
   1 -10   3   53.29    2.72
   1  10  -3   49.50    2.44
  -1 -10  -3   59.15    2.45
   1  10  -3   50.49    2.32
  -1 -10  -3   53.29    2.53
  -1  10   3   54.20    2.45
  -1  10   3   54.03    2.60
   1 -10   3   51.08    2.39
   1  10  -3   56.52    2.63
  -1 -10  -3   54.44    3.17
  -1 -10  -3   53.66    2.40
   1  10   3   54.01    2.60
  -1  10  -3   52.18    2.32
  -1  10  -3   51.17    2.45
   1  10   3   50.10    2.30
   1  10   3   45.94    2.58
   1 -10  -3   55.10    2.71
  -1  10  -3   57.01    2.64
  -1 -10   3   52.16    2.72
   1  10   3   53.74    2.44
  -1 -10   3   52.05    2.40
   1 -10  -3   52.04    2.39
  -1 -10   3   51.96    2.53
   1 -10  -3   54.35    2.53
  -1  10  -3   55.82    2.62
  -1 -10   3   56.27    3.21
  -1 -11  -3   42.80    2.49
  -1  11   3   40.10    2.03
  -1 -11  -3   43.13    1.93
  -1 -11  -3   42.01    1.97
  -1  11   3   40.98    1.92
  -1  11   3   38.63    1.82
   1  11  -3   39.42    1.83
   1  11  -3   41.15    2.06
   1  11  -3   43.50    2.07
   1  11  -3   39.60    1.92
   1 -11   3   38.91    2.12
   1 -11   3   41.75    2.52
   1 -11   3   39.05    1.97
  -1 -11  -3   42.01    1.88
   1 -11   3   39.10    1.88
  -1 -11   3   39.02    1.97
  -1 -11   3   40.30    1.88
  -1 -11   3   42.70    2.53
   1  11   3   42.06    1.92
   1  11   3   38.43    1.82
  -1  11  -3   39.16    1.83
  -1  11  -3   42.65    2.07
  -1  11  -3   39.74    1.93
  -1  11  -3   44.14    2.08
   1  11   3   40.98    2.04
   1 -11  -3   41.04    1.97
   1 -11  -3   40.19    2.11
  -1 -11   3   38.47    2.12
   1 -11  -3   44.65    1.93
  -1  12   3   24.07    1.18
  -1 -12  -3   25.19    1.58
   1  12  -3   24.17    1.22
  -1  12   3   22.80    1.22
  -1 -12  -3   24.05    1.21
   1 -12   3   23.76    1.18
   1 -12   3   22.93    1.32
   1  12  -3   23.61    1.18
  -1 -12  -3   25.71    1.23
  -1  12   3   24.64    1.21
   1  12  -3   24.02    1.31
   1 -12   3   24.48    1.61
   1  12  -3   25.84    1.31
   1 -12   3   24.53    1.23
  -1  12  -3   23.54    1.18
  -1  12  -3   24.61    1.32
  -1  12  -3   24.01    1.22
   1  12   3   24.51    1.21
  -1 -12   3   24.04    1.18
   1  12   3   23.22    1.17
  -1 -12   3   25.27    1.62
  -1  12  -3   24.09    1.24
  -1  12  -3   26.36    1.32
   1 -12  -3   24.54    1.22
  -1 -12   3   23.59    1.22
   1 -12  -3   25.47    1.23
  -1 -13  -3   24.57    1.22
   1  13  -3   24.53    1.29
   1  13  -3   23.08    1.29
  -1  13   3   23.97    1.20
   1 -13   3   25.17    1.60
   1  13  -3   24.35    1.18
   1 -13   3   24.22    1.21
   1 -13   3   23.05    1.16
   1  13  -3   23.38    1.21
  -1  13   3   23.79    1.17
  -1 -13  -3   22.64    1.19
  -1 -13  -3   23.63    1.56
  -1  13   3   23.11    1.22
  -1  13  -3   24.61    1.29
  -1 -13   3   24.94    1.21
   1  13   3   24.31    1.17
  -1  13  -3   22.97    1.22
   1  13   3   24.19    1.19
  -1  13  -3   22.20    1.17
   1 -13  -3   23.08    1.19
  -1 -13   3   26.02    1.61
   1 -13  -3   24.28    1.22
  -1  13  -3   23.44    1.29
  -1 -13   3   24.50    1.17
  -1  13  -3   23.02    1.22
   1  13   3   22.93    1.22
   1  14  -3    9.72    0.67
  -1  14   3   10.24    0.62
   1 -14   3   10.00    0.58
  -1 -14  -3   10.92    0.65
   1  14  -3    9.32    0.62
  -1  14   3    9.98    0.65
   1 -14   3   10.42    0.84
   1  14  -3    9.93    0.63
   1 -14   3    9.93    0.59
   1  14  -3   10.70    0.66
  -1  14   3   10.13    0.62
   1  14   3   10.29    0.61
  -1  14  -3   10.33    0.67
  -1  14  -3    9.73    0.64
  -1  14  -3   11.29    0.67
   1 -14  -3   10.71    0.57
  -1 -14   3   10.25    0.67
   1  14   3   10.40    0.62
  -1  14  -3    9.95    0.64
   1 -14  -3   11.57    0.66
  -1 -14   3   10.68    0.86
  -1 -14   3    9.65    0.57
  -1 -14   3    9.79    0.59
   1  14   3    9.29    0.66
   1 -15   3    6.36    0.48
  -1  15   3    5.85    0.46
   1  15  -3    5.49    0.45
  -1  15   3    5.02    0.40
  -1 -15  -3    4.79    0.41
  -1 -15  -3    4.89    0.36
  -1  15   3    5.48    0.42
   1  15  -3    5.49    0.43
   1 -15   3    6.05    0.58
   1 -15  -3    4.99    0.37
   1  15   3    5.03    0.40
  -1  15  -3    5.13    0.42
   1  15   3    5.44    0.43
  -1  15  -3    5.35    0.43
  -1 -15   3    6.78    0.48
  -1 -15   3    6.14    0.60
   1 -15  -3    4.47    0.42
   1  15   3    5.39    0.46
  -1  16   3    5.09    0.38
  -1 -16  -3    4.74    0.38
   1  16  -3    4.56    0.37
   1 -16   3    5.99    0.43
  -1  16   3    4.16    0.34
  -1  16   3    4.95    0.35
  -1 -16   3    5.66    0.41
   1 -16  -3    4.61    0.37
  -1 -16   3    4.81    0.49
   1  16   3    5.01    0.40
   1  16   3    4.27    0.33
  -1  16  -3    4.52    0.37
   1  16   3    5.40    0.37
  -1   0  -4   -0.14    0.04
  -1  -1  -4   22.02    1.19
   1   1  -4   22.15    1.04
  -1  -1  -4   22.31    1.15
   1   1  -4   22.71    1.15
  -1  -1  -4   22.30    1.04
   1  -1  -4   23.36    1.18
   1  -1  -4   21.69    1.15
   1  -1  -4   22.65    1.04
  -1   1  -4   23.54    1.04
  -1  -2  -4    2.82    0.19
  -1  -2  -4    3.06    0.17
   1   2  -4    2.53    0.18
  -1  -2  -4    3.41    0.21
   1  -2  -4    3.20    0.20
   1  -2  -4    3.12    0.17
   1  -2  -4    2.82    0.18
  -1  -3  -4   31.86    1.65
  -1  -3  -4   30.75    1.44
   1  -3  -4   30.39    1.44
   1  -3  -4   32.03    1.64
  -1  -3   4   32.26    1.64
  -1  -4  -4   28.61    1.31
   1  -4   4   27.82    1.50
  -1  -4  -4   30.05    1.50
   1  -4  -4   28.55    1.31
  -1  -4   4   26.95    1.49
   1  -4  -4   28.82    1.50
   1  -5   4   11.74    0.65
  -1  -5  -4   13.10    0.70
   1  -5   4   12.45    0.69
  -1  -5  -4   12.33    0.59
   1  -5  -4   12.15    0.65
   1  -5  -4   12.12    0.60
   1  -5  -4   12.76    0.69
  -1  -5   4   12.44    0.69
  -1  -5   4   12.09    0.65
  -1  -6  -4   15.58    0.88
   1  -6   4   15.83    0.83
  -1  -6  -4   15.00    0.82
  -1  -6  -4   15.98    0.76
   1  -6   4   16.30    0.88
  -1  -6   4   16.18    0.83
   1  -6  -4   15.57    0.76
   1  -6  -4   16.31    0.88
   1  -6  -4   15.31    0.82
  -1  -6   4   15.81    0.87
   1  -7   4   29.20    1.44
  -1  -7  -4   26.93    1.51
   1  -7   4   28.56    1.52
  -1  -7  -4   27.90    1.31
  -1  -7  -4   27.64    1.43
   1  -7  -4   27.69    1.51
  -1  -7   4   28.74    1.44
  -1  -7   4   28.68    1.51
   1  -7  -4   27.28    1.31
   1  -7  -4   26.97    1.43
  -1  -8  -4   57.70    3.04
   1  -8   4   58.09    2.92
   1  -8   4   56.82    3.04
  -1  -8  -4   56.53    2.65
  -1  -8  -4   58.82    2.91
  -1  -8   4   57.38    2.92
   1  -8  -4   59.22    3.04
   1  -8  -4   56.94    2.66
   1  -8  -4   58.56    2.91
  -1  -8   4   57.62    3.04
   1  -9   4   50.73    2.47
   1  -9   4   47.43    2.60
  -1   9   4   50.15    2.38
   1   9  -4   45.90    2.22
  -1   9   4   46.67    2.10
  -1  -9  -4   51.40    2.23
  -1  -9   4   50.45    2.48
  -1   9  -4   44.93    2.24
  -1  -9   4   48.09    2.58
   1  -9  -4   47.68    2.25
   1   9   4   49.94    2.37
   1  -9  -4   49.84    2.46
   1   9   4   45.45    2.09
  -1  10   4   52.72    2.47
   1  10  -4   58.79    2.83
   1 -10   4   57.98    2.92
  -1 -10  -4   56.25    2.72
  -1  10   4   59.64    2.79
   1  10  -4   56.26    2.81
   1  10  -4   55.11    2.48
   1 -10   4   56.00    2.72
  -1  10   4   59.46    2.63
   1  10  -4   58.84    2.74
   1  10  -4   55.48    2.63
  -1 -10  -4   59.88    2.62
  -1  10   4   51.28    2.77
   1 -10   4   56.41    2.58
  -1 -10   4   60.62    3.45
   1 -10  -4   56.07    2.91
   1 -10  -4   63.18    2.63
  -1  10  -4   55.93    2.63
  -1  10  -4   60.18    2.83
  -1 -10   4   57.27    2.58
  -1 -10   4   57.16    2.73
   1  10   4   51.53    2.77
  -1  10  -4   59.72    2.75
  -1 -10   4   57.98    2.93
   1  10   4   58.95    2.79
   1  10   4   59.24    2.62
  -1  10  -4   57.75    2.81
   1 -10  -4   57.23    2.72
   1  10   4   54.83    2.47
   1  11  -4   31.76    1.47
  -1 -11  -4   30.67    1.55
   1  11  -4   30.63    1.54
  -1  11   4   28.93    1.61
  -1  11   4   33.64    1.54
   1 -11   4   31.17    1.50
   1 -11   4   31.83    1.57
   1 -11   4   32.28    1.69
   1  11  -4   31.18    1.65
  -1 -11  -4   32.32    1.54
   1 -11   4   34.05    2.04
  -1  11   4   33.99    1.63
  -1  11   4   30.07    1.46
   1  11  -4   33.87    1.66
   1  11   4   30.86    1.46
  -1  11  -4   34.45    1.67
   1 -11  -4   32.64    1.54
  -1 -11   4   34.49    2.04
  -1  11  -4   31.35    1.54
   1  11   4   32.40    1.53
  -1 -11   4   31.56    1.50
   1  11   4   28.15    1.61
  -1 -11   4   32.63    1.57
   1 -11  -4   31.92    1.56
  -1  11  -4   31.86    1.65
  -1 -11   4   30.82    1.70
  -1  12   4   35.17    1.61
  -1 -12  -4   37.01    1.70
   1  12  -4   35.13    1.62
  -1  12   4   34.71    1.68
  -1 -12  -4   34.57    1.70
   1  12  -4   37.95    1.82
   1 -12   4   37.03    2.23
   1  12  -4   34.00    1.69
   1  12  -4   34.10    1.80
   1 -12   4   33.58    1.64
   1 -12   4   34.44    1.72
   1 -12   4   33.12    1.85
  -1  12   4   32.87    1.66
  -1  12  -4   35.56    1.81
   1  12   4   31.49    1.81
  -1 -12   4   34.83    1.65
   1 -12  -4   37.37    1.69
   1  12   4   36.10    1.67
   1 -12  -4   35.77    1.71
  -1  12  -4   34.91    1.68
  -1 -12   4   34.79    1.72
  -1  12  -4   34.13    1.69
  -1  12  -4   37.11    1.82
   1  12   4   33.51    1.60
  -1 -12   4   36.02    2.23
  -1  13   4   14.60    0.80
   1  13  -4   13.91    0.87
  -1 -13  -4   15.27    0.84
   1  13  -4   14.41    0.82
  -1  13   4   14.93    0.81
   1 -13   4   14.56    0.80
  -1 -13  -4   13.71    0.76
   1 -13   4   15.55    1.11
   1 -13   4   13.97    0.78
  -1  13   4   14.41    0.84
   1  13  -4   15.61    0.88
  -1 -13   4   14.94    0.79
  -1 -13   4   15.72    0.80
   1  13   4   14.18    0.79
  -1  13  -4   14.13    0.83
  -1  13  -4   14.91    0.85
  -1  13  -4   14.55    0.88
  -1  13  -4   14.91    0.88
  -1 -13   4   16.03    1.12
   1 -13  -4   14.26    0.77
   1  13   4   14.10    0.84
   1 -13  -4   15.29    0.83
   1  13   4   14.51    0.80
   1 -14   4   11.94    0.68
  -1 -14  -4   12.41    0.65
   1  14  -4   12.03    0.73
  -1  14   4   11.94    0.73
  -1  14   4   12.25    0.69
  -1 -14  -4   13.27    0.73
   1 -14   4   13.12    0.98
   1 -14   4   12.06    0.67
   1  14  -4   11.71    0.72
  -1  14   4   12.56    0.70
   1  14  -4   12.30    0.75
  -1  14  -4   11.83    0.71
  -1  14  -4   11.94    0.75
  -1 -14   4   11.86    0.68
   1  14   4   11.85    0.69
  -1  14  -4   11.69    0.75
  -1  14  -4   11.95    0.72
   1 -14  -4   11.85    0.65
   1  14   4   13.15    0.70
   1 -14  -4   13.44    0.73
  -1 -14   4   12.49    0.67
   1  14   4   11.69    0.73
  -1 -14   4   12.58    0.97
   1 -15   4    3.54    0.27
  -1 -15  -4    3.68    0.30
   1 -15   4    3.52    0.48
  -1  15   4    3.48    0.34
  -1  15   4    3.23    0.32
  -1  15   4    3.23    0.35
  -1 -15  -4    3.75    0.35
   1  15  -4    3.22    0.36
   1 -15   4    3.85    0.40
  -1  15  -4    2.91    0.35
   1  15   4    3.39    0.31
  -1 -15   4    3.46    0.30
   1 -15  -4    3.83    0.32
   1  15   4    3.39    0.35
   1  15   4    3.40    0.38
   1 -15  -4    3.60    0.35
  -1 -15   4    3.36    0.39
  -1 -15   4    3.67    0.50
   1  16  -4    1.80    0.28
   1 -16   4    2.60    0.31
  -1 -16  -4    2.61    0.29
  -1  16   4    2.06    0.25
  -1  16   4    2.36    0.28
   1 -16  -4    2.39    0.27
   1  16   4    2.39    0.26
  -1  16  -4    1.87    0.29
  -1 -16   4    2.65    0.40
  -1 -16   4    2.23    0.29
   1  16   4    2.43    0.30
   1   0  -5    0.06    0.06
  -1   0  -5    0.04    0.05
   1   0  -5    0.03    0.05
   1   1  -5   26.73    1.33
   1   1  -5   25.14    1.20
  -1  -1  -5   23.79    1.37
  -1  -1  -5   25.96    1.32
  -1  -1  -5   25.10    1.19
   1  -1  -5   25.34    1.36
   1  -1  -5   26.79    1.33
  -1   1  -5   26.93    1.20
   1  -1  -5   26.60    1.20
   1   2  -5    3.29    0.20
  -1  -2  -5    3.04    0.20
   1   2  -5    3.14    0.19
  -1  -2  -5    3.18    0.19
  -1  -2  -5    3.00    0.22
   1  -2  -5    2.83    0.20
   1  -2  -5    3.08    0.19
   1  -2  -5    3.07    0.21
  -1  -3  -5    2.71    0.17
  -1  -3  -5    2.98    0.21
  -1  -3  -5    2.64    0.19
   1  -3  -5    2.77    0.17
   1  -3  -5    2.91    0.20
   1  -3  -5    2.65    0.18
  -1  -4  -5   20.49    0.94
  -1  -4  -5   20.43    1.04
   1  -4   5   18.20    1.02
  -1  -4  -5   20.28    1.08
   1  -4  -5   20.20    1.04
  -1  -4   5   19.82    1.07
   1  -4  -5   20.66    1.08
   1  -4  -5   20.15    0.94
  -1  -5  -5   17.09    0.87
  -1  -5  -5   16.12    0.74
   1  -5   5   14.91    0.86
   1  -5   5   14.40    0.81
   1  -5  -5   16.26    0.86
   1  -5  -5   16.16    0.75
  -1  -5   5   14.71    0.81
  -1  -5   5   14.74    0.85
   1  -6   5    4.87    0.34
   1  -6   5    5.23    0.37
  -1  -6  -5    6.52    0.32
  -1  -6  -5    6.44    0.39
  -1  -6   5    4.90    0.34
   1  -6  -5    5.97    0.34
   1  -6  -5    6.19    0.32
   1  -6  -5    6.59    0.39
  -1  -6   5    5.11    0.37
   1  -7   5   16.12    0.94
  -1  -7  -5   18.74    0.86
   1  -7   5   16.53    1.00
  -1  -7  -5   19.24    1.01
  -1  -7   5   16.38    0.94
  -1  -7   5   16.17    0.99
   1  -7  -5   18.74    0.94
   1  -7  -5   18.56    0.86
   1  -7  -5   19.16    1.00
   1  -8   5   37.69    2.11
  -1  -8  -5   40.59    2.12
  -1  -8  -5   39.15    1.83
   1  -8   5   39.14    2.01
   1  -8  -5   41.10    2.11
   1  -8  -5   39.36    1.83
  -1  -8   5   39.45    2.02
  -1  -8   5   37.67    2.10
   1  -9   5   25.23    1.29
  -1   9   5   22.07    1.11
  -1   9   5   21.56    1.27
   1   9  -5   22.59    1.16
   1   9  -5   24.95    1.26
  -1  -9  -5   25.59    1.17
  -1  -9  -5   24.18    1.18
  -1   9   5   25.74    1.24
  -1  -9   5   23.52    1.16
  -1   9  -5   24.93    1.24
  -1   9  -5   24.23    1.17
   1   9   5   23.01    1.10
  -1  -9   5   23.65    1.19
   1  -9  -5   26.04    1.17
  -1  -9   5   24.71    1.29
  -1   9  -5   25.82    1.27
   1  -9  -5   22.78    1.16
   1   9   5   21.72    1.24
   1  -9  -5   24.96    1.18
   1  10  -5   32.25    1.55
  -1 -10  -5   30.95    1.51
   1  10  -5   30.10    1.49
  -1 -10  -5   33.44    1.50
  -1  10   5   31.89    1.49
   1 -10   5   29.90    1.46
  -1  10   5   33.12    1.58
  -1  10   5   30.25    1.42
  -1  10   5   28.59    1.58
   1 -10   5   30.05    1.52
   1  10  -5   32.61    1.61
   1  10  -5   30.91    1.60
   1 -10   5   31.10    1.64
  -1  10  -5   32.15    1.61
  -1 -10   5   30.99    1.46
  -1  10  -5   31.79    1.56
  -1 -10   5   30.52    1.65
   1 -10  -5   32.16    1.52
   1 -10  -5   33.59    1.50
   1  10   5   31.98    1.48
  -1  10  -5   31.19    1.61
  -1 -10   5   30.07    1.69
   1  10   5   28.48    1.58
  -1 -10   5   30.57    1.52
   1  10   5   30.54    1.41
  -1  10  -5   29.82    1.49
   1  11  -5   20.51    1.05
   1  11  -5   19.75    1.12
  -1  11   5   18.61    1.09
   1 -11   5   20.39    1.04
   1  11  -5   21.31    1.13
  -1  11   5   19.32    1.04
  -1  11   5   18.87    0.99
  -1 -11  -5   22.10    1.06
   1 -11   5   19.55    1.01
  -1  11   5   21.50    1.04
  -1 -11  -5   20.64    1.03
   1 -11   5   20.24    1.13
  -1  11  -5   21.31    1.13
  -1  11  -5   20.24    1.05
  -1  11  -5   20.97    1.13
   1  11   5   21.24    1.03
  -1 -11   5   20.21    1.04
   1 -11  -5   20.84    1.03
   1 -11  -5   21.80    1.05
  -1 -11   5   21.61    1.41
   1  11   5   18.91    1.10
   1  11   5   19.20    0.99
  -1 -11   5   19.96    1.01
  -1  12   5   33.21    1.54
  -1 -12  -5   30.88    1.55
  -1  12   5   30.38    1.53
  -1 -12  -5   32.46    1.55
   1 -12   5   31.79    1.58
  -1  12   5   29.58    1.61
  -1  12   5   31.26    1.47
   1  12  -5   28.88    1.64
   1  12  -5   32.87    1.67
   1  12  -5   31.38    1.56
   1 -12   5   33.64    2.07
   1 -12   5   31.02    1.51
   1 -12   5   29.76    1.70
  -1  12  -5   32.67    1.67
  -1 -12   5   33.86    2.07
   1 -12  -5   31.49    1.55
  -1 -12   5   33.03    1.58
   1 -12  -5   32.95    1.55
   1  12   5   31.76    1.47
  -1  12  -5   31.07    1.66
   1  12   5   30.69    1.62
   1  12   5   32.69    1.53
  -1  12  -5   32.00    1.56
  -1 -12   5   32.02    1.52
   1 -13   5   20.75    1.05
  -1  13   5   18.85    1.04
   1 -13   5   20.79    1.02
  -1  13   5   20.89    1.04
  -1 -13  -5   19.17    0.96
   1  13  -5   17.66    1.10
  -1  13   5   19.62    1.01
   1 -13   5   21.12    1.43
   1  13  -5   20.35    1.13
   1  13  -5   20.56    1.07
  -1 -13  -5   20.27    1.06
   1  13   5   20.30    1.03
   1  13   5   19.74    1.01
   1 -13  -5   19.29    1.02
   1  13   5   19.87    1.05
   1 -13  -5   20.25    1.05
  -1  13  -5   20.58    1.07
  -1 -13   5   21.01    1.03
  -1  13  -5   20.21    1.13
  -1 -13   5   21.22    1.05
  -1 -13   5   21.64    1.44
  -1  13  -5   18.29    1.12
   1 -14   5   11.34    0.64
   1  14  -5   11.55    0.71
  -1  14   5   11.35    0.68
   1  14  -5   11.24    0.69
  -1  14   5   11.47    0.66
   1 -14   5   11.49    0.64
   1 -14   5   12.01    0.94
  -1 -14  -5   11.24    0.61
  -1 -14  -5   10.93    0.68
  -1  14   5   11.15    0.64
  -1  14  -5   11.51    0.72
   1 -14  -5   11.05    0.60
  -1  14  -5   10.95    0.69
  -1 -14   5   11.53    0.64
   1  14   5   11.03    0.64
  -1 -14   5   12.26    0.73
   1 -14  -5   11.06    0.62
   1 -14  -5   11.42    0.68
  -1 -14   5   11.71    0.93
  -1  14  -5   10.20    0.70
   1  14   5   10.67    0.68
  -1 -14   5   11.65    0.63
   1  14   5   11.00    0.65
  -1  15   5    8.35    0.53
   1 -15   5    7.82    0.49
   1  15  -5    8.13    0.54
  -1  15   5    7.66    0.50
   1 -15   5    9.24    0.49
   1  15  -5    7.84    0.55
  -1 -15  -5    7.73    0.47
   1 -15   5    8.75    0.74
  -1  15   5    8.51    0.51
   1 -15   5    9.79    0.59
  -1 -15  -5    7.78    0.53
   1  15   5    8.75    0.51
   1  15   5    8.81    0.55
  -1  15  -5    8.15    0.55
   1  15   5    7.72    0.49
  -1 -15   5    8.44    0.50
   1 -15  -5    7.43    0.53
  -1 -15   5    8.84    0.76
  -1 -15   5    9.05    0.57
   1 -15  -5    7.44    0.47
  -1  15  -5    7.48    0.55
  -1 -16  -5    8.82    0.54
   1  16  -5    8.12    0.53
  -1  16   5    9.12    0.51
  -1  16   5    9.26    0.49
   1 -16   5    9.68    0.58
   1  16   5    9.22    0.52
  -1  16  -5    8.48    0.54
   1  16   5    9.48    0.50
  -1 -16   5    8.73    0.72
   1 -16  -5    8.74    0.54
   1   0  -6   -0.04    0.05
   1   0  -6    0.07    0.07
  -1   0  -6    0.00    0.06
   1   1  -6   44.18    1.97
  -1  -1  -6   36.88    2.24
  -1  -1  -6   42.72    2.18
  -1  -1  -6   44.11    1.97
   1   1  -6   44.65    2.19
  -1   1  -6   44.95    1.97
   1  -1  -6   43.28    2.19
   1  -1  -6   40.22    2.24
   1  -1  -6   44.97    1.97
  -1  -2  -6    8.03    0.48
   1   2  -6    8.24    0.48
   1   2  -6    8.81    0.45
  -1  -2  -6    8.92    0.44
  -1  -2  -6    8.76    0.51
   1  -2  -6    8.37    0.48
   1  -2  -6    9.15    0.44
   1  -2  -6    9.12    0.50
  -1  -3  -6    1.99    0.18
  -1  -3  -6    1.84    0.16
  -1  -3  -6    1.89    0.14
   1  -3  -6    1.85    0.16
   1  -3  -6    1.90    0.17
   1  -3  -6    2.08    0.15
  -1  -4  -6   22.37    1.15
  -1  -4  -6   22.15    1.19
  -1  -4  -6   22.70    1.03
   1  -4  -6   22.22    1.15
  -1  -4   6   21.28    1.18
  -1  -4   6   19.60    1.13
   1  -4  -6   21.54    1.13
   1  -4  -6   23.10    1.19
   1  -4  -6   22.79    1.04
  -1  -5  -6   21.95    1.15
  -1  -5  -6   21.68    1.10
  -1  -5  -6   21.93    0.99
  -1  -5  -6   20.31    1.08
   1  -5   6   18.98    1.08
   1  -5   6   20.35    1.14
   1  -5  -6   21.51    1.10
   1  -5  -6   21.93    1.14
  -1  -5   6   19.20    1.08
   1  -5  -6   21.68    0.99
  -1  -5   6   19.82    1.13
   1  -5  -6   20.89    1.08
  -1  -6  -6   17.74    0.90
  -1  -6  -6   16.64    0.76
  -1  -6  -6   15.84    0.85
  -1  -6  -6   15.57    0.83
   1  -6   6   13.26    0.88
  -1  -6   6   12.92    0.83
  -1  -6   6   13.18    0.87
   1  -6  -6   17.19    0.89
   1  -6  -6   16.25    0.83
   1  -6  -6   16.24    0.85
   1  -6  -6   16.90    0.77
  -1  -7  -6   14.61    0.87
  -1  -7  -6   14.76    0.74
   1  -7   6   15.45    0.82
   1  -7   6   14.91    0.87
  -1  -7  -6   14.18    0.80
   1  -7  -6   14.70    0.86
   1  -7  -6   15.11    0.82
  -1  -7   6   15.36    0.87
  -1  -7   6   15.75    0.82
   1  -7  -6   14.81    0.74
   1  -7  -6   14.61    0.80
  -1  -8  -6   40.93    2.21
   1  -8   6   39.15    2.21
  -1  -8  -6   40.10    1.91
   1  -8   6   42.79    2.11
   1  -8  -6   41.38    2.12
   1  -8  -6   40.61    1.91
   1  -8  -6   41.00    2.20
  -1  -8   6   42.10    2.11
  -1  -8   6   39.25    2.20
   1  -8  -6   41.97    2.09
   1  -9   6   40.50    2.32
  -1   9   6   39.75    2.14
  -1   9   6   45.63    2.03
   1  -9   6   45.59    2.26
   1   9  -6   45.27    2.19
   1   9  -6   44.81    2.12
   1   9  -6   42.32    2.03
  -1  -9  -6   45.30    2.02
  -1  -9  -6   43.89    2.09
   1  -9   6   42.31    1.99
   1  -9   6   40.95    2.09
  -1   9   6   45.68    2.15
  -1   9   6   42.22    1.91
  -1  -9   6   43.45    2.10
  -1   9  -6   44.52    2.19
   1  -9  -6   45.43    2.09
  -1   9  -6   46.48    2.13
  -1  -9   6   41.48    2.32
  -1   9  -6   43.30    2.18
   1  -9  -6   47.10    2.03
  -1  -9   6   45.02    2.26
   1  -9  -6   46.36    2.24
  -1   9  -6   43.51    2.03
  -1  -9   6   42.97    1.99
   1   9   6   40.01    2.14
   1   9   6   41.20    1.90
   1 -10   6   29.35    1.53
   1  10  -6   29.54    1.44
  -1  10   6   26.46    1.45
  -1 -10  -6   28.14    1.39
  -1  10   6   30.80    1.38
  -1 -10  -6   29.50    1.39
   1  10  -6   27.86    1.39
   1 -10   6   27.96    1.40
  -1  10   6   27.51    1.30
   1 -10   6   27.76    1.35
   1  10  -6   28.18    1.49
   1 -10   6   27.64    1.58
   1  10  -6   26.35    1.48
  -1  10  -6   28.54    1.49
   1  10   6   29.54    1.37
  -1  10  -6   28.01    1.49
   1 -10  -6   28.84    1.50
  -1  10  -6   28.21    1.39
   1  10   6   27.25    1.30
   1 -10  -6   28.35    1.39
  -1 -10   6   28.71    1.36
  -1 -10   6   27.44    1.57
   1 -10  -6   30.18    1.38
  -1 -10   6   28.42    1.41
   1  10   6   26.99    1.46
  -1 -10   6   29.82    1.53
  -1  10  -6   29.48    1.44
   1  11  -6   41.03    2.26
   1  11  -6   46.43    2.30
   1 -11   6   45.55    2.37
   1 -11   6   45.08    2.19
  -1 -11  -6   46.12    2.13
   1 -11   6   45.43    2.09
  -1  11   6   44.72    2.01
   1  11  -6   44.74    2.14
  -1  11   6   43.80    2.24
   1  11  -6   45.18    2.21
  -1  11   6   47.32    2.13
  -1 -11  -6   43.29    2.17
  -1  11   6   43.48    2.07
  -1  11  -6   45.34    2.29
   1  11   6   42.52    2.00
  -1 -11   6   47.99    2.20
  -1  11  -6   42.76    2.27
  -1 -11   6   44.31    2.43
   1  11   6   43.22    2.24
   1 -11  -6   44.05    2.17
   1 -11  -6   47.07    2.12
  -1  11  -6   45.51    2.14
  -1 -11   6   46.96    2.10
  -1  11  -6   46.15    2.22
   1  11   6   47.36    2.12
  -1 -11   6   50.61    2.84
  -1  12   6   29.99    1.59
  -1 -12  -6   29.68    1.52
   1 -12   6   30.19    1.68
  -1  12   6   30.63    1.45
   1 -12   6   32.47    1.56
   1  12  -6   32.31    1.66
   1  12  -6   31.03    1.55
   1 -12   6   33.59    2.06
  -1 -12  -6   31.86    1.41
  -1 -12  -6   32.51    1.54
  -1  12   6   29.83    1.50
  -1  12   6   32.85    1.53
   1 -12   6   30.34    1.49
   1  12  -6   26.64    1.61
  -1  12  -6   31.67    1.66
   1  12   6   30.47    1.60
  -1 -12   6   33.95    2.06
   1 -12  -6   32.51    1.53
   1  12   6   32.28    1.51
   1  12   6   30.77    1.45
  -1 -12   6   31.95    1.51
  -1  12  -6   29.09    1.63
   1 -12  -6   30.83    1.53
  -1  12  -6   31.53    1.54
   1  12   6   29.95    1.50
  -1 -12   6   33.06    1.56
   1  13  -6   13.85    0.83
   1 -13   6   13.42    0.74
  -1 -13  -6   13.27    0.69
  -1  13   6   12.74    0.78
  -1  13   6   13.39    0.77
   1  13  -6   12.76    0.78
   1 -13   6   13.91    0.75
  -1 -13  -6   12.82    0.77
   1 -13   6   14.68    1.08
  -1  13   6   13.51    0.75
  -1  13   6   13.04    0.73
   1  13   6   13.30    0.74
  -1  13  -6   13.57    0.83
   1 -13  -6   13.34    0.77
  -1 -13   6   15.33    1.10
   1 -13  -6   13.26    0.71
  -1  13  -6   12.75    0.78
  -1 -13   6   14.07    0.74
   1  13   6   13.50    0.74
   1  13   6   13.30    0.77
   1 -13  -6   13.03    0.70
   1  13   6   13.41    0.79
  -1 -13   6   13.51    0.74
  -1  13  -6   11.47    0.80
   1 -14   6   14.36    0.74
   1  14  -6   12.97    0.81
  -1  14   6   12.49    0.73
   1 -14   6   15.01    1.07
  -1  14   6   13.26    0.72
   1 -14   6   12.77    0.73
  -1 -14  -6   12.59    0.68
   1  14  -6   13.20    0.78
  -1 -14  -6   13.43    0.76
  -1  14   6   13.45    0.75
  -1 -14   6   13.94    0.72
   1  14   6   13.72    0.76
  -1 -14   6   13.40    0.74
   1  14   6   13.61    0.72
  -1 -14   6   15.05    1.07
  -1  14  -6   12.96    0.77
  -1 -14   6   15.58    0.82
  -1  14  -6   13.27    0.82
   1  14   6   13.07    0.73
   1 -14  -6   13.27    0.76
  -1  14  -6   11.12    0.78
   1 -14  -6   12.55    0.69
   1 -15   6    1.47    0.17
   1 -15   6    1.12    0.21
   1 -15   6    1.24    0.29
  -1  15   6    1.15    0.18
  -1 -15  -6    1.61    0.24
   1  15  -6    1.02    0.18
   1 -15   6    0.76    0.15
  -1  15   6    0.78    0.17
  -1 -15  -6    1.65    0.27
   1  15  -6    0.77    0.18
  -1 -15   6    1.02    0.21
   1 -15  -6    1.20    0.20
   1  15   6    1.10    0.19
   1  15   6    1.08    0.18
  -1  15  -6    0.88    0.18
  -1 -15   6    0.83    0.16
   1 -15  -6    1.46    0.23
  -1 -15   6    1.23    0.29
  -1  15  -6    1.08    0.19
  -1   0  -7    0.01    0.05
   1   0  -7    0.02    0.05
  -1   0  -7    0.00    0.05
   1   0  -7    0.02    0.06
   1   1  -7   24.52    1.12
   1   1  -7   24.91    1.24
  -1  -1  -7   24.53    1.11
  -1  -1  -7   23.28    1.23
   1  -1  -7   23.95    1.23
   1  -1  -7   20.51    1.26
  -1   1  -7   23.00    1.11
   1  -1  -7   23.24    1.11
   1   2  -7    1.99    0.17
  -1  -2  -7    2.02    0.16
  -1  -2  -7    2.09    0.17
  -1  -2  -7    1.73    0.20
   1  -2  -7    1.85    0.16
   1  -2  -7    1.64    0.18
   1  -2  -7    2.08    0.18
   1  -3   7   10.86    0.64
  -1  -3  -7   12.54    0.60
  -1  -3  -7   11.82    0.66
  -1  -3  -7   11.98    0.70
   1  -3  -7   12.24    0.67
   1  -3  -7   12.86    0.70
   1  -3  -7   13.03    0.61
  -1  -4  -7   12.37    0.67
   1  -4   7   11.71    0.65
  -1  -4  -7   12.34    0.60
  -1  -4  -7   12.18    0.70
   1  -4  -7   11.74    0.69
   1  -4  -7   12.16    0.67
   1  -4  -7   12.21    0.60
  -1  -4   7   12.93    0.66
   1  -4  -7   11.19    0.64
   1  -5   7   15.27    0.83
   1  -5   7   14.44    0.77
  -1  -5  -7   14.14    0.70
  -1  -5  -7   14.22    0.78
  -1  -5  -7   14.11    0.83
   1  -5  -7   14.22    0.71
   1  -5  -7   13.69    0.76
  -1  -5   7   15.07    0.82
   1  -5  -7   13.49    0.82
   1  -5  -7   14.42    0.78
  -1  -5   7   15.12    0.78
  -1  -6  -7   10.41    0.57
  -1  -6  -7   10.91    0.68
   1  -6   7   11.79    0.69
   1  -6   7   12.36    0.64
  -1  -6   7   12.03    0.64
   1  -6  -7   10.78    0.67
  -1  -6   7   12.01    0.68
   1  -6  -7   10.32    0.61
   1  -6  -7   11.19    0.58
   1  -6  -7   10.81    0.64
  -1  -7  -7   17.07    0.86
   1  -7   7   16.88    1.01
   1  -7   7   17.09    0.94
  -1  -7  -7   17.40    1.01
   1  -7  -7   17.97    0.93
  -1  -7   7   17.08    1.00
  -1  -7   7   17.66    0.95
   1  -7  -7   17.62    0.95
   1  -7  -7   17.91    1.00
   1  -7  -7   17.46    0.86
  -1  -8  -7   17.84    1.05
   1  -8   7   18.82    0.99
   1  -8   7   17.72    1.06
  -1  -8  -7   17.27    0.89
  -1  -8   7   18.28    1.05
   1  -8  -7   17.37    1.04
   1  -8  -7   17.86    0.97
  -1  -8   7   18.93    1.00
   1  -8  -7   17.78    0.90
   1  -9   7   22.32    1.16
  -1   9   7   20.93    1.00
   1   9  -7   20.13    1.05
  -1   9   7   20.11    1.11
   1  -9   7   19.68    1.06
   1  -9   7   20.49    1.03
  -1  -9  -7   22.13    1.06
   1   9  -7   21.67    1.15
  -1  -9  -7   20.44    1.04
   1   9  -7   22.78    1.11
   1  -9   7   19.70    1.21
  -1   9   7   21.67    1.05
   1  -9  -7   20.74    1.05
   1  -9  -7   21.30    1.05
  -1  -9   7   20.77    1.04
  -1   9  -7   19.52    1.13
  -1  -9   7   20.83    1.22
   1   9   7   20.49    0.99
  -1   9  -7   22.02    1.14
   1  -9  -7   22.02    1.13
  -1  -9   7   20.53    1.06
  -1   9  -7   21.50    1.06
   1   9   7   19.74    1.11
  -1   9  -7   21.70    1.11
  -1  -9   7   22.72    1.17
  -1  10   7   21.06    1.06
  -1 -10  -7   22.14    1.08
   1 -10   7   20.22    1.08
  -1 -10  -7   21.05    1.06
   1 -10   7   21.76    1.18
  -1  10   7   22.29    1.07
   1 -10   7   20.41    1.24
  -1  10   7   20.61    1.02
   1  10  -7   20.55    1.08
   1 -10   7   21.42    1.06
   1  10  -7   22.35    1.13
   1  10  -7   21.56    1.17
  -1  10   7   20.21    1.12
   1  10   7   19.76    1.12
   1 -10  -7   22.97    1.08
  -1 -10   7   21.45    1.06
  -1 -10   7   21.52    1.18
  -1 -10   7   20.04    1.08
  -1  10  -7   20.66    1.08
  -1  10  -7   19.90    1.16
  -1 -10   7   20.59    1.24
   1  10   7   20.86    1.02
  -1  10  -7   21.75    1.17
   1 -10  -7   21.86    1.07
  -1  10  -7   22.67    1.13
  -1  11   7   13.97    0.81
   1 -11   7   14.01    0.80
   1  11  -7   15.67    0.90
   1  11  -7   13.74    0.82
   1 -11   7   14.42    0.88
  -1  11   7   13.78    0.84
  -1 -11  -7   16.29    0.84
  -1 -11  -7   14.43    0.77
   1  11  -7   16.03    0.85
   1 -11   7   14.10    0.79
  -1  11   7   14.23    0.78
   1 -11   7   14.19    0.94
  -1  11   7   15.82    0.82
   1 -11  -7   15.78    0.78
  -1  11  -7   15.69    0.89
   1  11   7   13.78    0.76
   1  11   7   13.46    0.84
  -1  11  -7   13.12    0.87
  -1  11  -7   15.58    0.85
  -1 -11   7   15.18    0.80
  -1 -11   7   15.00    0.94
   1 -11  -7   15.98    0.82
  -1  11  -7   14.64    0.83
  -1 -11   7   15.81    1.13
  -1 -11   7   14.91    0.80
  -1  12   7   23.56    1.15
   1  12  -7   23.54    1.27
   1 -12   7   24.32    1.59
  -1  12   7   22.37    1.20
   1 -12   7   23.30    1.17
  -1  12   7   21.61    1.10
  -1 -12  -7   22.93    1.06
   1  12  -7   21.80    1.17
  -1  12   7   22.53    1.14
  -1 -12  -7   22.96    1.17
   1 -12   7   21.13    1.28
   1 -12   7   21.88    1.13
   1 -12  -7   23.46    1.08
   1 -12  -7   24.26    1.17
   1  12   7   21.84    1.09
   1  12   7   21.97    1.20
  -1  12  -7   22.58    1.18
   1 -12  -7   22.10    1.13
  -1 -12   7   22.69    1.33
   1  12   7   22.47    1.14
  -1  12  -7   23.34    1.27
  -1 -12   7   22.46    1.16
  -1 -12   7   23.07    1.15
  -1 -12   7   24.11    1.59
  -1  12  -7   19.12    1.22
   1  13  -7   11.04    0.71
  -1 -13  -7   11.48    0.71
  -1 -13  -7   11.21    0.63
  -1  13   7   11.72    0.66
   1  13  -7   11.62    0.76
  -1  13   7   11.79    0.68
   1 -13   7   11.95    0.67
  -1  13   7   11.87    0.69
   1 -13   7   11.75    0.67
   1 -13   7   11.92    0.98
  -1  13   7   11.81    0.71
   1  13   7   12.05    0.71
   1  13   7   10.99    0.69
   1  13   7   11.94    0.67
  -1 -13   7   11.98    0.68
  -1  13  -7   11.44    0.72
  -1 -13   7   13.04    1.00
  -1  13  -7   11.65    0.77
  -1 -13   7   11.87    0.66
   1 -13  -7   11.91    0.64
   1 -13  -7   10.96    0.62
   1 -13  -7   11.52    0.70
  -1  14   7   14.25    0.76
  -1 -14  -7   13.33    0.78
   1 -14   7   13.58    0.75
   1 -14   7   14.36    0.76
  -1  14   7   14.80    0.73
   1  14  -7   13.76    0.80
  -1  14   7   13.14    0.75
  -1 -14  -7   13.33    0.71
   1  14  -7   13.53    0.85
   1 -14   7   15.08    1.09
   1 -14  -7   13.00    0.71
  -1  14  -7   13.78    0.80
   1  14   7   14.64    0.79
  -1  14  -7   13.78    0.85
  -1 -14   7   15.64    1.11
   1  14   7   13.27    0.73
   1  14   7   13.99    0.76
  -1 -14   7   13.53    0.76
   1 -14  -7   13.95    0.78
  -1  15   7    7.78    0.46
   1 -15   7    8.31    0.53
  -1 -15  -7    6.79    0.49
  -1 -15  -7    7.35    0.44
   1  15  -7    6.56    0.53
   1  15  -7    7.40    0.50
   1 -15   7    7.77    0.72
  -1  15   7    8.15    0.47
   1 -15   7    6.88    0.46
  -1  15  -7    7.52    0.51
  -1  15  -7    6.79    0.53
  -1 -15   7    7.51    0.48
  -1 -15   7    7.74    0.52
   1  15   7    7.92    0.49
  -1 -15   7    7.77    0.71
   1 -15  -7    7.57    0.45
   1 -15  -7    7.13    0.49
   1  15   7    8.27    0.46
  -1   0  -8   -0.04    0.06
   1   0  -8    0.05    0.07
   1   0  -8   -0.02    0.06
  -1  -1  -8    8.82    0.46
   1   1  -8    8.77    0.47
   1  -1  -8    8.74    0.46
   1  -1  -8    8.48    0.51
  -1   1  -8    8.82    0.46
  -1  -2  -8   11.08    0.54
   1   2  -8   10.12    0.55
  -1  -2  -8    9.88    0.63
   1  -2   8   10.02    0.57
   1  -2  -8   11.50    0.55
   1  -2  -8   10.95    0.62
   1  -2  -8   10.60    0.60
   1  -3   8   20.34    1.13
  -1  -3  -8   21.99    1.21
  -1  -3  -8   22.94    1.05
   1  -3  -8   22.65    1.17
  -1  -3   8   20.19    1.14
   1  -3  -8   23.81    1.06
   1  -3  -8   22.58    1.21
  -1  -4  -8   24.07    1.10
   1  -4   8   20.53    1.18
  -1  -4  -8   23.48    1.27
  -1  -4   8   20.96    1.19
   1  -4  -8   24.05    1.10
   1  -4  -8   22.39    1.18
   1  -4  -8   23.94    1.22
   1  -4  -8   24.33    1.26
   1  -5   8   68.81    3.82
  -1  -5  -8   78.76    3.48
  -1  -5  -8   79.12    3.99
   1  -5   8   76.82    3.99
  -1  -5   8   72.02    3.83
   1  -5  -8   75.25    3.82
  -1  -5   8   77.00    3.98
   1  -5  -8   77.28    3.87
   1  -5  -8   78.89    3.98
   1  -5  -8   79.89    3.49
  -1  -6  -8   24.76    1.13
   1  -6   8   20.38    1.23
  -1  -6  -8   25.61    1.32
   1  -6   8   21.63    1.31
   1  -6  -8   25.86    1.32
   1  -6  -8   24.32    1.23
   1  -6  -8   24.51    1.26
  -1  -6   8   21.54    1.29
   1  -6  -8   25.15    1.14
  -1  -6   8   21.36    1.24
  -1  -7  -8   20.81    1.20
  -1  -7  -8   21.22    1.03
   1  -7   8   20.87    1.21
   1  -7   8   20.98    1.13
  -1  -7   8   21.60    1.14
   1  -7  -8   21.14    1.20
   1  -7  -8   21.15    1.03
  -1  -7   8   20.63    1.19
   1  -7  -8   20.89    1.11
   1  -8   8   22.73    1.25
   1   8  -8   24.43    1.25
   1   8  -8   25.35    1.34
  -1  -8  -8   25.32    1.14
  -1  -8  -8   25.69    1.24
  -1   8   8   23.78    1.29
  -1   8   8   24.35    1.16
   1  -8   8   28.07    1.37
  -1   8  -8   26.30    1.30
  -1   8  -8   24.91    1.33
  -1  -8   8   27.35    1.37
   1   8   8   23.76    1.29
  -1  -8   8   26.20    1.44
   1   8   8   24.84    1.16
  -1  -8   8   27.19    1.25
  -1  -8   8   24.64    1.43
   1  -8  -8   25.53    1.25
   1  -8  -8   24.97    1.24
  -1  -8   8   24.69    1.25
   1  -8  -8   26.30    1.34
   1   9  -8   61.67    2.86
  -1  -9  -8   61.01    2.72
   1  -9   8   56.17    2.82
   1   9  -8   57.28    2.72
   1  -9   8   55.67    3.13
   1  -9   8   63.01    3.06
  -1  -9  -8   57.62    2.81
  -1   9   8   60.13    2.64
   1   9  -8   60.45    2.95
  -1   9   8   59.56    2.56
  -1  -9  -8   60.95    2.52
  -1   9   8   56.54    2.87
   1  -9   8   59.19    2.69
   1  -9  -8   61.28    2.71
  -1  -9   8   63.05    3.06
  -1   9  -8   51.96    2.91
   1   9   8   56.49    2.87
   1   9   8   58.37    2.55
  -1   9  -8   61.70    2.95
  -1   9  -8   58.83    2.73
  -1  -9   8   58.85    3.14
  -1  -9   8   57.12    2.83
   1  -9  -8   59.62    2.81
  -1  -9   8   62.76    2.70
  -1   9  -8   62.66    2.87
  -1 -10  -8   13.11    0.74
  -1  10   8   14.63    0.76
  -1 -10  -8   14.04    0.79
   1  10  -8   14.89    0.88
   1  10  -8   14.56    0.80
  -1  10   8   14.74    0.79
   1 -10   8   14.57    0.78
   1 -10   8   14.06    0.93
   1  10  -8   15.20    0.84
   1 -10   8   15.64    0.87
   1 -10   8   14.00    0.77
  -1  10   8   14.27    0.83
  -1 -10  -8   13.76    0.73
  -1 -10   8   16.27    0.92
   1  10   8   13.59    0.82
  -1  10  -8   14.51    0.87
   1 -10  -8   14.24    0.79
  -1 -10   8   14.84    0.93
   1 -10  -8   13.97    0.76
  -1  10  -8   12.12    0.85
   1  10   8   14.78    0.75
  -1 -10   8   15.29    0.79
  -1 -10   8   14.72    0.78
  -1  10  -8   14.69    0.80
  -1  10  -8   15.05    0.84
   1  11  -8   25.28    1.37
   1 -11   8   25.45    1.39
  -1  11   8   24.53    1.18
  -1  11   8   25.39    1.25
   1 -11   8   24.45    1.45
   1  11  -8   23.57    1.25
  -1  11   8   24.35    1.30
  -1 -11  -8   24.04    1.15
   1 -11   8   23.59    1.23
  -1  11   8   24.94    1.22
   1 -11   8   24.45    1.26
   1  11  -8   25.68    1.31
  -1 -11  -8   24.99    1.26
   1  11   8   25.35    1.22
   1  11   8   25.03    1.18
   1 -11  -8   23.63    1.23
  -1  11  -8   25.47    1.37
  -1  11  -8   25.47    1.32
   1 -11  -8   25.58    1.25
   1 -11  -8   25.52    1.16
  -1 -11   8   27.60    1.71
  -1  11  -8   20.93    1.32
   1  11   8   23.77    1.30
  -1  11  -8   24.85    1.26
  -1 -11   8   25.18    1.24
  -1 -11   8   24.96    1.26
  -1 -11   8   24.98    1.45
   1 -12   8   22.93    1.21
   1 -12   8   23.29    1.41
   1 -12   8   26.12    1.70
   1  12  -8   24.59    1.35
  -1 -12  -8   22.66    1.12
   1 -12   8   24.62    1.24
  -1 -12  -8   23.98    1.23
  -1  12   8   23.85    1.27
  -1  12   8   23.37    1.16
  -1  12   8   24.41    1.20
  -1  12   8   23.85    1.24
   1  12  -8   23.80    1.24
   1 -12  -8   22.78    1.19
  -1 -12   8   23.83    1.42
  -1 -12   8   24.59    1.23
   1  12   8   25.54    1.28
  -1 -12   8   24.63    1.22
   1 -12  -8   23.87    1.13
  -1  12  -8   24.43    1.25
   1  12   8   24.53    1.16
  -1  12  -8   24.70    1.36
  -1 -12   8   26.66    1.69
   1 -12  -8   23.52    1.22
   1  12   8   23.65    1.20
  -1  13   8   12.37    0.70
  -1  13   8   11.95    0.68
  -1  13   8   11.72    0.66
   1 -13   8   12.45    1.00
   1 -13   8   11.08    0.68
  -1 -13  -8   10.85    0.63
   1  13  -8   10.83    0.77
   1  13  -8   11.52    0.71
  -1 -13  -8   11.09    0.70
   1 -13   8   11.91    0.67
   1  13   8   11.82    0.71
  -1 -13   8   12.26    0.65
   1  13   8   11.46    0.68
  -1  13  -8   10.98    0.77
  -1  13  -8   11.55    0.70
  -1 -13   8   13.12    1.01
   1 -13  -8   11.38    0.70
  -1 -13   8   11.92    0.69
   1  13   8   11.52    0.65
   1 -13  -8   11.13    0.63
  -1 -14  -8    8.57    0.51
  -1 -14  -8    8.61    0.58
  -1  14   8    9.48    0.53
   1  14  -8    8.09    0.63
  -1  14   8    9.38    0.57
   1 -14   8    9.33    0.83
  -1  14   8    9.01    0.55
   1 -14   8    8.39    0.54
   1 -14   8    8.96    0.52
   1  14  -8    9.39    0.60
   1  14   8    9.42    0.57
  -1 -14   8    9.82    0.84
   1 -14  -8    8.37    0.56
  -1  14  -8    8.03    0.63
   1  14   8    9.31    0.55
   1 -14  -8    8.61    0.52
  -1  14  -8    9.08    0.59
   1  14   8    9.35    0.54
  -1 -14   8    8.72    0.55
   1  15  -8    2.15    0.31
  -1 -15  -8    2.08    0.29
   1 -15   8    2.52    0.45
   1  15  -8    1.88    0.31
  -1  15   8    2.45    0.27
   1 -15   8    2.16    0.25
   1 -15   8    2.80    0.32
  -1  15   8    2.57    0.27
  -1 -15  -8    2.35    0.25
  -1 -15   8    2.39    0.26
  -1 -15   8    2.65    0.28
   1 -15  -8    2.31    0.26
   1  15   8    2.49    0.25
   1 -15  -8    2.01    0.28
  -1  15  -8    2.18    0.29
   1  15   8    2.35    0.27
  -1 -15   8    1.98    0.43
  -1  15  -8    1.83    0.32
   1   0  -9    0.00    0.07
  -1   0  -9    0.02    0.07
   1   0   9   -0.03    0.04
   1  -1   9   14.06    0.76
   1   1  -9   14.67    0.73
  -1  -1  -9   14.79    0.72
  -1   1  -9   14.05    0.72
   1  -1  -9   14.49    0.72
  -1  -2  -9    5.12    0.40
   1  -2   9    6.16    0.35
   1   2  -9    5.84    0.36
  -1  -2  -9    6.14    0.35
   1  -2  -9    5.79    0.38
  -1  -2   9    6.19    0.36
   1  -2  -9    4.92    0.39
   1  -2  -9    6.08    0.35
  -1  -3  -9   17.46    1.06
  -1  -3  -9   18.04    0.92
   1  -3   9   20.31    0.99
   1  -3  -9   17.85    1.05
   1  -3  -9   18.98    1.02
   1  -3  -9   19.03    0.92
  -1  -3   9   20.22    1.00
   1  -4   9   16.22    0.80
  -1  -4  -9   13.69    0.87
  -1  -4  -9   15.27    0.75
   1  -4  -9   14.11    0.80
  -1  -4   9   15.16    0.81
   1  -4  -9   14.88    0.75
   1  -4  -9   15.32    0.83
   1  -4  -9   14.17    0.86
  -1  -5  -9   34.56    1.67
   1  -5   9   37.59    1.84
  -1  -5  -9   33.85    1.93
   1  -5  -9   35.40    1.68
   1  -5  -9   34.23    1.92
  -1  -5   9   37.30    1.92
  -1  -5   9   36.98    1.84
   1  -5  -9   35.89    1.88
   1  -5  -9   34.82    1.82
  -1  -6  -9   10.47    0.67
   1  -6   9   10.23    0.67
  -1  -6  -9   10.65    0.56
   1  -6   9   10.08    0.60
   1  -6  -9    9.82    0.65
  -1  -6   9   10.31    0.61
   1  -6  -9   10.27    0.56
  -1  -6   9   10.32    0.65
   1  -6  -9   10.36    0.60
   1  -7   9   14.78    0.84
   1  -7   9   15.02    0.92
  -1  -7  -9   14.48    0.91
  -1  -7  -9   14.70    0.76
   1  -7  -9   14.87    0.77
  -1  -7   9   15.63    0.85
   1  -7  -9   14.87    0.90
  -1  -7   9   14.89    0.90
   1   8  -9   19.12    1.01
   1  -8   9   16.88    0.94
  -1  -8  -9   17.12    0.92
  -1   8   9   18.15    0.99
   1  -8   9   19.92    1.05
  -1  -8  -9   17.89    0.88
  -1  -8  -9   17.84    0.95
  -1   8   9   18.04    0.89
   1   8  -9   18.59    0.95
  -1   8   9   18.65    0.92
   1  -8   9   19.32    0.96
  -1   8   9   18.88    0.90
   1   8  -9   18.83    1.04
   1   8   9   18.55    0.89
   1  -8  -9   17.78    0.93
  -1  -8   9   20.04    0.96
   1  -8  -9   18.61    0.95
  -1  -8   9   20.01    1.05
  -1   8  -9   19.52    1.02
   1   8   9   19.36    0.90
  -1   8  -9   18.71    1.03
  -1  -8   9   17.42    0.94
   1  -8  -9   17.91    0.88
  -1  -8   9   18.21    1.10
  -1   8  -9   18.91    0.94
   1   8   9   18.41    1.00
  -1  -9  -9   26.63    1.39
  -1   9   9   29.86    1.32
   1  -9   9   26.09    1.61
   1   9  -9   28.86    1.40
   1  -9   9   28.20    1.39
   1   9  -9   28.75    1.53
  -1  -9  -9   28.50    1.29
   1  -9   9   25.17    1.41
  -1  -9  -9   28.70    1.40
   1  -9   9   29.85    1.56
  -1   9   9   28.79    1.36
   1   9  -9   30.43    1.49
  -1   9   9   27.71    1.46
  -1   9  -9   29.82    1.52
   1  -9  -9   29.00    1.29
   1   9   9   26.57    1.45
  -1   9  -9   30.63    1.49
  -1  -9   9   29.42    1.39
  -1  -9   9   27.49    1.61
   1  -9  -9   28.63    1.40
   1   9   9   28.85    1.31
  -1  -9   9   29.83    1.56
   1  -9  -9   28.00    1.39
  -1   9  -9   29.47    1.40
   1 -10   9   10.12    0.68
   1  10  -9   10.19    0.63
  -1  10   9   10.79    0.61
  -1 -10  -9   11.07    0.65
  -1  10   9    9.99    0.63
   1 -10   9    8.75    0.58
   1 -10   9    9.89    0.63
  -1 -10  -9   11.19    0.59
  -1  10   9   10.50    0.62
   1 -10   9    9.21    0.73
   1  10  -9   10.35    0.70
   1  10  -9   11.91    0.69
   1 -10  -9   10.95    0.58
  -1 -10   9    9.79    0.74
  -1 -10   9   10.30    0.63
   1 -10  -9   11.11    0.59
  -1  10  -9   10.69    0.63
   1  10   9   10.20    0.60
  -1  10  -9   10.99    0.68
   1  10   9   10.39    0.62
   1  10   9    9.26    0.63
  -1  10  -9   10.14    0.70
   1 -10  -9   11.31    0.64
  -1 -11  -9   24.03    1.10
  -1  11   9   22.86    1.15
   1 -11   9   22.57    1.31
   1 -11   9   22.58    1.18
  -1 -11  -9   23.72    1.20
   1 -11   9   21.36    1.37
   1  11  -9   23.60    1.20
   1  11  -9   24.39    1.26
  -1  11   9   23.15    1.23
   1  11  -9   23.20    1.32
   1 -11   9   21.02    1.18
  -1  11   9   22.79    1.12
   1  11   9   23.83    1.16
   1  11   9   22.85    1.23
  -1 -11   9   23.36    1.19
   1 -11  -9   24.81    1.11
   1  11   9   24.08    1.12
  -1 -11   9   22.63    1.19
   1 -11  -9   23.96    1.19
   1 -11  -9   23.23    1.15
  -1 -11   9   22.12    1.37
  -1  11  -9   23.88    1.26
  -1  11  -9   23.78    1.19
  -1  11  -9   23.25    1.30
   1 -12   9   17.50    0.97
   1  12  -9   17.94    1.09
   1  12  -9   18.90    1.00
  -1 -12  -9   18.42    0.99
  -1  12   9   18.45    0.92
   1 -12   9   18.02    0.98
  -1  12   9   18.56    1.01
  -1  12   9   19.01    0.95
   1 -12   9   19.45    1.36
   1 -12   9   17.79    1.14
  -1 -12  -9   17.78    0.91
  -1 -12   9   18.45    0.96
   1  12   9   18.20    0.95
  -1  12  -9   19.35    0.99
  -1 -12   9   18.67    0.99
  -1  12  -9   18.05    1.09
   1  12   9   18.65    0.93
  -1 -12   9   17.65    1.14
   1 -12  -9   17.36    0.93
   1  12   9   18.28    1.01
  -1 -12   9   19.98    1.36
   1 -12  -9   18.15    0.99
   1 -12  -9   18.07    0.90
   1 -13   9   12.59    1.03
   1  13  -9   13.02    0.75
  -1  13   9   13.34    0.74
   1  13  -9   11.75    0.83
  -1  13   9   12.96    0.69
  -1 -13  -9   12.29    0.75
  -1  13   9   12.93    0.70
  -1 -13  -9   12.55    0.68
   1 -13   9   11.88    0.70
   1 -13   9   12.07    0.72
  -1 -13   9   12.56    0.73
  -1 -13   9   12.88    1.04
   1 -13  -9   13.50    0.74
  -1 -13   9   12.71    0.68
   1 -13  -9   12.46    0.68
   1  13   9   12.29    0.71
  -1  13  -9   11.27    0.81
  -1  13  -9   13.33    0.75
   1  13   9   12.90    0.74
   1  13   9   13.41    0.69
  -1 -13   9   12.02    0.85
   1  14  -9   13.54    0.73
   1 -14   9   12.85    0.67
   1 -14   9   11.27    0.68
  -1  14   9   12.90    0.65
  -1  14   9   13.20    0.71
  -1  14   9   12.60    0.66
  -1 -14  -9   11.49    0.71
   1 -14   9   12.48    1.00
   1  14  -9   11.41    0.78
  -1 -14  -9   12.33    0.65
   1  14   9   12.50    0.71
   1  14   9   12.18    0.67
  -1  14  -9   13.06    0.72
   1 -14  -9   12.14    0.65
  -1 -14   9   12.64    0.98
   1 -14  -9   12.15    0.71
  -1 -14   9   11.95    0.70
  -1  14  -9   11.04    0.77
   1  14   9   12.42    0.64
   1 -15   9    6.81    0.47
   1 -15   9    8.67    0.73
   1  15  -9    7.42    0.55
   1 -15   9    9.72    0.54
  -1 -15  -9    8.26    0.48
   1  15  -9    9.60    0.52
  -1  15   9    8.36    0.47
  -1  15   9    8.60    0.46
  -1 -15  -9    8.18    0.51
  -1 -15   9    8.75    0.72
  -1  15  -9    9.41    0.51
   1  15   9    8.41    0.46
   1 -15  -9    8.36    0.47
  -1  15  -9    6.92    0.56
   1  15   9    8.43    0.48
   1 -15  -9    8.26    0.51
  -1 -15   9    7.97    0.49
   1   0  10   -0.09    0.05
  -1   0 -10   -0.12    0.08
   1   0 -10   -0.02    0.08
  -1  -1 -10    4.86    0.31
   1   1 -10    4.74    0.32
   1  -1  10    4.12    0.28
   1   1  10    3.89    0.29
  -1   1 -10    4.58    0.31
   1  -1 -10    4.68    0.31
   1  -2  10   16.19    0.84
  -1  -2 -10   16.08    0.80
   1   2 -10   15.50    0.82
   1  -2 -10   15.70    0.80
  -1  -2  10   15.93    0.85
  -1  -3 -10   28.27    1.65
  -1  -3 -10   31.91    1.44
   1  -3  10   30.71    1.55
  -1  -3  10   30.70    1.56
   1  -3 -10   31.10    1.44
   1  -3 -10   28.71    1.64
  -1  -4 -10   27.91    1.35
  -1  -4 -10   26.83    1.56
   1  -4  10   28.72    1.46
   1  -4 -10   27.79    1.55
  -1  -4  10   27.96    1.47
   1  -4 -10   30.10    1.36
   1  -5  10   66.07    3.27
  -1  -5 -10   65.12    2.98
  -1  -5 -10   64.09    3.42
  -1  -5  10   63.60    3.41
  -1  -5  10   62.70    3.27
   1  -5 -10   64.73    3.41
   1  -5 -10   66.53    2.99
   1  -6  10   32.12    1.83
   1  -6  10   33.32    1.72
  -1  -6 -10   34.32    1.58
  -1  -6 -10   33.28    1.83
  -1  -6  10   31.78    1.73
   1  -6 -10   34.60    1.59
  -1  -6  10   32.19    1.81
   1  -6 -10   32.78    1.82
  -1  -7 -10   33.65    1.46
   1  -7  10   32.23    1.84
   1  -7  10   33.41    1.73
  -1   7  10   32.76    1.50
   1   7 -10   32.35    1.70
  -1  -7 -10   33.57    1.58
  -1   7  10   31.19    1.64
  -1  -7 -10   32.63    1.57
   1   7 -10   34.14    1.67
   1  -7  10   30.43    1.59
  -1  -7  10   33.21    1.74
  -1  -7  10   36.07    1.59
  -1   7 -10   35.09    1.67
  -1  -7  10   31.14    1.59
   1  -7 -10   32.98    1.58
  -1   7 -10   32.27    1.69
   1  -7 -10   33.61    1.45
   1   7  10   31.89    1.48
   1   7  10   31.03    1.64
   1  -8  10   27.91    1.43
   1   8 -10   30.42    1.52
  -1   8  10   27.98    1.48
   1   8 -10   29.07    1.41
   1  -8  10   30.37    1.57
  -1   8  10   28.93    1.33
  -1  -8 -10   28.46    1.42
  -1   8  10   29.38    1.34
  -1  -8 -10   28.38    1.31
   1   8 -10   29.37    1.55
   1  -8  10   30.68    1.44
   1  -8 -10   28.10    1.41
  -1   8 -10   29.26    1.54
   1   8  10   29.03    1.33
  -1   8 -10   30.50    1.52
  -1  -8  10   28.46    1.64
  -1  -8  10   30.72    1.43
   1  -8 -10   28.50    1.42
  -1  -8  10   28.49    1.44
  -1   8 -10   30.43    1.35
   1   8  10   27.75    1.48
   1   8  10   29.25    1.33
  -1  -8  10   30.56    1.58
   1  -8 -10   28.40    1.31
   1  -9  10   50.28    2.36
  -1   9  10   50.04    2.28
   1  -9  10   52.01    2.65
  -1   9  10   50.44    2.22
   1   9 -10   52.62    2.36
   1   9 -10   50.94    2.57
   1  -9  10   47.88    2.43
  -1  -9 -10   51.31    2.36
  -1   9  10   48.45    2.47
   1   9 -10   53.78    2.51
  -1  -9 -10   51.74    2.19
   1  -9  10   46.61    2.71
  -1   9 -10   53.33    2.51
   1   9  10   45.24    2.46
   1  -9 -10   50.76    2.41
  -1  -9  10   49.24    2.43
  -1  -9  10   47.11    2.71
   1  -9 -10   52.62    2.19
  -1   9 -10   51.09    2.56
   1  -9 -10   51.20    2.35
  -1   9 -10   54.22    2.36
  -1  -9  10   52.45    2.36
   1   9  10   50.42    2.22
   1   9  10   51.17    2.22
   1 -10  10    9.17    0.62
  -1 -10 -10    7.99    0.57
   1  10 -10    8.77    0.66
   1  10 -10    9.83    0.58
   1 -10  10    8.56    0.58
   1 -10  10    9.01    0.53
  -1  10  10    9.28    0.55
   1 -10  10    8.46    0.67
  -1  10  10    9.14    0.56
   1  10 -10    8.56    0.62
  -1  10  10    8.91    0.58
  -1 -10 -10    7.84    0.52
   1  10  10    9.02    0.54
   1 -10 -10    7.91    0.53
  -1 -10  10    9.20    0.59
  -1 -10  10    9.14    0.53
   1 -10 -10    8.18    0.49
   1  10  10    8.94    0.58
   1  10  10    8.76    0.56
  -1  10 -10    8.61    0.65
  -1 -10  10    8.60    0.67
  -1  10 -10    8.17    0.63
   1 -10 -10    7.95    0.56
  -1  10 -10    9.57    0.58
   1  11 -10   10.19    0.69
  -1  11  10   10.27    0.61
   1  11 -10    9.00    0.72
  -1 -11 -10    9.60    0.65
   1  11 -10    9.87    0.64
   1 -11  10    9.21    0.74
  -1  11  10   10.00    0.63
   1 -11  10    9.40    0.58
  -1 -11 -10    9.89    0.60
   1 -11  10    9.17    0.64
  -1  11  10   10.64    0.60
   1  11  10   10.37    0.60
   1  11  10    9.91    0.61
   1 -11 -10   10.58    0.64
  -1  11 -10   10.72    0.64
  -1  11 -10    9.75    0.72
  -1 -11  10   10.07    0.58
  -1 -11  10    9.89    0.76
   1 -11 -10   10.51    0.59
   1  11  10    9.96    0.64
   1 -11 -10    9.66    0.55
  -1 -11  10    9.75    0.65
  -1  11 -10   10.46    0.70
   1 -12  10   10.73    0.82
  -1  12  10   12.25    0.66
  -1 -12 -10   10.60    0.70
   1 -12  10   12.22    0.67
   1 -12  10   12.27    0.99
   1 -12  10   10.92    0.70
  -1 -12 -10   11.34    0.65
   1  12 -10   12.45    0.72
   1  12 -10   11.03    0.80
  -1  12  10   11.38    0.67
  -1  12  10   12.03    0.71
  -1 -12  10   12.52    0.98
  -1 -12  10   11.96    0.71
   1  12  10   12.13    0.68
   1  12  10   12.27    0.71
  -1  12 -10   11.06    0.76
  -1  12 -10   10.59    0.79
  -1  12 -10   12.54    0.71
  -1 -12  10   11.00    0.83
   1 -12 -10   10.94    0.70
   1 -12 -10   11.40    0.66
  -1 -12  10   13.08    0.66
   1  12  10   11.79    0.66
   1 -13  10    2.70    0.34
   1  13 -10    2.82    0.35
  -1  13  10    3.54    0.34
  -1  13  10    3.44    0.32
   1 -13  10    2.79    0.42
   1  13 -10    2.27    0.42
   1 -13  10    3.52    0.53
  -1 -13 -10    2.60    0.37
   1 -13  10    3.59    0.28
  -1 -13 -10    2.86    0.32
  -1  13  10    3.53    0.32
  -1 -13  10    2.38    0.43
   1 -13 -10    3.22    0.34
  -1 -13  10    3.35    0.54
   1 -13 -10    3.01    0.37
  -1  13 -10    2.83    0.35
   1  13  10    3.18    0.33
   1  13  10    3.17    0.32
  -1 -13  10    2.88    0.34
  -1  13 -10    2.17    0.42
   1  13  10    3.54    0.34
   1 -14  10    3.40    0.34
   1 -14  10    4.71    0.58
  -1 -14 -10    3.83    0.37
  -1  14  10    3.96    0.34
  -1  14  10    4.26    0.34
   1  14 -10    3.10    0.41
   1 -14  10    4.70    0.28
  -1 -14 -10    3.93    0.33
   1  14 -10    4.11    0.37
  -1  14  10    4.16    0.33
   1  14  10    4.40    0.33
  -1  14 -10    4.28    0.36
  -1  14 -10    3.11    0.41
   1  14  10    4.31    0.35
   1 -14 -10    3.97    0.33
  -1 -14  10    4.58    0.56
   1 -14 -10    4.07    0.37
   1  14  10    4.53    0.34
  -1 -14  10    3.77    0.36
   1  15 -10    0.19    0.15
   1 -15  10    0.27    0.20
  -1  15  10    0.52    0.13
  -1 -15  10    0.31    0.20
  -1  15 -10    0.02    0.14
  -1 -15  10    0.16    0.11
   1   0  11   -0.12    0.05
  -1   0 -11   -0.09    0.09
   1   0 -11   -0.03    0.10
   1  -1  11    0.48    0.09
  -1  -1 -11    0.61    0.12
   1   1 -11    0.65    0.14
  -1   1 -11    0.53    0.12
   1  -1 -11    0.70    0.13
   1   2 -11   13.52    0.73
   1  -2  11   13.66    0.74
  -1  -2 -11   13.95    0.71
   1  -2 -11   13.56    0.71
   1  -3  11   12.38    0.64
  -1  -3 -11   11.44    0.61
   1  -3 -11   10.89    0.62
   1  -3 -11    9.67    0.70
  -1  -3  11   12.41    0.65
   1  -4  11   38.30    1.82
  -1  -4 -11   31.88    1.93
  -1  -4 -11   35.52    1.68
   1  -4 -11   32.65    1.92
   1  -4 -11   36.01    1.69
  -1  -4  11   37.63    1.83
  -1  -5 -11   23.01    1.19
  -1  -5 -11   22.18    1.38
   1  -5  11   27.52    1.30
   1  -5 -11   23.01    1.37
  -1  -5  11   25.91    1.30
  -1  -5  11   23.63    1.38
   1  -5 -11   24.29    1.20
  -1  -6 -11   34.03    1.52
   1  -6  11   37.50    1.80
   1   6 -11   33.94    1.79
  -1  -6 -11   33.25    1.93
   1  -6  11   33.07    1.91
  -1  -6 -11   33.17    1.65
   1  -6 -11   32.01    1.90
   1  -6 -11   34.71    1.65
  -1  -6  11   36.28    1.81
  -1   6 -11   35.23    1.76
   1  -6 -11   34.57    1.52
  -1   7  11   18.35    0.87
   1  -7  11   16.80    1.02
   1  -7  11   19.14    1.01
   1   7 -11   17.89    1.01
   1   7 -11   17.55    1.02
   1  -7  11   18.20    0.90
  -1   7  11   18.10    0.88
  -1  -7 -11   16.33    0.93
  -1   7  11   17.93    0.96
   1  -7  11   18.52    0.96
  -1  -7 -11   17.14    0.87
   1   7  11   17.46    0.95
  -1  -7  11   18.56    0.96
  -1  -7  11   17.04    1.03
  -1   7 -11   18.01    0.91
  -1   7 -11   16.89    1.01
   1  -7 -11   16.47    0.92
  -1  -7  11   18.95    1.01
   1  -7 -11   17.46    0.87
   1   7  11   17.92    0.86
  -1   7 -11   17.78    1.00
  -1  -7  11   18.43    0.91
   1  -7 -11   16.95    0.89
   1   8 -11   31.14    1.58
  -1   8  11   28.77    1.52
   1   8 -11   31.03    1.45
  -1  -8 -11   30.06    1.37
  -1   8  11   30.44    1.37
  -1   8  11   30.03    1.37
   1  -8  11   29.74    1.47
   1  -8  11   31.48    1.49
  -1  -8 -11   28.78    1.46
   1  -8  11   30.29    1.62
   1   8 -11   29.09    1.60
   1  -8 -11   29.38    1.46
   1   8  11   28.92    1.52
  -1  -8  11   29.84    1.47
   1   8  11   29.97    1.37
  -1   8 -11   29.15    1.59
  -1  -8  11   31.51    1.49
   1  -8 -11   28.76    1.46
  -1   8 -11   31.07    1.58
  -1   8 -11   31.23    1.41
   1  -8 -11   29.14    1.36
   1   8  11   29.80    1.37
  -1  -8  11   29.80    1.69
  -1   9  11   30.41    1.52
   1   9 -11   31.39    1.45
  -1  -9 -11   29.41    1.36
  -1   9  11   30.27    1.37
   1  -9  11   29.59    1.47
   1   9 -11   29.67    1.57
   1  -9  11   28.95    1.61
   1  -9  11   29.57    1.48
   1  -9  11   29.29    1.68
  -1  -9 -11   28.59    1.46
   1   9 -11   29.35    1.61
  -1   9  11   30.03    1.36
  -1  -9  11   28.92    1.69
  -1   9 -11   30.05    1.58
   1  -9 -11   29.69    1.36
  -1  -9  11   31.34    1.47
   1   9  11   29.62    1.36
   1  -9 -11   28.51    1.44
   1   9  11   30.42    1.36
   1  -9 -11   28.45    1.45
   1   9  11   29.05    1.52
  -1   9 -11   29.19    1.60
  -1  -9  11   29.93    1.47
   1  10 -11    7.02    0.49
  -1 -10 -11    7.94    0.50
  -1  10  11    6.25    0.48
  -1  10  11    7.01    0.48
  -1  10  11    6.81    0.46
   1 -10  11    6.32    0.52
   1 -10  11    6.43    0.59
   1  10 -11    7.14    0.58
   1  10 -11    6.21    0.58
   1 -10  11    6.51    0.43
   1 -10  11    6.13    0.51
  -1 -10 -11    7.40    0.52
  -1 -10  11    6.54    0.52
  -1  10 -11    6.99    0.58
   1 -10 -11    7.14    0.52
   1 -10 -11    7.42    0.49
   1  10  11    6.86    0.47
  -1 -10  11    6.46    0.43
  -1 -10  11    6.30    0.58
   1 -10 -11    7.15    0.42
   1  10  11    6.67    0.49
  -1  10 -11    6.31    0.57
   1 -11  11   21.63    1.10
  -1  11  11   20.97    1.06
  -1  11  11   21.96    1.04
  -1  11  11   21.15    1.14
   1  11 -11   19.92    1.25
   1  11 -11   21.62    1.21
  -1 -11 -11   21.84    1.04
   1  11 -11   22.79    1.12
   1 -11  11   19.28    1.29
  -1 -11 -11   21.07    1.13
   1 -11  11   19.84    1.13
   1 -11 -11   22.52    1.05
  -1 -11  11   20.20    1.30
  -1  11 -11   23.03    1.11
  -1 -11  11   23.37    1.51
   1  11  11   21.32    1.04
   1  11  11   20.88    1.10
  -1 -11  11   21.51    1.14
   1 -11 -11   21.10    1.12
  -1  11 -11   19.72    1.24
  -1  11 -11   21.57    1.22
   1  11  11   21.83    1.15
  -1 -11  11   22.84    1.10
   1 -12  11   13.34    0.84
  -1  12  11   14.63    0.79
  -1  12  11   15.22    0.84
  -1  12  11   16.09    0.78
   1  12 -11   16.53    0.85
   1  12 -11   14.26    0.90
   1 -12  11   17.11    1.18
   1 -12  11   13.20    0.97
  -1 -12 -11   14.86    0.78
   1  12 -11   13.62    0.95
  -1 -12 -11   14.21    0.85
   1 -12  11   16.06    0.81
  -1  12 -11   14.16    0.91
  -1 -12  11   14.96    0.86
   1  12  11   15.37    0.85
  -1  12 -11   16.43    0.84
  -1  12 -11   14.18    0.94
   1  12  11   15.15    0.78
   1  12  11   14.66    0.79
  -1 -12  11   13.19    0.98
   1 -12 -11   14.80    0.79
  -1 -12  11   16.10    0.79
  -1 -12  11   17.25    1.16
   1 -12 -11   13.82    0.84
  -1  13  11   11.14    0.62
  -1  13  11   11.68    0.61
   1  13 -11   12.38    0.67
   1 -13  11    9.60    0.65
   1 -13  11   12.29    0.62
  -1 -13 -11   10.59    0.61
   1 -13  11    9.70    0.77
  -1  13  11   11.91    0.66
  -1 -13 -11   10.85    0.67
   1  13 -11    9.27    0.74
   1 -13  11   12.34    0.95
   1 -13 -11   11.06    0.67
   1 -13 -11   11.24    0.62
   1  13  11   12.09    0.66
  -1 -13  11    9.92    0.78
   1  13  11   11.17    0.61
  -1 -13  11   10.53    0.67
  -1  13 -11   12.14    0.66
   1  13  11   10.88    0.62
  -1 -13  11   12.88    0.94
  -1  14  11    7.71    0.47
  -1 -14 -11    7.17    0.49
   1  14 -11    6.14    0.54
  -1  14  11    7.70    0.43
   1 -14  11    8.89    0.70
  -1 -14 -11    7.48    0.44
  -1  14  11    7.17    0.44
   1  14 -11    8.29    0.48
  -1 -14  11    6.39    0.47
   1 -14 -11    7.32    0.45
   1  14  11    7.98    0.47
  -1  14 -11    5.76    0.53
   1  14  11    7.34    0.43
  -1 -14  11    8.75    0.69
   1 -14 -11    6.87    0.48
   1   0 -12   -0.16    0.10
  -1   0 -12    0.02    0.11
   1  -1  12    0.27    0.08
  -1  -1 -12    0.24    0.11
   1   1 -12    0.09    0.11
   1  -1 -12    0.13    0.11
  -1   1 -12    0.14    0.12
  -1  -2 -12   19.89    0.98
   1   2 -12   19.06    0.99
   1  -2  12   19.38    1.03
   1  -2 -12   19.40    0.98
   1  -3  12   22.83    1.19
  -1  -3 -12   22.78    1.12
   1  -3 -12   22.08    1.12
  -1  -4 -12   33.27    1.96
  -1  -4 -12   37.15    1.71
   1  -4  12   38.98    1.85
   1  -4 -12   32.05    1.95
   1  -4 -12   36.81    1.71
  -1  -5 -12   28.56    1.38
  -1  -5 -12   28.35    1.32
  -1  -5 -12   25.72    1.60
   1  -5  12   31.86    1.50
   1  -5 -12   28.46    1.39
   1  -5 -12   26.63    1.59
  -1  -6 -12   42.54    1.87
  -1   6  12   43.66    1.89
   1  -6  12   46.60    2.22
  -1  -6 -12   41.16    2.07
   1   6 -12   42.44    2.18
   1  -6  12   42.46    2.02
  -1  -6 -12   40.88    2.04
  -1  -6 -12   39.46    2.00
   1   6 -12   41.09    2.14
  -1   6  12   41.67    2.09
   1  -6  12   44.45    2.22
   1  -6  12   45.38    2.05
   1  -6 -12   39.99    2.03
   1  -6 -12   43.51    1.87
  -1   6 -12   43.26    2.17
  -1  -6  12   44.58    2.23
  -1   6 -12   41.27    1.91
  -1   6 -12   41.28    2.14
   1   6  12   40.67    2.09
  -1  -6  12   45.37    2.05
   1   6  12   41.53    1.96
  -1  -6  12   44.58    2.02
   1   6  12   44.43    1.89
  -1  -7 -12   27.77    1.44
  -1   7  12   30.12    1.35
   1  -7  12   31.37    1.58
   1   7 -12   29.18    1.58
   1  -7  12   28.92    1.59
  -1  -7 -12   27.89    1.47
   1  -7  12   29.48    1.44
   1   7 -12   29.16    1.56
  -1  -7 -12   30.42    1.35
   1  -7  12   29.54    1.47
  -1   7  12   29.70    1.50
   1   7  12   29.09    1.34
  -1  -7  12   30.20    1.44
   1   7  12   30.27    1.43
  -1  -7  12   31.00    1.47
  -1   7 -12   29.12    1.55
  -1  -7  12   27.94    1.59
  -1   7 -12   29.26    1.56
   1  -7 -12   30.05    1.35
   1   7  12   28.23    1.49
  -1   7 -12   28.59    1.38
   1  -7 -12   29.06    1.43
  -1   8  12   35.33    1.75
   1   8 -12   34.78    1.85
  -1  -8 -12   32.25    1.68
   1   8 -12   34.24    1.82
   1  -8  12   34.81    1.88
  -1   8  12   33.85    1.57
  -1  -8 -12   35.25    1.58
   1  -8  12   36.46    1.70
  -1   8  12   36.10    1.58
   1  -8  12   33.78    1.71
   1  -8  12   36.72    1.87
  -1  -8  12   32.32    1.87
  -1  -8  12   36.70    1.71
  -1   8 -12   35.21    1.83
   1   8  12   35.31    1.57
   1  -8 -12   31.20    1.67
   1   8  12   35.08    1.76
   1  -8 -12   35.55    1.58
  -1  -8  12   38.05    1.95
  -1  -8  12   37.53    1.71
  -1   8 -12   33.84    1.83
   1  -8 -12   33.69    1.68
  -1   8 -12   33.69    1.61
  -1   9  12   20.75    1.00
   1   9 -12   20.15    1.18
  -1  -9 -12   20.16    1.08
   1  -9  12   20.58    1.17
  -1  -9 -12   21.75    1.02
  -1   9  12   20.73    1.10
   1  -9  12   19.23    1.10
   1   9 -12   19.45    1.20
   1  -9  12   20.79    1.05
  -1   9  12   20.42    0.99
   1  -9  12   20.75    1.24
  -1  -9  12   20.63    1.10
   1   9  12   20.30    1.10
  -1   9 -12   20.13    1.19
  -1   9 -12   20.34    1.18
  -1  -9  12   21.46    1.25
   1  -9 -12   19.44    1.07
   1  -9 -12   21.50    1.02
  -1  -9  12   21.50    1.05
   1   9  12   20.53    0.99
  -1  10  12    9.17    0.60
   1 -10  12   10.14    0.55
   1 -10  12    9.18    0.64
  -1 -10 -12    9.18    0.63
   1  10 -12    8.65    0.69
   1 -10  12    9.59    0.72
  -1  10  12    9.76    0.56
   1  10 -12    7.88    0.69
  -1 -10 -12    9.02    0.57
   1  10 -12   10.27    0.59
   1  10  12    9.27    0.60
   1 -10 -12    8.21    0.60
  -1  10 -12    8.22    0.68
   1  10  12    9.67    0.55
  -1 -10  12   10.09    0.54
   1  10  12    9.29    0.55
  -1  10 -12    7.95    0.70
  -1 -10  12    9.80    0.73
  -1 -10  12    8.87    0.63
   1 -11  12    6.67    0.56
  -1  11  12    8.20    0.54
   1 -11  12    8.51    0.68
   1  11 -12    7.47    0.63
   1 -11  12    8.64    0.49
   1  11 -12    6.53    0.66
   1  11 -12    8.74    0.55
  -1 -11 -12    8.08    0.53
  -1  11  12    8.49    0.52
  -1 -11 -12    7.20    0.57
   1  11  12    8.08    0.55
   1 -11 -12    7.67    0.56
   1 -11 -12    8.35    0.54
  -1 -11  12    8.13    0.67
   1  11  12    8.07    0.50
  -1  11 -12    6.71    0.64
  -1 -11  12    7.56    0.57
  -1 -11  12    9.54    0.76
  -1 -11  12    9.17    0.49
  -1  11 -12    7.00    0.64
  -1 -12 -12    5.29    0.43
  -1  12  12    6.26    0.43
   1 -12  12    4.62    0.46
   1  12 -12    4.63    0.55
   1  12 -12    4.89    0.50
   1 -12  12    6.76    0.38
  -1  12  12    5.81    0.41
  -1 -12 -12    5.20    0.46
   1  12 -12    6.42    0.45
   1 -12  12    5.51    0.55
   1 -12 -12    4.90    0.45
  -1  12 -12    4.88    0.52
  -1 -12  12    5.28    0.46
  -1 -12  12    5.12    0.55
  -1 -12  12    7.07    0.66
   1  12  12    6.12    0.43
   1  12  12    5.81    0.41
   1 -12 -12    4.95    0.43
  -1 -12  12    6.27    0.38
  -1  12 -12    4.97    0.54
  -1  13  12    1.55    0.24
   1 -13  12    0.80    0.18
  -1 -13 -12    0.98    0.20
  -1 -13 -12    0.94    0.16
   1 -13  12    1.29    0.29
   1 -13  12    0.89    0.23
   1  13 -12    0.77    0.23
   1  13 -12    0.99    0.17
   1 -13 -12    1.00    0.17
   1  13  12    1.01    0.17
  -1 -13  12    0.82    0.18
   1 -13 -12    1.07    0.20
  -1 -13  12    1.31    0.29
   1  13  12    1.49    0.24
  -1  13 -12    0.65    0.22
  -1 -13  12    1.08    0.24
   1 -14  12    1.64    0.36
   1 -14  12    0.90    0.15
  -1  14  12    1.43    0.21
   1  14 -12    0.77    0.20
  -1 -14 -12    1.62    0.22
  -1 -14 -12    1.54    0.24
  -1  14  12    1.42    0.20
  -1 -14  12    1.37    0.26
   1 -14 -12    1.09    0.15
  -1 -14  12    0.89    0.16
   1  14  12    1.47    0.21
   1  14  12    1.30    0.18
  -1 -14  12    0.99    0.21
  -1  14 -12    0.88    0.20
   1   0 -13   -0.01    0.11
  -1   0 -13   -0.03    0.10
   1   1 -13    0.86    0.16
  -1  -1 -13    1.18    0.21
  -1   1 -13    0.73    0.14
   1  -1 -13    0.79    0.15
   1  -2  13   27.10    1.42
  -1  -2 -13   27.28    1.33
   1  -2 -13   27.61    1.34
  -1  -3 -13   11.89    0.66
   1  -3  13   12.42    0.68
   1  -3 -13   11.70    0.67
  -1  -4 -13   43.38    2.10
  -1   4  13   43.14    1.95
   1  -4  13   47.26    2.28
   1   4 -13   44.62    2.13
   1  -4  13   45.98    2.30
   1  -4  13   45.07    2.12
  -1  -4 -13   42.99    1.93
   1   4 -13   42.90    2.20
  -1  -4  13   45.68    2.30
   1   4  13   44.40    1.95
  -1   4 -13   42.78    2.20
   1  -4 -13   42.91    1.93
  -1   4 -13   46.37    2.14
   1   5 -13   13.81    0.89
   1   5 -13   14.69    0.88
  -1  -5 -13   14.49    0.83
   1  -5  13   15.88    0.87
   1  -5  13   15.52    0.83
   1  -5  13   15.47    0.83
   1  -5  13   15.54    0.76
  -1  -5 -13   14.31    0.81
  -1   5  13   14.89    0.79
  -1   5  13   14.20    0.81
  -1  -5 -13   14.26    0.76
  -1  -5 -13   12.45    0.79
  -1   5  13   14.89    0.75
  -1  -5  13   15.56    0.88
  -1   5 -13   13.65    0.88
   1  -5 -13   14.25    0.83
   1   5  13   15.24    0.74
   1   5  13   14.16    0.81
  -1   5 -13   13.13    0.80
  -1  -5  13   15.83    0.76
   1  -5 -13   14.56    0.77
  -1  -5  13   15.68    0.82
   1   5  13   14.51    0.77
  -1   5 -13   15.18    0.87
  -1  -6 -13   38.92    2.02
  -1   6  13   42.10    2.11
   1  -6  13   45.24    2.24
   1  -6  13   45.38    2.05
  -1  -6 -13   43.79    1.90
   1  -6  13   44.49    2.23
  -1  -6 -13   42.30    2.10
   1   6 -13   43.79    2.21
   1   6 -13   40.67    2.17
   1  -6  13   44.05    2.06
  -1  -6 -13   41.88    2.05
  -1   6  13   43.75    1.90
  -1   6 -13   36.95    1.91
  -1  -6  13   45.01    2.25
  -1   6 -13   44.57    2.20
   1  -6 -13   43.08    1.89
  -1  -6  13   45.37    2.05
  -1   6 -13   41.00    2.16
   1   6  13   43.75    1.90
   1   6  13   42.23    1.98
   1  -6 -13   42.62    2.10
   1   6  13   41.47    2.11
  -1  -6  13   45.00    2.06
   1   7 -13   16.95    1.08
  -1   7  13   18.40    0.99
   1  -7  13   18.65    1.07
   1  -7  13   18.62    0.93
   1  -7  13   17.89    1.01
  -1   7  13   18.34    0.90
   1   7 -13   18.64    1.09
  -1  -7 -13   18.21    0.93
  -1  -7 -13   19.16    1.05
   1  -7  13   19.12    1.04
  -1  -7 -13   16.32    0.97
  -1  -7 -13   18.03    1.00
   1   7  13   19.25    0.96
  -1   7 -13   16.34    0.96
   1   7  13   18.70    1.00
  -1  -7  13   19.34    0.94
  -1  -7  13   19.99    1.11
   1   7  13   17.97    0.90
  -1   7 -13   18.25    1.07
  -1   7 -13   17.15    1.08
  -1  -7  13   18.35    1.00
   1  -7 -13   19.36    0.93
   1  -7 -13   18.52    1.00
  -1  -7  13   18.64    1.08
   1  -8  13   31.28    1.61
  -1   8  13   34.05    1.48
   1  -8  13   33.27    1.74
  -1   8  13   32.91    1.64
   1  -8  13   32.40    1.75
   1   8 -13   29.83    1.72
   1   8 -13   33.20    1.76
  -1  -8 -13   33.01    1.49
  -1  -8 -13   29.82    1.58
   1  -8  13   34.81    1.59
   1   8  13   33.94    1.48
  -1   8 -13   28.29    1.51
  -1  -8  13   30.62    1.60
  -1  -8  13   34.06    1.59
   1  -8 -13   32.93    1.49
  -1  -8  13   31.10    1.76
  -1   8 -13   32.37    1.74
   1  -8 -13   32.80    1.64
   1   8  13   32.74    1.64
  -1  -8  13   35.12    1.82
  -1   8 -13   30.96    1.72
   1  -9  13   17.72    1.04
  -1   9  13   19.50    1.04
  -1  -9 -13   18.12    1.02
   1   9 -13   18.67    1.14
  -1  -9 -13   19.09    0.96
   1  -9  13   19.29    0.97
  -1   9  13   18.92    0.93
   1   9 -13   17.35    1.13
   1  -9  13   20.59    1.17
  -1  -9  13   20.46    0.98
  -1   9 -13   18.98    1.14
   1   9  13   19.47    0.93
  -1  -9  13   18.36    1.04
  -1   9 -13   17.01    1.13
  -1  -9  13   20.94    1.18
   1   9  13   19.60    1.04
   1  -9 -13   19.66    0.96
   1  -9 -13   18.80    1.03
   1  -9 -13   17.41    1.00
  -1  10  13   10.91    0.61
   1 -10  13   11.41    0.61
  -1 -10 -13   11.11    0.68
   1  10 -13    9.76    0.77
   1  10 -13    9.51    0.77
  -1 -10 -13   11.69    0.65
   1 -10  13   11.09    0.79
   1 -10  13    9.82    0.69
  -1  10  13   11.06    0.61
  -1  10  13   10.80    0.67
  -1 -10  13   11.14    0.78
  -1  10 -13   10.79    0.77
   1  10  13   10.93    0.67
  -1 -10  13   11.33    0.60
  -1  10 -13    9.34    0.76
  -1 -10  13   10.48    0.69
   1 -10 -13   11.01    0.68
   1 -10 -13   10.22    0.67
   1 -10 -13   11.42    0.65
   1  10  13   10.52    0.60
  -1  11  13   24.59    1.26
  -1 -11 -13   21.62    1.22
   1 -11  13   25.84    1.21
  -1 -11 -13   25.42    1.15
  -1  11  13   24.67    1.12
   1 -11  13   25.73    1.43
   1 -11  13   20.11    1.22
   1  11 -13   24.14    1.38
   1  11 -13   21.82    1.32
  -1 -11  13   27.42    1.63
  -1 -11  13   25.12    1.20
  -1 -11  13   24.51    1.43
   1  11  13   24.75    1.26
   1 -11 -13   22.27    1.21
   1 -11 -13   25.65    1.16
  -1  11 -13   22.51    1.34
  -1  11 -13   23.50    1.36
  -1 -11  13   22.68    1.24
   1  12 -13   12.25    0.84
  -1  12  13   13.45    0.66
  -1  12  13   13.32    0.74
   1 -12  13   14.42    0.68
   1  12 -13   11.09    0.79
  -1 -12 -13   13.61    0.69
   1 -12  13   10.85    0.73
   1 -12  13   13.18    0.86
  -1 -12 -13   12.59    0.74
   1  12  13   14.01    0.74
  -1 -12  13   11.16    0.74
   1 -12 -13   13.40    0.70
  -1  12 -13   12.33    0.84
  -1  12 -13   11.51    0.81
   1 -12 -13   11.92    0.73
  -1 -12  13   12.93    0.86
   1  12  13   12.83    0.66
  -1 -12  13   15.36    1.01
  -1  13  13   12.06    0.65
  -1 -13 -13   11.30    0.60
  -1  13  13   11.84    0.58
   1  13 -13   10.37    0.75
  -1 -13 -13   10.59    0.65
   1 -13  13    9.96    0.63
   1 -13  13   11.86    0.76
   1 -13 -13   12.00    0.61
  -1 -13  13   11.54    0.66
  -1  13 -13   10.64    0.72
   1  13  13   11.05    0.58
   1  13  13   12.63    0.65
  -1 -13  13   11.40    0.76
   1  14 -13    4.38    0.40
   1 -14  13    5.51    0.49
  -1 -14  13    4.61    0.33
  -1 -14  13    5.71    0.51
   1 -14 -13    4.91    0.34
  -1  14 -13    3.94    0.39
  -1   0 -14   -0.10    0.10
   1   0 -14   -0.09    0.11
  -1  -1 -14    0.47    0.14
   1   1 -14    0.33    0.13
   1  -1 -14    0.38    0.13
  -1   1 -14    0.49    0.13
   1   2 -14   10.44    0.64
  -1  -2 -14    8.70    0.56
  -1  -2 -14    9.40    0.57
   1  -2 -14    9.65    0.62
  -1   2 -14    9.96    0.65
  -1   2 -14    9.73    0.63
  -1  -2  14   10.96    0.65
   1   3 -14    6.96    0.54
   1   3 -14    7.65    0.53
   1  -3  14    7.49    0.48
   1   3 -14    6.84    0.52
   1  -3  14    8.21    0.52
  -1  -3 -14    7.00    0.48
   1  -3  14    7.15    0.41
  -1   3  14    7.72    0.49
  -1   3  14    7.17    0.44
  -1  -3 -14    7.28    0.49
  -1  -3 -14    7.46    0.51
  -1   3 -14    7.22    0.54
  -1  -3  14    8.08    0.53
   1  -3 -14    6.44    0.47
  -1  -3  14    7.65    0.42
  -1   3 -14    7.48    0.52
   1   3  14    7.33    0.46
  -1  -3  14    7.61    0.48
   1  -3 -14    6.92    0.50
  -1   3 -14    6.89    0.51
   1   3  14    7.15    0.44
  -1  -4 -14   22.15    1.15
   1   4 -14   20.15    1.08
  -1  -4 -14   21.58    1.16
   1   4 -14   23.01    1.23
  -1   4  14   22.07    1.06
   1  -4  14   22.87    1.23
   1   4 -14   23.02    1.23
  -1  -4 -14   22.09    1.07
   1   4 -14   22.95    1.18
   1  -4  14   23.23    1.13
  -1   4  14   22.15    1.10
   1  -4  14   22.98    1.21
   1  -4  14   22.17    1.11
   1  -4 -14   22.80    1.07
  -1   4 -14   21.56    1.10
  -1   4 -14   23.24    1.23
   1  -4 -14   23.29    1.18
  -1   4 -14   22.80    1.17
  -1  -4  14   22.76    1.24
  -1  -4  14   24.20    1.14
   1  -4 -14   21.38    1.14
   1   4  14   22.47    1.10
  -1   4 -14   22.03    1.22
   1   4  14   22.30    1.06
  -1  -4  14   22.43    1.11
   1  -5  14    8.60    0.56
  -1  -5 -14    7.77    0.59
   1  -5  14    8.75    0.54
  -1   5  14    8.51    0.51
   1   5 -14    8.85    0.62
  -1  -5 -14    8.17    0.54
  -1   5  14    8.16    0.51
   1  -5  14    8.70    0.58
   1   5 -14    8.52    0.64
   1  -5  14    8.51    0.48
  -1  -5 -14    9.13    0.59
  -1   5  14    7.79    0.52
  -1  -5 -14    7.81    0.56
  -1   5 -14    7.87    0.60
  -1   5 -14    8.63    0.64
   1  -5 -14    8.91    0.55
  -1  -5  14    9.09    0.61
   1   5  14    8.58    0.51
  -1   5 -14    9.28    0.61
   1   5  14    8.45    0.52
   1  -5 -14    8.88    0.57
   1   5  14    8.17    0.54
  -1  -5  14    8.81    0.57
  -1  -5  14    8.83    0.48
   1  -6  14   29.17    1.52
  -1  -6 -14   26.91    1.42
   1   6 -14   28.97    1.52
  -1  -6 -14   27.16    1.42
  -1  -6 -14   24.94    1.38
   1  -6  14   29.21    1.50
   1  -6  14   29.81    1.41
   1   6 -14   26.75    1.51
  -1  -6 -14   27.62    1.30
   1  -6  14   29.37    1.37
  -1   6  14   28.59    1.30
  -1   6  14   27.23    1.42
  -1   6 -14   26.06    1.50
   1  -6 -14   27.78    1.44
   1   6  14   27.46    1.34
   1   6  14   28.96    1.30
  -1   6 -14   25.65    1.35
  -1   6 -14   27.98    1.51
  -1  -6  14   29.99    1.41
   1  -6 -14   26.97    1.30
  -1  -6  14   29.46    1.53
   1   6  14   27.80    1.43
  -1  -6  14   29.34    1.37
   1   7 -14   15.33    0.99
  -1  -7 -14   16.19    0.84
   1  -7  14   16.80    0.82
  -1   7  14   15.76    0.88
  -1   7  14   16.70    0.81
   1  -7  14   16.71    0.96
   1   7 -14   14.53    1.00
   1  -7  14   16.18    0.91
  -1  -7 -14   15.26    0.91
  -1  -7 -14   14.73    0.88
  -1  -7 -14   13.24    0.87
  -1   7 -14   14.06    0.88
   1  -7 -14   15.84    0.84
   1  -7 -14   15.44    0.91
  -1  -7  14   17.38    0.83
  -1  -7  14   16.89    0.98
  -1  -7  14   16.27    0.91
  -1   7 -14   16.45    0.98
  -1  -7  14   18.04    1.00
   1   7  14   16.09    0.89
  -1   7 -14   13.63    0.98
   1   7  14   16.79    0.81
   1   7  14   15.87    0.87
  -1  -8 -14   26.46    1.49
   1  -8  14   30.53    1.54
   1  -8  14   32.86    1.50
  -1   8  14   30.23    1.55
   1   8 -14   26.55    1.63
   1   8 -14   30.49    1.66
  -1  -8 -14   30.40    1.42
   1  -8  14   30.64    1.66
   1  -8  14   33.51    1.72
  -1   8  14   30.59    1.40
  -1  -8  14   32.84    1.49
  -1   8 -14   29.99    1.65
   1   8  14   31.66    1.56
   1  -8 -14   30.03    1.55
  -1  -8  14   30.60    1.68
   1  -8 -14   29.58    1.42
  -1   8 -14   27.80    1.65
  -1   8 -14   25.89    1.44
   1   8  14   31.80    1.41
  -1  -8  14   33.92    1.73
  -1  -8  14   31.22    1.54
  -1   9  14    5.86    0.42
  -1  -9 -14    5.34    0.48
   1   9 -14    5.03    0.58
   1  -9  14    6.49    0.39
  -1   9  14    6.28    0.46
   1  -9  14    5.82    0.51
  -1  -9 -14    5.92    0.49
   1  -9  14    6.13    0.54
   1  -9 -14    5.48    0.48
  -1  -9  14    6.46    0.38
  -1   9 -14    5.65    0.56
   1  -9 -14    5.90    0.49
  -1  -9  14    5.29    0.51
  -1  -9  14    5.47    0.54
  -1  -9  14    6.59    0.55
   1   9  14    6.17    0.42
   1   9  14    6.20    0.47
  -1  10  14   14.58    0.77
   1 -10  14   13.63    0.86
  -1 -10 -14   13.18    0.84
   1 -10  14   16.51    0.99
  -1 -10 -14   15.29    0.80
   1  10 -14   12.50    0.94
   1  10 -14   14.64    0.96
   1 -10  14   16.87    0.79
  -1  10  14   15.00    0.84
  -1 -10  14   16.99    0.98
  -1  10 -14   14.60    0.95
   1 -10 -14   14.78    0.84
  -1 -10  14   16.13    0.78
  -1  10 -14   12.18    0.93
   1  10  14   15.73    0.77
   1  10  14   15.51    0.85
   1 -10 -14   14.38    0.80
  -1 -10  14   14.97    0.87
   1 -11  14   11.20    0.58
  -1 -11 -14   11.23    0.62
   1  11 -14    8.98    0.73
   1  11 -14    9.96    0.76
   1 -11  14    9.10    0.65
  -1 -11 -14    9.04    0.64
  -1  11  14   10.79    0.64
   1 -11  14   10.92    0.76
   1  11  14   10.67    0.64
   1 -11 -14   11.17    0.63
  -1 -11  14   10.86    0.76
  -1  11 -14    9.10    0.74
  -1 -11  14   12.14    0.86
  -1  11 -14   10.99    0.75
  -1 -11  14   10.31    0.67
   1  12 -14    5.48    0.55
   1 -12  14    5.96    0.52
   1 -12  14    7.39    0.61
  -1 -12 -14    5.52    0.44
  -1  12  14    6.55    0.44
   1  12 -14    4.76    0.50
   1 -12  14    6.75    0.36
   1 -12  14    5.31    0.45
  -1 -12 -14    6.16    0.42
  -1 -12  14    6.06    0.46
  -1 -12  14    7.24    0.61
   1  12  14    6.61    0.43
  -1  12 -14    5.16    0.52
   1 -12 -14    5.85    0.43
  -1 -12  14    5.85    0.52
  -1  12 -14    5.46    0.53
  -1  13  14    3.11    0.29
  -1 -13 -14    3.23    0.29
   1 -13  14    2.83    0.28
   1 -13  14    3.00    0.35
  -1 -13 -14    2.82    0.31
   1 -13  14    3.48    0.41
  -1 -13  14    3.51    0.40
  -1 -13  14    2.78    0.29
   1 -13 -14    3.33    0.29
  -1 -13  14    2.42    0.35
   1  13  14    3.11    0.28
  -1  13 -14    2.60    0.35
   1   0 -15   -0.13    0.12
  -1   0 -15   -0.16    0.12
  -1   0  15   -0.10    0.11
   1   0  15   -0.22    0.11
  -1   0  15   -0.13    0.11
   1   0 -15   -0.27    0.13
   1  -1  15    0.13    0.12
  -1   1  15    0.13    0.13
   1  -1  15    0.05    0.07
  -1  -1 -15    0.04    0.13
  -1   1  15   -0.04    0.11
   1   1 -15    0.09    0.14
  -1   1  15    0.19    0.13
   1   1 -15    0.43    0.16
  -1  -1 -15   -0.12    0.13
  -1  -1 -15    0.20    0.13
  -1   1  15    0.02    0.12
   1   1 -15   -0.23    0.15
   1   1 -15    0.18    0.13
  -1   1 -15   -0.05    0.16
  -1   1 -15    0.02    0.13
  -1   1 -15    0.21    0.14
  -1  -1  15    0.34    0.14
   1  -1 -15    0.29    0.15
  -1  -1  15    0.16    0.13
   1   1  15    0.00    0.12
   1  -1 -15    0.06    0.14
   1   1  15    0.09    0.12
   1  -1 -15    0.05    0.14
  -1  -2 -15   15.42    0.80
   1   2 -15   15.48    0.82
   1  -2  15   16.62    0.83
   1   2 -15   15.96    0.90
  -1  -2 -15   15.46    0.87
   1   2 -15   15.97    0.87
  -1  -2 -15   15.49    0.86
   1   2 -15   16.14    0.90
   1  -2  15   16.00    0.80
   1  -2  15   15.74    0.91
  -1   2  15   15.09    0.79
  -1   2  15   16.44    0.82
  -1   2 -15   16.05    0.90
   1   2  15   15.77    0.79
   1  -2 -15   15.20    0.85
   1   2  15   16.39    0.82
  -1   2 -15   16.41    0.87
  -1   2 -15   15.34    0.82
  -1  -2  15   16.40    0.92
  -1  -2  15   16.35    0.83
   1  -2 -15   15.95    0.88
  -1  -2  15   15.59    0.81
   1  -2 -15   15.22    0.80
   1  -3  15    8.76    0.48
   1   3 -15    8.06    0.56
   1   3 -15    9.08    0.60
  -1   3  15    9.11    0.54
   1   3 -15    8.84    0.59
   1   3 -15    9.05    0.61
  -1  -3 -15    9.37    0.59
  -1  -3 -15    8.40    0.55
  -1   3  15    8.19    0.51
   1  -3  15    8.65    0.54
   1  -3  15    8.82    0.58
  -1  -3 -15    8.44    0.58
   1  -3 -15    9.16    0.55
  -1   3 -15    8.90    0.61
  -1   3 -15    8.98    0.59
  -1  -3  15    8.82    0.54
  -1  -3  15    8.63    0.48
   1   3  15    8.16    0.52
   1   3  15    9.45    0.54
  -1   3 -15    9.38    0.61
  -1  -3  15    9.26    0.60
   1  -3 -15    9.09    0.57
  -1   3 -15    8.45    0.56
   1  -3 -15    8.39    0.58
   1   4 -15   25.62    1.37
   1  -4  15   26.53    1.26
   1   4 -15   26.62    1.32
  -1  -4 -15   24.46    1.19
  -1   4  15   25.68    1.24
   1   4 -15   25.86    1.37
  -1  -4 -15   24.35    1.30
   1  -4  15   26.22    1.39
   1   4 -15   23.44    1.21
  -1  -4 -15   24.17    1.28
  -1   4  15   25.74    1.19
   1  -4  15   25.59    1.25
  -1   4 -15   26.07    1.31
   1   4  15   25.91    1.24
  -1   4 -15   24.12    1.23
   1  -4 -15   24.84    1.19
  -1  -4  15   27.64    1.27
   1   4  15   25.58    1.19
  -1   4 -15   25.22    1.37
   1  -4 -15   24.16    1.28
  -1   4 -15   26.15    1.37
  -1  -4  15   27.05    1.40
  -1  -4  15   25.24    1.24
   1  -4 -15   25.16    1.31
  -1  -5 -15   12.17    0.73
  -1   5  15   12.02    0.68
   1   5 -15   12.20    0.81
   1   5 -15   11.45    0.83
  -1   5  15   12.10    0.65
  -1   5  15   11.46    0.70
  -1  -5 -15   12.27    0.75
   1  -5  15   12.77    0.73
   1  -5  15   12.82    0.78
  -1  -5 -15   12.74    0.70
   1  -5  15   12.21    0.65
   1   5  15   11.90    0.66
  -1   5 -15   11.44    0.73
  -1  -5  15   12.23    0.65
  -1   5 -15   12.08    0.82
   1   5  15   12.61    0.69
   1  -5 -15   12.69    0.75
  -1  -5  15   13.17    0.79
  -1   5 -15   12.54    0.78
  -1  -5  15   12.99    0.73
   1  -5 -15   12.14    0.75
   1  -5 -15   13.13    0.70
   1   5  15   11.91    0.71
  -1   6  15   23.08    1.09
  -1   6  15   22.72    1.19
  -1  -6 -15   22.57    1.11
   1  -6  15   24.39    1.20
   1  -6  15   23.34    1.13
  -1  -6 -15   22.18    1.20
   1   6 -15   21.37    1.29
  -1  -6 -15   21.83    1.20
   1  -6  15   24.33    1.29
   1   6 -15   22.22    1.28
  -1   6 -15   20.93    1.14
  -1   6 -15   22.72    1.27
  -1   6 -15   21.41    1.29
   1   6  15   22.24    1.19
   1   6  15   22.59    1.09
   1  -6 -15   22.80    1.21
   1   6  15   23.04    1.13
   1  -6 -15   23.26    1.11
  -1  -6  15   23.73    1.29
  -1  -6  15   22.78    1.13
  -1  -6  15   24.12    1.31
  -1  -6  15   24.02    1.19
   1  -7  15    9.67    0.64
  -1   7  15    9.05    0.55
  -1  -7 -15    9.26    0.61
  -1   7  15    9.24    0.59
   1   7 -15    8.20    0.69
   1   7 -15    8.40    0.72
  -1  -7 -15   10.09    0.60
  -1  -7 -15    8.62    0.61
  -1  -7 -15    9.44    0.65
   1  -7  15    9.50    0.66
   1  -7  15    9.33    0.52
  -1  -7  15    9.88    0.52
  -1  -7  15   10.17    0.67
  -1  -7  15    9.44    0.67
  -1  -7  15    9.71    0.64
  -1   7 -15    7.50    0.73
   1  -7 -15    9.17    0.63
   1   7  15    9.17    0.59
  -1   7 -15    9.49    0.68
   1   7  15    8.78    0.55
   1  -7 -15    9.76    0.62
  -1   7 -15    8.05    0.63
  -1  -8 -15   19.69    0.94
   1  -8  15   17.67    1.06
   1   8 -15   17.77    1.08
  -1   8  15   18.73    0.99
  -1   8  15   17.77    0.89
   1   8 -15   16.34    1.11
   1  -8  15   18.89    1.10
   1  -8  15   18.48    1.00
  -1  -8 -15   16.26    0.97
   1  -8  15   18.89    0.92
  -1   8 -15   15.88    1.11
  -1   8 -15   15.73    0.95
  -1  -8  15   18.77    1.10
   1   8  15   18.28    0.90
   1  -8 -15   18.37    0.93
  -1  -8  15   17.54    1.00
  -1   8 -15   17.71    1.09
  -1  -8  15   17.51    1.08
   1  -8 -15   18.25    0.99
   1   8  15   18.57    0.99
  -1  -8  15   18.40    0.91
   1   9 -15    8.96    0.73
  -1  -9 -15    9.68    0.59
  -1   9  15    9.67    0.60
   1  -9  15    9.91    0.70
  -1   9  15    9.48    0.54
   1  -9  15    9.85    0.53
   1  -9  15    9.42    0.64
   1   9 -15    7.20    0.72
  -1  -9 -15    8.38    0.62
   1  -9  15    9.14    0.68
  -1  -9  15    9.64    0.65
  -1   9 -15    8.56    0.70
  -1  -9  15    9.06    0.68
   1   9  15    9.67    0.60
   1   9  15    9.17    0.55
  -1  -9  15   10.15    0.52
  -1  -9  15    9.67    0.70
   1  -9 -15    9.15    0.61
   1  -9 -15    9.56    0.60
   1 -10  15   12.73    0.77
  -1  10  15   13.02    0.68
   1 -10  15   13.48    0.87
   1 -10  15   13.55    0.69
  -1  10  15   13.04    0.75
  -1 -10 -15   14.18    0.73
   1  10 -15   11.67    0.86
   1  10 -15   13.59    0.87
  -1 -10 -15   11.43    0.75
   1  10  15   12.23    0.68
  -1  10 -15   10.58    0.86
   1 -10 -15   13.61    0.73
   1 -10 -15   13.26    0.75
  -1 -10  15   13.04    0.78
   1  10  15   13.63    0.76
  -1  10 -15   13.28    0.85
  -1 -10  15   13.65    0.86
  -1 -11 -15   17.46    0.85
   1 -11  15   17.36    1.04
  -1  11  15   17.58    0.92
   1 -11  15   17.06    0.85
   1  11 -15   17.41    1.02
  -1 -11 -15   15.10    0.90
   1 -11  15   15.83    0.91
   1  11 -15   15.31    0.99
  -1  11 -15   15.04    0.99
  -1 -11  15   17.60    0.93
   1 -11 -15   18.22    0.86
  -1 -11  15   16.99    1.05
   1  11  15   17.66    0.92
  -1  11 -15   17.59    1.01
  -1 -11  15   18.28    1.17
   1 -12  15   12.43    0.83
   1  12 -15    9.44    0.68
  -1 -12 -15   12.05    0.60
   1 -12  15   11.29    0.73
   1  12 -15   11.51    0.74
  -1 -12 -15   10.32    0.64
   1 -12  15   10.36    0.62
  -1  12  15   11.17    0.63
   1 -12 -15   11.70    0.61
  -1 -12  15   10.43    0.63
  -1  12 -15   10.92    0.72
  -1  12 -15   10.18    0.69
  -1 -12  15   10.68    0.73
   1  12  15   11.21    0.64
  -1 -12  15   11.46    0.82
  -1  13  15   10.13    0.54
   1 -13  15    9.36    0.53
  -1 -13 -15    8.87    0.50
   1 -13  15   10.49    0.71
   1  13 -15    9.28    0.61
  -1 -13  15    9.54    0.63
   1  13  15    9.55    0.54
  -1  13 -15    9.26    0.60
  -1 -13  15    9.58    0.53
   1 -13 -15    9.91    0.50
   1   0 -16   -0.09    0.13
   1   0 -16   -0.30    0.14
  -1   0  16   -0.12    0.11
  -1   0  16   -0.04    0.12
   1   0  16   -0.12    0.12
  -1   0 -16   -0.03    0.14
  -1   0  16   -0.01    0.12
   1   0  16   -0.05    0.12
  -1   1  16    0.15    0.13
   1  -1  16    0.20    0.13
   1   1 -16    0.18    0.14
   1  -1  16    0.09    0.07
  -1   1  16    0.08    0.13
  -1  -1 -16    0.52    0.17
  -1  -1 -16    0.14    0.16
  -1  -1 -16    0.04    0.14
  -1   1  16    0.32    0.12
   1   1 -16    0.03    0.14
   1   1 -16   -0.21    0.15
  -1   1  16    0.35    0.15
   1  -1  16    0.12    0.13
   1   1  16    0.22    0.13
   1  -1 -16    0.02    0.14
  -1  -1  16    0.28    0.14
   1   1  16    0.29    0.14
   1  -1 -16    0.00    0.16
  -1   1 -16   -0.06    0.16
   1  -1 -16    0.26    0.14
  -1   1 -16    0.23    0.14
   1   1  16   -0.11    0.13
  -1   1 -16    0.07    0.14
  -1  -1  16    0.21    0.13
  -1  -2 -16    4.90    0.42
  -1  -2 -16    4.05    0.40
  -1   2  16    4.33    0.40
  -1   2  16    4.89    0.37
   1  -2  16    5.68    0.43
   1   2 -16    4.05    0.40
   1   2 -16    4.37    0.44
   1   2 -16    4.63    0.43
   1  -2  16    4.91    0.38
  -1   2  16    4.78    0.39
   1   2 -16    4.83    0.43
   1  -2  16    4.50    0.31
  -1  -2 -16    4.47    0.41
   1   2  16    4.55    0.37
   1  -2 -16    4.89    0.42
   1   2  16    4.99    0.38
   1  -2 -16    4.82    0.40
  -1  -2  16    5.10    0.39
  -1   2 -16    4.59    0.44
  -1  -2  16    5.25    0.43
  -1   2 -16    4.71    0.42
   1  -2 -16    5.05    0.42
  -1   2 -16    4.77    0.43
  -1  -3 -16    2.17    0.34
  -1   3  16    2.17    0.31
  -1   3  16    2.25    0.29
   1   3 -16    2.53    0.35
  -1  -3 -16    2.31    0.35
  -1  -3 -16    2.76    0.37
   1   3 -16    2.89    0.38
   1  -3  16    2.68    0.30
   1   3 -16    2.50    0.37
   1  -3  16    2.30    0.22
   1  -3  16    3.28    0.35
  -1   3 -16    1.77    0.25
   1  -3 -16    2.22    0.36
  -1   3 -16    2.35    0.36
   1   3  16    2.48    0.30
  -1  -3  16    2.71    0.35
  -1  -3  16    2.59    0.32
   1   3  16    2.60    0.31
   1  -3 -16    2.27    0.34
   1  -3 -16    2.41    0.34
  -1   3 -16    2.56    0.38
  -1  -4 -16   12.76    0.76
  -1   4  16   12.51    0.71
   1   4 -16   12.50    0.83
   1  -4  16   12.46    0.68
   1   4 -16   13.55    0.80
   1  -4  16   13.50    0.81
  -1   4  16   13.36    0.70
   1   4 -16   12.53    0.80
  -1  -4 -16   13.48    0.78
   1   4 -16   12.60    0.73
   1  -4  16   13.68    0.75
  -1  -4 -16   13.28    0.73
  -1  -4  16   13.18    0.82
  -1   4 -16   13.72    0.84
  -1  -4  16   12.39    0.67
  -1   4 -16   13.64    0.81
  -1  -4  16   13.51    0.74
   1  -4 -16   13.17    0.77
  -1   4 -16   13.08    0.80
   1  -4 -16   12.38    0.77
   1  -4 -16   13.19    0.72
   1   4  16   13.02    0.72
  -1   4 -16   12.51    0.76
   1   4  16   13.11    0.70
  -1   5  16    1.51    0.21
  -1  -5 -16    0.87    0.20
   1   5 -16    1.11    0.24
  -1  -5 -16    0.99    0.20
   1  -5  16    1.06    0.21
  -1   5  16    1.20    0.21
  -1  -5 -16    1.60    0.25
   1   5 -16    0.90    0.25
  -1   5  16    1.87    0.30
  -1   5 -16    1.16    0.25
   1  -5 -16    1.39    0.21
  -1   5 -16    1.52    0.24
   1   5  16    1.08    0.18
   1   5  16    1.40    0.20
  -1  -5  16    2.06    0.35
  -1  -5  16    2.10    0.33
  -1   5 -16    1.54    0.26
   1  -5 -16    1.46    0.22
   1  -5 -16    1.44    0.25
   1  -6  16   20.76    1.17
   1   6 -16   20.71    1.18
  -1   6  16   19.56    1.07
   1  -6  16   19.88    1.01
   1  -6  16   21.35    1.08
  -1   6  16   20.16    0.99
  -1  -6 -16   20.64    1.02
   1   6 -16   19.79    1.20
  -1  -6 -16   20.06    1.08
  -1  -6 -16   19.29    1.09
   1   6  16   20.12    0.99
  -1   6 -16   19.57    1.18
  -1  -6  16   21.40    1.08
   1   6  16   20.01    1.02
  -1  -6  16   19.70    1.00
  -1  -6  16   20.94    1.19
   1  -6 -16   20.51    1.10
   1   6  16   18.89    1.07
  -1   6 -16   19.87    1.05
   1  -6 -16   21.00    1.01
  -1   6 -16   19.69    1.15
  -1  -6  16   20.39    1.16
  -1   7  16   10.53    0.65
   1   7 -16    8.80    0.79
   1   7 -16   10.14    0.76
  -1  -7 -16   10.68    0.65
   1  -7  16   11.08    0.57
   1  -7  16   10.77    0.72
  -1   7  16   11.31    0.62
   1  -7  16   10.97    0.68
  -1  -7 -16    9.77    0.65
  -1  -7 -16    9.12    0.68
   1   7  16   10.51    0.66
  -1   7 -16    9.13    0.68
  -1  -7  16   10.93    0.57
  -1   7 -16   10.05    0.74
   1  -7 -16   10.56    0.64
  -1  -7  16   11.43    0.74
  -1   7 -16    9.16    0.78
   1   7  16   10.46    0.60
  -1  -7  16   10.72    0.72
  -1  -7  16   11.30    0.69
   1  -7 -16    9.88    0.67
  -1   8  16   23.26    1.11
   1  -8  16   24.62    1.35
   1  -8  16   23.06    1.32
   1  -8  16   24.19    1.16
   1  -8  16   24.17    1.22
  -1  -8 -16   22.14    1.22
  -1  -8 -16   24.33    1.14
   1   8 -16   23.08    1.32
  -1   8  16   23.68    1.22
   1   8 -16   22.57    1.33
   1  -8 -16   23.97    1.14
  -1  -8  16   24.65    1.36
  -1   8 -16   20.53    1.15
  -1   8 -16   22.09    1.33
  -1  -8  16   24.86    1.22
  -1  -8  16   23.23    1.33
  -1  -8  16   22.34    1.17
   1   8  16   22.96    1.23
   1   8  16   23.45    1.12
  -1   8 -16   23.57    1.32
   1  -8 -16   23.42    1.22
   1  -9  16    8.17    0.64
  -1   9  16    9.36    0.58
   1  -9  16    9.16    0.66
  -1   9  16    8.75    0.53
   1   9 -16    8.96    0.69
   1  -9  16    9.25    0.61
   1   9 -16    7.79    0.71
  -1  -9 -16    9.55    0.57
   1  -9  16    9.15    0.49
   1   9  16    9.15    0.58
   1  -9 -16    9.54    0.59
  -1  -9  16    9.57    0.67
   1  -9 -16    9.11    0.58
  -1   9 -16    6.73    0.70
  -1  -9  16    8.14    0.65
   1   9  16    8.34    0.53
  -1  -9  16    8.80    0.60
  -1   9 -16    8.89    0.67
   1 -10  16   17.89    0.90
   1 -10  16   18.19    1.10
  -1 -10 -16   18.90    0.91
  -1  10  16   17.39    0.88
   1 -10  16   17.81    0.97
   1  10 -16   17.21    1.06
   1  10 -16   18.71    1.08
  -1  10  16   18.83    0.97
   1  10  16   18.75    0.97
   1 -10 -16   18.39    0.90
  -1  10 -16   18.11    1.06
  -1  10 -16   16.86    1.07
  -1 -10  16   18.32    1.10
  -1 -10  16   18.19    0.96
   1  10  16   17.16    0.88
  -1 -10  16   18.60    1.21
   1 -11  16    9.76    0.73
   1  11 -16    9.30    0.66
   1 -11  16    9.71    0.66
   1  11 -16    8.51    0.65
  -1 -11 -16    9.37    0.54
   1 -11  16    9.47    0.58
  -1  11  16    9.47    0.58
  -1  11 -16    8.71    0.66
   1  11  16    9.68    0.58
   1 -11 -16    9.82    0.55
  -1 -11  16    9.85    0.73
  -1  11 -16   10.04    0.65
   1  11  16    9.32    0.52
  -1 -11  16   10.01    0.58
  -1 -11  16    9.14    0.67
   1 -12  16    6.70    0.50
   1 -12  16    7.14    0.56
  -1 -12 -16    7.05    0.42
  -1  12  16    6.68    0.43
   1 -12  16    6.52    0.42
   1  12 -16    6.25    0.50
  -1  12 -16    6.23    0.48
  -1 -12  16    6.77    0.43
  -1 -12  16    6.87    0.55
  -1 -12  16    6.42    0.50
   1  12  16    7.01    0.43
  -1  12 -16    6.25    0.50
   1 -12 -16    7.02    0.42
   1   0 -17   -0.14    0.13
  -1   0  17   -0.12    0.12
   1   0  17   -0.14    0.12
  -1   0 -17   -0.13    0.13
   1   1 -17    1.23    0.21
   1   1 -17    1.45    0.23
  -1  -1 -17    2.17    0.33
   1  -1  17    2.11    0.28
  -1  -1 -17    1.80    0.31
  -1  -1 -17    1.49    0.22
  -1   1  17    1.52    0.21
  -1   1  17    1.46    0.21
   1  -1  17    1.54    0.23
   1   1 -17    2.12    0.33
  -1   1  17    1.54    0.22
  -1   1  17    1.40    0.20
  -1  -1  17    1.45    0.22
   1  -1 -17    1.62    0.24
  -1  -1  17    1.93    0.27
  -1   1 -17    1.51    0.22
   1   1  17    1.59    0.21
   1   1  17    1.87    0.27
  -1   1 -17    1.48    0.22
   1  -1 -17    1.19    0.20
   1   1  17    1.10    0.19
   1  -1 -17    1.59    0.22
  -1   1 -17    1.82    0.24
   1   2 -17    4.13    0.41
  -1  -2 -17    4.57    0.42
  -1  -2 -17    5.39    0.43
   1   2 -17    5.03    0.43
   1   2 -17    4.62    0.46
   1  -2  17    4.55    0.31
   1  -2  17    4.93    0.39
   1  -2  17    4.84    0.45
  -1  -2 -17    4.53    0.42
  -1   2  17    3.93    0.37
   1   2 -17    4.80    0.43
  -1   2  17    4.65    0.42
  -1   2  17    5.01    0.40
  -1  -2  17    5.25    0.40
   1   2  17    5.17    0.40
   1   2  17    3.58    0.39
   1  -2 -17    4.46    0.40
   1  -2 -17    4.81    0.43
   1   2  17    5.31    0.43
  -1  -2  17    4.61    0.44
   1  -2 -17    4.44    0.44
  -1   2 -17    4.84    0.44
  -1   2 -17    5.29    0.46
  -1   2 -17    5.07    0.43
  -1   3  17    7.54    0.50
   1   3 -17    7.11    0.58
   1   3 -17    8.06    0.56
  -1  -3 -17    7.40    0.53
   1  -3  17    7.81    0.51
   1  -3  17    7.78    0.56
  -1  -3 -17    7.64    0.54
   1   3 -17    6.79    0.52
  -1   3  17    6.79    0.48
   1   3 -17    7.50    0.56
  -1  -3 -17    7.25    0.53
  -1   3  17    6.92    0.52
   1  -3  17    7.20    0.43
  -1  -3  17    7.63    0.56
  -1   3 -17    7.14    0.55
   1   3  17    7.03    0.49
  -1  -3  17    7.70    0.51
   1  -3 -17    7.02    0.54
  -1   3 -17    7.48    0.59
   1   3  17    7.89    0.50
  -1   3 -17    6.99    0.52
   1  -3 -17    7.89    0.54
   1  -3 -17    7.85    0.51
   1   4 -17   16.87    0.95
  -1  -4 -17   16.52    0.93
   1  -4  17   17.65    1.00
  -1  -4 -17   16.39    0.94
  -1   4  17   16.46    0.85
   1  -4  17   17.65    0.90
   1  -4  17   16.80    0.85
   1   4 -17   16.88    0.99
   1   4 -17   16.55    1.00
  -1  -4 -17   16.92    0.87
  -1   4  17   16.52    0.88
   1   4 -17   15.85    0.89
   1   4  17   16.79    0.86
   1  -4 -17   15.73    0.94
   1  -4 -17   17.11    0.94
  -1   4 -17   16.57    1.00
  -1   4 -17   16.57    0.91
  -1   4 -17   16.04    0.97
  -1   4 -17   17.43    0.94
   1   4  17   17.07    0.88
  -1  -4  17   18.07    0.91
  -1  -4  17   17.69    1.01
   1  -4 -17   16.38    0.87
   1   5 -17   16.42    1.05
  -1  -5 -17   18.17    0.91
   1  -5  17   16.70    1.02
   1  -5  17   17.10    0.92
  -1   5  17   16.56    0.87
   1   5 -17   16.71    1.02
  -1  -5 -17   17.26    0.97
  -1  -5 -17   17.52    0.95
   1  -5  17   16.81    0.87
  -1   5  17   16.06    0.91
  -1  -5  17   17.40    1.02
  -1  -5  17   16.55    1.02
  -1   5 -17   17.06    1.05
  -1  -5  17   17.70    0.92
   1   5  17   16.56    0.87
   1  -5 -17   18.37    0.90
   1  -5 -17   17.12    0.96
   1  -5 -17   17.76    0.96
  -1   5 -17   17.35    0.93
  -1   5 -17   17.22    1.00
   1   5  17   16.91    0.90
  -1  -6 -17   11.99    0.74
  -1   6  17   12.47    0.68
  -1  -6 -17   12.89    0.72
  -1  -6 -17   12.05    0.77
   1   6 -17   11.76    0.82
  -1   6  17   12.59    0.72
   1   6 -17   11.47    0.86
   1  -6  17   12.23    0.65
   1  -6  17   12.57    0.73
   1  -6  17   12.58    0.79
  -1  -6  17   12.53    0.81
  -1  -6  17   12.46    0.81
   1   6  17   11.88    0.69
  -1   6 -17   12.15    0.73
  -1   6 -17   12.34    0.81
  -1   6 -17   11.74    0.84
   1  -6 -17   12.82    0.73
   1   6  17   12.57    0.68
   1   6  17   11.87    0.73
   1  -6 -17   11.66    0.77
   1  -6 -17   12.63    0.75
  -1  -6  17   13.46    0.75
   1  -7  17   11.89    0.63
  -1   7  17   12.38    0.71
   1   7 -17   12.22    0.80
  -1  -7 -17   11.81    0.71
  -1  -7 -17   12.31    0.76
   1  -7  17   12.63    0.73
   1  -7  17   11.98    0.79
   1  -7  17   11.47    0.78
   1   7 -17   10.34    0.84
  -1  -7 -17   13.21    0.71
  -1   7  17   11.05    0.66
  -1   7 -17   11.18    0.73
  -1  -7  17   12.02    0.79
  -1  -7  17   11.45    0.80
  -1  -7  17   12.70    0.74
   1  -7 -17   12.59    0.71
   1   7  17   11.73    0.70
  -1   7 -17   11.29    0.83
  -1   7 -17   12.27    0.80
   1   7  17   11.81    0.66
   1  -7 -17   12.28    0.73
   1  -8  17    5.27    0.51
   1  -8  17    6.02    0.52
  -1   8  17    6.31    0.46
  -1   8  17    5.86    0.43
  -1  -8 -17    6.84    0.50
   1  -8  17    6.20    0.49
   1   8 -17    5.35    0.60
   1  -8  17    6.00    0.36
   1   8 -17    6.39    0.56
  -1  -8 -17    5.88    0.51
  -1  -8  17    5.98    0.52
   1  -8 -17    6.42    0.49
   1   8  17    6.17    0.46
  -1   8 -17    5.43    0.55
  -1   8 -17    4.72    0.58
  -1  -8  17    5.28    0.52
   1   8  17    5.91    0.44
   1  -8 -17    6.10    0.47
  -1  -8  17    6.12    0.49
  -1   9  17    6.44    0.43
   1  -9  17    6.94    0.38
   1  -9  17    6.58    0.54
  -1  -9 -17    6.55    0.49
  -1   9  17    7.05    0.47
   1  -9  17    5.61    0.52
   1   9 -17    6.55    0.57
   1  -9  17    6.64    0.49
   1   9 -17    5.77    0.59
  -1  -9  17    6.56    0.54
   1  -9 -17    6.61    0.49
   1   9  17    6.88    0.46
   1  -9 -17    6.18    0.47
  -1   9 -17    6.98    0.56
   1   9  17    6.22    0.44
  -1   9 -17    5.43    0.58
  -1  -9  17    6.88    0.55
  -1  -9  17    6.75    0.49
   1  10 -17    7.60    0.58
  -1  10  17    7.14    0.50
   1 -10  17    6.86    0.56
  -1 -10 -17    8.15    0.49
   1  10 -17    7.70    0.59
  -1  10  17    6.99    0.46
   1 -10  17    7.43    0.50
  -1  10 -17    8.02    0.58
   1  10  17    8.08    0.49
   1 -10 -17    7.72    0.50
  -1  10 -17    6.73    0.60
   1  10  17    6.84    0.45
  -1 -10  17    7.50    0.56
  -1 -10  17    7.54    0.49
  -1  11  17    8.52    0.52
   1  11 -17    8.28    0.58
   1 -11  17    8.01    0.58
  -1  11  17    8.72    0.45
   1 -11  17    8.39    0.50
  -1  11  17    7.87    0.47
  -1 -11 -17    8.30    0.49
   1 -11  17    8.47    0.64
   1  11 -17    7.76    0.56
  -1 -11  17    8.89    0.51
   1 -11 -17    8.05    0.49
   1  11  17    8.40    0.47
   1  11  17    8.94    0.52
  -1  11 -17    8.22    0.56
  -1 -11  17    8.53    0.58
  -1  11 -17    7.98    0.58
   1 -12  17    6.78    0.48
  -1  12  17    7.02    0.39
   1 -12  17    6.59    0.40
   1  12 -17    6.86    0.48
  -1  12  17    6.88    0.43
  -1 -12 -17    7.16    0.41
  -1 -12  17    6.94    0.48
  -1 -12  17    6.61    0.40
   1 -12 -17    7.65    0.41
   1  12  17    7.12    0.42
   1   0  18   -0.16    0.13
  -1   0  18   -0.07    0.13
  -1   0  18   -0.10    0.14
   1   0  18   -0.18    0.13
   1   0 -18   -0.12    0.15
  -1   0  18   -0.14    0.14
  -1   0 -18    0.02    0.14
   1   1 -18    0.99    0.21
  -1   1  18    0.93    0.19
  -1  -1 -18    0.71    0.19
  -1   1  18    0.76    0.18
  -1  -1 -18    1.37    0.23
   1   1 -18    0.73    0.19
   1  -1  18    0.63    0.18
  -1  -1 -18    0.76    0.20
  -1   1  18    1.24    0.20
   1  -1  18    1.21    0.20
   1   1 -18    0.83    0.19
  -1   1  18    0.42    0.16
   1  -1 -18    1.08    0.21
   1   1  18    0.46    0.17
  -1   1 -18    0.97    0.21
   1   1  18    1.08    0.19
  -1   1 -18    0.79    0.20
   1  -1 -18    0.84    0.20
  -1  -1  18    0.74    0.18
  -1  -1  18    1.20    0.19
   1  -1 -18    0.85    0.19
  -1   1 -18    1.01    0.20
   1   1  18    0.90    0.18
  -1   2  18    4.45    0.39
  -1   2  18    4.84    0.40
  -1  -2 -18    5.45    0.47
   1  -2  18    5.21    0.47
   1  -2  18    5.45    0.42
  -1   2  18    4.64    0.43
   1   2 -18    4.51    0.43
  -1  -2 -18    5.94    0.47
   1   2 -18    5.56    0.46
   1   2 -18    4.80    0.49
  -1  -2 -18    4.79    0.46
  -1  -2  18    5.56    0.43
   1   2  18    4.85    0.40
   1  -2 -18    5.38    0.45
  -1  -2  18    4.64    0.47
   1   2  18    5.52    0.44
  -1   2 -18    5.10    0.44
  -1   2 -18    5.30    0.49
   1  -2 -18    5.64    0.46
   1  -2 -18    5.11    0.47
   1   2  18    5.78    0.43
  -1   2 -18    4.99    0.47
  -1  -3 -18    4.11    0.42
   1   3 -18    4.32    0.45
   1   3 -18    3.91    0.43
  -1  -3 -18    4.75    0.44
  -1   3  18    3.74    0.38
   1  -3  18    4.35    0.45
  -1   3  18    3.75    0.42
   1   3 -18    3.51    0.47
   1  -3  18    4.39    0.39
  -1  -3 -18    3.95    0.41
   1   3 -18    3.73    0.44
   1  -3 -18    3.61    0.46
  -1   3 -18    4.36    0.47
   1   3  18    4.29    0.38
  -1   3 -18    3.38    0.44
  -1  -3  18    4.48    0.44
   1  -3 -18    4.60    0.42
   1   3  18    4.29    0.43
   1  -3 -18    4.65    0.41
   1   3  18    4.01    0.38
  -1   3 -18    4.45    0.42
  -1  -3  18    4.53    0.39
   1   4 -18    8.82    0.63
  -1   4  18    8.25    0.56
   1  -4  18    9.29    0.58
   1   4 -18    8.13    0.65
   1  -4  18    9.22    0.65
  -1  -4 -18    9.56    0.63
   1  -4  18    7.98    0.49
  -1   4  18    8.84    0.62
  -1  -4 -18    9.50    0.59
  -1  -4 -18    8.85    0.60
   1   4 -18    8.47    0.68
  -1  -4  18    8.80    0.63
  -1   4 -18    9.18    0.67
   1   4  18    8.96    0.56
   1   4  18    8.68    0.56
  -1   4 -18    9.42    0.62
  -1  -4  18    9.54    0.67
   1  -4 -18    8.59    0.64
  -1  -4  18    9.20    0.57
   1  -4 -18    9.78    0.60
   1  -4 -18    9.60    0.61
  -1   5  18    4.73    0.40
   1  -5  18    4.55    0.42
  -1  -5 -18    4.93    0.49
   1   5 -18    3.74    0.49
   1  -5  18    4.33    0.47
  -1  -5 -18    4.66    0.43
  -1  -5 -18    5.32    0.45
   1   5 -18    3.09    0.51
   1  -5  18    4.39    0.31
  -1  -5  18    4.54    0.43
  -1   5 -18    4.63    0.55
   1   5  18    4.33    0.40
  -1  -5  18    4.37    0.45
  -1   5 -18    4.72    0.47
  -1   5 -18    5.29    0.47
   1  -5 -18    5.14    0.46
  -1  -5  18    4.61    0.49
   1  -5 -18    4.19    0.46
   1  -5 -18    4.90    0.45
   1  -6  18   11.95    0.77
   1  -6  18   12.25    0.72
  -1  -6 -18   12.92    0.70
   1   6 -18   11.70    0.79
  -1   6  18   12.32    0.67
   1   6 -18   11.64    0.83
  -1  -6 -18   12.02    0.75
   1  -6  18   11.65    0.63
   1  -6  18   12.00    0.78
  -1  -6 -18   12.02    0.72
  -1   6 -18   11.71    0.84
  -1   6 -18   11.98    0.78
   1   6  18   11.66    0.67
  -1  -6  18   11.73    0.79
  -1  -6  18   11.74    0.80
  -1   6 -18   11.36    0.72
   1  -6 -18   12.67    0.70
   1   6  18   11.97    0.68
   1  -6 -18   11.68    0.73
   1  -6 -18   11.55    0.74
  -1  -6  18   12.72    0.71
   1  -7  18    7.00    0.40
  -1   7  18    7.49    0.49
   1   7 -18    7.03    0.59
  -1  -7 -18    6.47    0.56
   1  -7  18    7.60    0.52
   1  -7  18    6.35    0.56
   1   7 -18    5.87    0.63
  -1   7  18    7.25    0.50
   1  -7  18    7.27    0.56
  -1  -7 -18    7.67    0.52
  -1  -7 -18    6.95    0.50
  -1   7 -18    6.49    0.62
   1  -7 -18    7.53    0.53
  -1   7 -18    7.11    0.59
   1  -7 -18    6.94    0.51
  -1  -7  18    7.13    0.55
  -1   7 -18    6.66    0.54
  -1  -7  18    6.40    0.57
   1   7  18    6.81    0.49
   1   7  18    7.41    0.49
  -1  -7  18    7.40    0.51
  -1   8  18    8.35    0.54
   1  -8  18    7.17    0.60
  -1  -8 -18    8.26    0.59
   1  -8  18    8.17    0.61
  -1  -8 -18    8.99    0.56
   1   8 -18    7.69    0.66
   1   8 -18    8.67    0.63
   1  -8  18    8.62    0.54
  -1   8  18    8.45    0.50
   1   8  18    8.61    0.52
   1  -8 -18    8.94    0.56
  -1  -8  18    8.39    0.62
  -1  -8  18    7.31    0.60
  -1  -8  18    8.55    0.54
  -1   8 -18    7.87    0.65
  -1   8 -18    8.15    0.62
   1   8  18    8.31    0.53
   1  -8 -18    8.40    0.55
  -1   9  18    5.14    0.37
   1  -9  18    4.88    0.45
   1  -9  18    4.93    0.46
   1   9 -18    5.52    0.49
   1   9 -18    4.99    0.51
  -1   9  18    5.72    0.40
   1  -9  18    5.51    0.41
  -1  -9 -18    5.31    0.41
  -1  -9  18    4.64    0.46
   1   9  18    5.55    0.38
   1   9  18    5.51    0.41
  -1  -9  18    5.11    0.45
  -1  -9  18    5.39    0.41
   1  -9 -18    4.68    0.40
  -1   9 -18    4.28    0.50
  -1   9 -18    5.45    0.48
   1  -9 -18    5.00    0.43
  -1  10  18    7.65    0.46
   1  10 -18    7.25    0.54
  -1  10  18    7.52    0.47
  -1 -10 -18    7.30    0.45
   1 -10  18    7.44    0.46
   1 -10  18    7.07    0.54
   1  10 -18    7.48    0.53
  -1  10  18    6.71    0.44
   1 -10 -18    7.21    0.46
  -1 -10  18    7.39    0.53
  -1 -10  18    7.56    0.46
  -1  10 -18    7.56    0.53
  -1  10 -18    6.69    0.53
   1  10  18    7.39    0.48
   1  10  18    7.09    0.43
   1 -11  18    5.75    0.36
  -1  11  18    5.47    0.38
   1 -11  18    5.83    0.43
  -1  11  18    6.05    0.36
   1  11 -18    5.60    0.43
  -1 -11 -18    5.81    0.37
   1  11 -18    5.21    0.43
  -1  11 -18    5.56    0.42
  -1 -11  18    5.75    0.36
   1  11  18    6.00    0.36
  -1  11 -18    5.87    0.43
   1  11  18    5.82    0.38
   1 -11 -18    5.99    0.37
  -1 -11  18    5.32    0.43
   1   0  19   -0.29    0.13
  -1   0  19   -0.27    0.13
   1   0 -19   -0.32    0.16
  -1   0 -19   -0.21    0.15
  -1  -1 -19    1.78    0.24
  -1   1  19    1.09    0.20
   1   1 -19    1.37    0.25
  -1   1  19    1.47    0.21
   1   1 -19    1.43    0.23
  -1  -1 -19    1.21    0.22
   1  -1  19    1.56    0.22
   1   1 -19    1.08    0.21
  -1  -1 -19    1.57    0.23
   1  -1  19    1.39    0.23
  -1   1  19    1.48    0.23
  -1   1 -19    1.61    0.24
   1   1  19    1.94    0.31
  -1  -1  19    1.35    0.23
   1  -1 -19    1.68    0.24
   1   1  19    1.20    0.22
  -1   1 -19    1.25    0.22
  -1   1 -19    1.10    0.22
   1  -1 -19    1.22    0.23
   1  -1 -19    1.29    0.22
   1   1  19    1.10    0.20
  -1  -1  19    2.06    0.31
  -1  -2 -19    0.29    0.18
  -1  -2 -19    0.07    0.18
   1  -2  19    0.28    0.16
   1   2 -19   -0.02    0.17
   1   2 -19   -0.10    0.18
   1   2 -19    0.37    0.18
   1  -2  19   -0.11    0.17
  -1   2  19    0.11    0.16
  -1  -2 -19   -0.02    0.16
  -1   2  19    0.18    0.16
  -1   2  19    0.10    0.17
  -1  -2  19    0.14    0.17
   1  -2 -19   -0.06    0.17
   1   2  19    0.33    0.16
  -1   2 -19    0.19    0.18
  -1  -2  19    0.23    0.16
   1  -2 -19    0.08    0.17
   1   2  19    0.43    0.18
  -1   2 -19    0.26    0.19
   1   2  19   -0.06    0.15
  -1   2 -19    0.09    0.17
   1  -2 -19   -0.08    0.18
   1  -3  19    1.91    0.32
  -1   3  19    1.78    0.31
   1   3 -19    1.27    0.23
  -1  -3 -19    1.47    0.23
   1   3 -19    1.61    0.24
   1  -3  19    1.63    0.24
  -1   3  19    1.63    0.25
   1   3 -19    1.61    0.24
  -1  -3 -19    2.18    0.37
  -1  -3 -19    1.46    0.24
  -1   3  19    1.62    0.22
   1   3 -19    1.03    0.25
  -1  -3  19    1.89    0.36
   1   3  19    2.10    0.31
  -1   3 -19    1.28    0.24
   1   3  19    1.16    0.20
   1  -3 -19    1.43    0.23
  -1   3 -19    1.58    0.24
   1  -3 -19    1.41    0.25
   1   3  19    1.62    0.24
  -1   3 -19    1.75    0.26
   1  -3 -19    1.56    0.23
  -1  -3  19    2.17    0.32
  -1   4  19    0.30    0.16
   1  -4  19    0.66    0.19
  -1   4  19    0.43    0.19
   1   4 -19    0.22    0.19
   1   4 -19   -0.11    0.21
   1  -4  19    0.52    0.19
  -1  -4 -19    0.11    0.19
  -1   4  19    0.64    0.18
  -1  -4 -19    0.24    0.17
  -1  -4 -19    0.40    0.21
  -1   4 -19    0.29    0.20
   1  -4 -19    0.34    0.19
  -1  -4  19    0.71    0.18
  -1  -4  19    0.46    0.19
   1  -4 -19    0.33    0.17
   1   4  19    0.54    0.19
   1   4  19    0.30    0.17
  -1   4 -19    0.18    0.21
   1   4  19    0.50    0.18
   1  -4 -19    0.09    0.20
   1   5 -19    4.25    0.55
  -1  -5 -19    5.23    0.45
   1  -5  19    5.15    0.49
  -1   5  19    5.46    0.46
   1   5 -19    4.28    0.49
  -1   5  19    4.96    0.42
   1  -5  19    4.85    0.47
   1  -5  19    5.09    0.43
  -1  -5 -19    5.29    0.45
  -1  -5 -19    4.26    0.50
   1   5  19    4.54    0.40
   1  -5 -19    5.44    0.46
  -1  -5  19    5.49    0.50
   1  -5 -19    4.88    0.48
   1   5  19    5.26    0.48
  -1   5 -19    4.02    0.54
  -1  -5  19    4.76    0.47
  -1  -5  19    5.33    0.43
   1   5  19    4.39    0.40
  -1   5 -19    4.74    0.47
   1  -5 -19    5.10    0.45
  -1   6  19    5.00    0.44
   1  -6  19    4.65    0.39
   1  -6  19    4.73    0.44
  -1   6  19    4.15    0.39
  -1  -6 -19    3.74    0.47
  -1  -6 -19    4.23    0.40
   1   6 -19    3.54    0.49
   1   6 -19    4.21    0.48
   1  -6  19    4.45    0.45
  -1  -6 -19    5.09    0.45
  -1  -6  19    4.60    0.44
  -1  -6  19    4.39    0.47
   1  -6 -19    3.91    0.41
  -1  -6  19    4.83    0.41
   1   6  19    4.41    0.40
   1  -6 -19    3.91    0.44
  -1   6 -19    3.67    0.43
   1  -6 -19    4.49    0.44
  -1   6 -19    3.91    0.45
  -1   7  19    7.19    0.46
  -1   7  19    7.51    0.51
   1  -7  19    6.98    0.53
   1  -7  19    7.07    0.56
  -1  -7 -19    6.41    0.53
   1   7 -19    6.94    0.59
  -1  -7 -19    7.42    0.51
   1   7 -19    7.04    0.56
   1  -7  19    7.21    0.49
   1  -7 -19    7.00    0.51
  -1  -7  19    6.89    0.57
   1   7  19    7.15    0.46
  -1  -7  19    7.11    0.49
  -1   7 -19    6.58    0.55
   1  -7 -19    6.61    0.50
  -1  -7  19    7.15    0.55
  -1   7 -19    6.19    0.61
  -1   8  19    1.74    0.27
  -1  -8 -19    1.32    0.21
   1   8 -19    1.22    0.22
  -1  -8 -19    1.28    0.23
   1  -8  19    1.13    0.21
   1  -8  19    2.00    0.28
   1   8 -19    1.29    0.24
   1  -8  19    1.81    0.31
  -1   8  19    1.78    0.28
   1   8  19    1.82    0.26
   1  -8 -19    1.06    0.18
  -1   8 -19    0.73    0.24
  -1  -8  19    1.61    0.30
   1  -8 -19    1.17    0.20
   1   8  19    1.86    0.28
  -1   8 -19    1.05    0.22
  -1  -8  19    1.14    0.20
  -1  -8  19    1.87    0.28
   1  -9  19    3.00    0.35
  -1   9  19    3.30    0.31
   1  -9  19    3.44    0.31
   1   9 -19    2.98    0.38
  -1  -9 -19    3.44    0.34
  -1   9  19    2.92    0.31
   1   9 -19    3.56    0.38
   1  -9  19    3.18    0.36
  -1   9  19    3.89    0.32
   1  -9 -19    2.80    0.33
  -1  -9  19    3.56    0.30
   1   9  19    3.31    0.31
   1   9  19    3.17    0.30
  -1  -9  19    3.33    0.37
   1   9  19    3.26    0.30
  -1   9 -19    3.10    0.35
  -1  -9  19    3.19    0.36
  -1   9 -19    2.61    0.41
   1  10 -19    4.07    0.36
  -1  10  19    3.94    0.32
  -1  10  19    4.51    0.31
  -1  10  19    3.72    0.30
  -1 -10 -19    4.11    0.32
   1  10 -19    4.21    0.38
   1 -10  19    3.99    0.29
   1 -10  19    3.76    0.36
  -1  10 -19    3.70    0.37
  -1 -10  19    3.64    0.35
  -1 -10  19    4.09    0.30
  -1  10 -19    4.09    0.35
   1  10  19    4.33    0.32
   1  10  19    4.09    0.32
   1 -10 -19    4.42    0.32
   1  10  19    3.92    0.30
  -1   0  20   -0.04    0.16
   1   0 -20   -0.27    0.17
  -1   0 -20   -0.27    0.17
  -1   0  20   -0.10    0.16
   1   0  20   -0.28    0.16
  -1   0 -20    0.08    0.17
   1   0  20    0.03    0.15
   1   0 -20    0.09    0.17
   1   0 -20   -0.05    0.17
  -1   0  20    0.14    0.15
  -1   0 -20    0.07    0.17
  -1  -1 -20    0.96    0.21
  -1  -1 -20    0.61    0.21
  -1  -1 -20    0.85    0.20
  -1   1  20    1.11    0.20
   1   1 -20    1.28    0.23
   1   1 -20    0.88    0.21
  -1   1  20    0.85    0.20
   1   1 -20    1.09    0.23
   1  -1  20    0.89    0.21
   1  -1  20    1.15    0.20
  -1  -1  20    1.36    0.21
   1  -1 -20    1.14    0.22
  -1   1 -20    1.13    0.22
  -1   1 -20    1.01    0.21
  -1   1 -20    1.06    0.23
   1   1  20    1.22    0.20
  -1  -1  20    1.03    0.21
   1  -1 -20    0.98    0.21
   1  -1 -20    1.05    0.22
   1   2 -20    4.96    0.46
  -1  -2 -20    5.36    0.46
  -1  -2 -20    5.90    0.51
   1  -2  20    5.67    0.51
   1   2 -20    5.06    0.51
   1   2 -20    5.33    0.48
  -1   2  20    5.37    0.49
   1  -2  20    5.66    0.45
  -1   2  20    5.69    0.45
  -1  -2 -20    5.89    0.50
  -1   2  20    5.28    0.43
   1  -2 -20    4.92    0.51
   1  -2 -20    5.66    0.50
  -1   2 -20    5.33    0.48
  -1  -2  20    5.65    0.43
   1   2  20    6.08    0.45
  -1   2 -20    5.59    0.52
   1  -2 -20    5.68    0.48
   1   2  20    5.93    0.45
  -1  -2  20    5.12    0.50
  -1   2 -20    5.15    0.47
   1   3 -20    2.90    0.41
  -1   3  20    3.61    0.41
  -1   3  20    4.85    0.40
  -1  -3 -20    3.26    0.43
  -1  -3 -20    3.12    0.43
   1  -3  20    3.77    0.44
  -1  -3 -20    3.76    0.42
   1  -3  20    3.90    0.36
  -1   3  20    2.94    0.36
   1   3 -20    2.80    0.48
  -1  -3  20    3.91    0.46
   1  -3 -20    3.39    0.41
   1   3  20    4.43    0.40
   1   3  20    3.73    0.42
  -1   3 -20    2.65    0.42
  -1   3 -20    3.91    0.48
   1   3  20    3.57    0.37
   1  -3 -20    4.15    0.43
  -1   3 -20    3.62    0.42
  -1  -3  20    4.07    0.38
   1  -3 -20    2.97    0.43
  -1  -4 -20   14.16    0.81
  -1  -4 -20   14.14    0.76
   1  -4  20   12.45    0.85
   1  -4  20   13.38    0.87
  -1   4  20   14.44    0.75
  -1  -4 -20   14.12    0.82
  -1   4  20   13.89    0.79
   1  -4  20   13.69    0.75
  -1   4  20   12.50    0.74
   1   4 -20   13.46    0.84
   1   4 -20   13.85    0.88
   1   4  20   14.11    0.80
  -1  -4  20   13.64    0.87
   1  -4 -20   14.38    0.76
   1   4  20   13.63    0.75
   1   4  20   13.96    0.75
  -1   4 -20   14.29    0.88
   1  -4 -20   13.20    0.82
  -1   4 -20   14.03    0.76
   1  -4 -20   14.72    0.82
  -1  -4  20   13.06    0.75
   1   5 -20    8.89    0.67
   1  -5  20    8.48    0.64
  -1  -5 -20    8.93    0.59
  -1   5  20   10.21    0.56
  -1   5  20    9.30    0.60
  -1  -5 -20    9.53    0.59
  -1  -5 -20    8.31    0.62
   1  -5  20    9.02    0.57
   1  -5  20    9.11    0.65
   1   5 -20    8.50    0.63
  -1  -5  20    9.00    0.56
  -1  -5  20    8.58    0.63
  -1  -5  20    9.06    0.65
  -1   5 -20    9.07    0.66
   1   5  20    8.80    0.60
   1   5  20    9.80    0.55
   1  -5 -20    8.63    0.62
  -1   5 -20    8.89    0.57
   1  -5 -20    9.49    0.59
   1   5  20    8.18    0.54
   1  -5 -20    9.47    0.61
   1  -6  20   10.08    0.70
   1   6 -20   11.21    0.74
  -1  -6 -20   10.58    0.67
  -1  -6 -20   11.75    0.63
  -1  -6 -20   11.01    0.65
   1  -6  20   10.41    0.62
  -1   6  20   11.32    0.65
   1  -6  20   10.26    0.72
   1   6 -20   10.64    0.70
  -1   6  20   11.19    0.60
   1   6  20   11.06    0.66
  -1   6 -20   10.16    0.63
   1  -6 -20   10.24    0.67
   1   6  20   11.19    0.60
  -1  -6  20    9.84    0.70
  -1  -6  20   10.36    0.62
   1  -6 -20   10.92    0.66
  -1   6 -20   10.93    0.74
   1  -6 -20   11.15    0.63
  -1  -6  20    9.89    0.73
  -1   7  20   13.00    0.70
  -1   7  20   12.68    0.67
   1  -7  20   12.17    0.78
   1   7 -20   12.86    0.79
   1  -7  20   11.81    0.67
  -1  -7 -20   11.97    0.72
   1   7 -20   12.98    0.77
   1  -7  20   12.21    0.78
  -1  -7 -20   12.66    0.67
   1  -7 -20   12.59    0.66
   1   7  20   12.62    0.71
   1   7  20   12.38    0.66
  -1   7 -20   12.18    0.78
  -1  -7  20   11.84    0.77
  -1  -7  20   11.84    0.67
  -1   7 -20   12.22    0.77
  -1  -7  20   11.85    0.79
   1  -7 -20   11.99    0.70
   1  -7 -20   12.53    0.74
   1  -8  20    6.62    0.52
   1  -8  20    6.46    0.50
   1   8 -20    7.01    0.53
  -1  -8 -20    7.76    0.46
  -1  -8 -20    6.59    0.49
  -1   8  20    7.29    0.43
   1   8 -20    7.50    0.52
  -1   8  20    7.48    0.46
   1  -8  20    7.04    0.44
  -1  -8  20    6.65    0.44
  -1   8 -20    7.28    0.50
   1  -8 -20    6.91    0.45
   1   8  20    7.43    0.46
  -1  -8  20    6.61    0.51
  -1   8 -20    6.96    0.54
   1   8  20    7.39    0.43
   1  -8 -20    7.46    0.45
  -1  -8  20    6.38    0.52
   1  -9  20    4.73    0.32
  -1   9  20    4.59    0.32
   1   9 -20    4.78    0.38
   1  -9  20    4.64    0.38
   1  -9  20    4.33    0.39
   1   9 -20    4.97    0.40
  -1  -9 -20    4.05    0.39
  -1   9  20    4.96    0.34
  -1  -9 -20    4.72    0.35
  -1  -9  20    4.58    0.38
   1   9  20    4.79    0.34
   1  -9 -20    4.27    0.34
   1   9  20    4.81    0.32
  -1   9 -20    4.72    0.36
  -1  -9  20    4.54    0.38
  -1  -9  20    5.03    0.33
  -1   9 -20    4.59    0.41
  -1  10  20    3.17    0.26
  -1 -10  20    3.32    0.26
   1  10  20    3.43    0.29
   1   0 -21   -0.32    0.17
  -1   0  21   -0.14    0.15
   1   0 -21   -0.27    0.17
   1   0  21   -0.16    0.15
  -1   0 -21   -0.23    0.17
   1   0  21   -0.04    0.15
   1  -1  21    0.37    0.18
  -1   1  21    0.42    0.17
  -1  -1 -21    0.51    0.19
   1   1 -21    0.42    0.18
   1   1 -21    0.18    0.20
   1   1 -21    0.31    0.17
  -1   1  21    0.34    0.19
  -1  -1 -21    0.24    0.19
   1  -1  21    0.54    0.18
  -1  -1 -21    0.28    0.19
  -1  -1  21    0.47    0.17
   1  -1 -21    0.55    0.19
  -1   1 -21    0.44    0.19
   1  -1 -21    0.31    0.20
   1   1  21    0.47    0.17
   1  -1 -21    0.47    0.18
  -1   1 -21    0.37    0.19
  -1  -1  21    0.16    0.18
  -1   1 -21    0.27    0.19
   1   2 -21    0.62    0.22
   1  -2  21    0.81    0.19
  -1   2  21    0.80    0.18
  -1  -2 -21    0.70    0.21
  -1  -2 -21    0.58    0.21
   1   2 -21    0.53    0.19
   1   2 -21    0.30    0.19
  -1  -2 -21    0.59    0.19
  -1   2  21    0.50    0.19
   1  -2  21    0.62    0.19
  -1   2  21    0.70    0.19
   1   2  21    0.99    0.20
  -1   2 -21    0.74    0.21
   1   2  21    0.89    0.18
  -1   2 -21    0.46    0.19
   1  -2 -21    0.54    0.20
   1  -2 -21    0.62    0.21
  -1   2 -21    0.39    0.20
  -1  -2  21    0.54    0.20
  -1  -2  21    0.90    0.18
   1  -2 -21    0.45    0.20
  -1   3  21    4.73    0.44
   1  -3  21    4.71    0.40
  -1  -3 -21    4.65    0.45
  -1   3  21    5.43    0.41
   1   3 -21    4.28    0.48
   1  -3  21    4.67    0.46
  -1   3  21    4.19    0.38
  -1  -3 -21    4.49    0.45
  -1  -3 -21    4.94    0.45
  -1   3 -21    4.47    0.43
  -1  -3  21    4.48    0.40
   1   3  21    4.45    0.45
   1  -3 -21    4.95    0.46
   1  -3 -21    5.09    0.42
  -1  -3  21    4.81    0.49
   1   3  21    4.73    0.40
   1   3  21    5.39    0.41
   1  -3 -21    4.42    0.47
  -1   3 -21    5.23    0.48
   1  -4  21    2.15    0.30
  -1  -4 -21    1.54    0.24
   1  -4  21    1.28    0.22
  -1  -4 -21    1.34    0.23
   1   4 -21    1.39    0.25
  -1   4  21    1.27    0.22
  -1   4  21    2.22    0.32
  -1  -4 -21    1.39    0.21
   1   4  21    1.61    0.24
   1   4  21    1.38    0.20
  -1   4 -21    1.23    0.22
  -1  -4  21    2.03    0.30
  -1  -4  21    1.16    0.22
   1  -4 -21    1.18    0.25
   1  -4 -21    1.42    0.22
  -1   4 -21    1.33    0.24
   1  -4 -21    1.20    0.21
  -1  -5 -21    4.16    0.45
   1  -5  21    5.46    0.48
   1   5 -21    4.88    0.50
  -1  -5 -21    5.40    0.44
  -1   5  21    6.05    0.40
  -1   5  21    5.42    0.44
   1  -5  21    5.32    0.40
   1  -5  21    5.05    0.44
  -1  -5 -21    5.17    0.42
   1  -5 -21    4.87    0.43
   1   5  21    4.35    0.38
   1  -5 -21    5.05    0.42
  -1   5 -21    4.61    0.49
  -1  -5  21    5.16    0.40
   1  -5 -21    4.66    0.45
  -1   5 -21    4.20    0.41
   1   5  21    5.27    0.44
   1   5  21    6.00    0.40
  -1  -5  21    5.68    0.50
   1  -6  21    3.19    0.36
  -1  -6 -21    3.19    0.35
   1   6 -21    3.34    0.38
   1  -6  21    3.65    0.33
   1  -6  21    3.32    0.39
  -1  -6 -21    3.58    0.38
  -1   6  21    3.89    0.33
   1   6 -21    3.39    0.41
  -1   6  21    3.77    0.36
  -1  -6 -21    3.14    0.38
  -1  -6  21    3.35    0.39
  -1  -6  21    3.23    0.35
   1   6  21    3.52    0.36
   1  -6 -21    3.13    0.35
   1   6  21    4.01    0.33
  -1   6 -21    3.11    0.41
  -1  -6  21    3.23    0.32
   1  -6 -21    2.79    0.38
   1  -6 -21    3.11    0.37
   1   7 -21    8.28    0.54
  -1  -7 -21    7.47    0.52
  -1  -7 -21    7.96    0.48
   1  -7  21    7.88    0.57
   1   7 -21    8.20    0.56
  -1   7  21    8.53    0.49
  -1   7  21    8.39    0.50
   1  -7  21    7.85    0.54
   1  -7  21    7.91    0.48
  -1  -7  21    7.55    0.47
  -1  -7  21    7.70    0.55
  -1  -7  21    8.26    0.57
   1   7  21    7.93    0.51
   1   7  21    8.90    0.48
   1  -7 -21    8.14    0.48
  -1   7 -21    8.22    0.57
   1  -7 -21    7.59    0.50
   1  -7 -21    7.79    0.52
   1  -8  21    3.64    0.28
   1   8 -21    3.96    0.34
   1   8 -21    3.97    0.36
  -1  -8 -21    3.23    0.30
  -1   8  21    3.72    0.31
   1  -8  21    3.57    0.36
   1  -8  21    4.13    0.34
  -1  -8 -21    3.05    0.34
  -1   8  21    3.76    0.30
   1   8  21    4.02    0.29
  -1  -8  21    3.63    0.33
  -1   8 -21    3.22    0.37
  -1  -8  21    3.71    0.35
  -1  -8  21    3.42    0.28
   1  -8 -21    3.23    0.30
   1   8  21    3.61    0.30
  -1   9  21    4.28    0.29
   1  -9  21    3.70    0.27
  -1  -9 -21    4.09    0.30
   1   9  21    4.30    0.31
  -1  -9  21    3.65    0.27
  -1   0  22   -0.23    0.15
   1   0  22    0.11    0.16
  -1   0  22    0.01    0.15
  -1   0 -22   -0.20    0.17
   1   0 -22   -0.36    0.15
  -1   0 -22   -0.03    0.17
   1   0  22   -0.10    0.17
   1   0 -22    0.05    0.18
  -1   0 -22   -0.03    0.17
   1   0 -22   -0.12    0.17
   1   1 -22    2.57    0.35
   1  -1  22    2.57    0.38
  -1   1  22    2.49    0.36
   1   1 -22    2.91    0.42
  -1  -1 -22    2.67    0.39
  -1  -1 -22    2.82    0.41
  -1   1  22    2.87    0.33
   1   1 -22    2.52    0.37
   1  -1  22    2.85    0.34
   1  -1 -22    2.80    0.37
   1  -1 -22    2.38    0.38
  -1  -1  22    2.49    0.40
  -1   1 -22    2.65    0.38
  -1  -1  22    2.51    0.32
   1  -1 -22    2.77    0.39
  -1   1 -22    2.61    0.36
   1   1  22    2.49    0.33
  -1   1 -22    2.48    0.43
  -1   2  22    1.84    0.30
  -1  -2 -22    2.66    0.38
  -1  -2 -22    2.29    0.38
  -1   2  22    2.78    0.34
   1  -2  22    2.21    0.38
  -1  -2 -22    2.52    0.36
   1  -2  22    2.38    0.30
  -1   2  22    2.24    0.35
   1   2 -22    2.31    0.39
   1   2  22    2.28    0.31
  -1   2 -22    2.65    0.39
  -1   2 -22    1.61    0.24
  -1  -2  22    2.60    0.31
   1  -2 -22    1.65    0.24
   1  -2 -22    2.22    0.38
  -1   2 -22    2.14    0.34
  -1  -2  22    2.15    0.38
  -1   3  22    8.83    0.58
  -1   3  22   11.32    0.60
  -1  -3 -22    9.86    0.60
  -1   3  22   10.24    0.64
   1  -3  22   10.86    0.69
   1  -3  22   10.07    0.59
   1   3 -22   10.74    0.69
  -1  -3 -22    9.91    0.64
  -1  -3 -22    9.74    0.64
   1   3  22   11.89    0.60
  -1  -3  22   10.11    0.60
  -1  -3  22   10.27    0.69
  -1   3 -22   10.05    0.59
   1   3  22    9.58    0.62
   1  -3 -22   10.02    0.60
   1  -3 -22    9.77    0.64
   1   3  22    9.72    0.59
  -1   3 -22   11.13    0.70
   1  -3 -22   10.52    0.65
  -1  -4 -22    6.26    0.46
  -1   4  22    6.95    0.48
   1  -4  22    6.28    0.53
   1  -4  22    6.38    0.43
  -1  -4 -22    6.31    0.48
  -1   4  22    7.56    0.46
   1   4 -22    6.65    0.54
  -1  -4 -22    6.30    0.49
   1   4  22    6.36    0.47
   1   4  22    6.22    0.43
  -1  -4  22    5.97    0.43
   1  -4 -22    6.27    0.49
  -1   4 -22    6.79    0.45
  -1   4 -22    6.86    0.52
   1  -4 -22    5.96    0.47
  -1  -4  22    6.94    0.55
   1   4  22    7.65    0.44
   1  -4 -22    6.58    0.50
   1  -5  22   12.62    0.79
  -1  -5 -22   11.83    0.71
  -1  -5 -22   12.18    0.71
  -1   5  22   13.13    0.71
  -1   5  22   13.51    0.67
   1   5 -22   13.68    0.78
   1  -5  22   12.18    0.68
  -1  -5 -22   12.16    0.68
  -1   5 -22   13.30    0.76
   1  -5 -22   12.70    0.72
  -1  -5  22   11.67    0.67
  -1  -5  22   13.15    0.79
   1  -5 -22   12.82    0.67
   1   5  22   13.53    0.68
   1  -5 -22   12.54    0.72
   1   5  22   12.48    0.71
  -1  -6 -22    8.90    0.56
   1  -6  22    8.47    0.51
  -1   6  22    9.54    0.52
   1   6 -22   10.32    0.61
  -1  -6 -22    9.63    0.52
   1  -6  22    8.34    0.60
   1  -6  22    9.58    0.62
  -1   6  22    9.64    0.55
   1  -6 -22    9.48    0.56
  -1   6 -22   10.03    0.62
   1   6  22    9.30    0.55
   1   6  22    9.86    0.53
   1  -6 -22    9.01    0.53
  -1  -6  22    8.45    0.51
  -1  -6  22    9.22    0.62
   1  -6 -22    9.29    0.56
  -1  -7 -22   13.99    0.67
   1   7 -22   14.86    0.77
   1  -7  22   13.87    0.79
   1  -7  22   12.81    0.80
  -1   7  22   14.06    0.71
  -1  -7 -22   12.85    0.72
  -1   7  22   14.45    0.68
   1  -7  22   12.46    0.67
   1   7  22   14.41    0.67
   1  -7 -22   12.92    0.71
   1   7  22   13.82    0.71
  -1  -7  22   13.64    0.79
  -1  -7  22   11.82    0.67
   1  -7 -22   13.66    0.66
  -1   7 -22   14.47    0.77
  -1  -8  22    3.41    0.26
   1   0 -23   -0.10    0.15
   1   0 -23   -0.12    0.15
   1   0  23   -0.21    0.13
  -1   0 -23   -0.10    0.15
  -1   0  23   -0.22    0.13
   1   1 -23    0.22    0.18
   1  -1  23    0.19    0.15
   1   1 -23    0.50    0.17
  -1   1  23    0.31    0.16
  -1   1  23    0.29    0.15
   1  -1  23    0.33    0.16
  -1  -1 -23    0.18    0.17
  -1  -1 -23    0.07    0.17
  -1  -1 -23    0.50    0.17
   1  -1 -23    0.33    0.17
  -1  -1  23    0.43    0.15
   1  -1 -23    0.32    0.17
  -1   1 -23    0.44    0.16
  -1   1 -23    0.42    0.17
  -1   1 -23    0.44    0.17
  -1  -1  23    0.36    0.16
   1  -1 -23    0.34    0.16
   1   1  23    0.40    0.16
  -1  -2 -23    1.12    0.20
   1   2 -23    1.25    0.21
  -1  -2 -23    1.85    0.31
   1  -2  23    1.01    0.19
  -1   2  23    1.01    0.17
   1  -2  23    0.95    0.18
  -1  -2 -23    0.94    0.19
  -1   2  23    1.35    0.21
  -1   2 -23    1.16    0.21
  -1  -2  23    1.11    0.19
  -1  -2  23    1.63    0.26
   1  -2 -23    1.37    0.20
   1  -2 -23    1.06    0.21
   1   2  23    1.17    0.19
  -1   2 -23    1.24    0.19
   1  -2 -23    0.90    0.20
  -1  -3 -23    3.13    0.36
  -1   3  23    3.40    0.35
  -1  -3 -23    3.49    0.36
   1   3 -23    3.39    0.38
  -1   3  23    3.46    0.30
   1  -3  23    3.50    0.38
   1  -3  23    3.10    0.31
  -1  -3 -23    3.22    0.36
   1  -3 -23    3.02    0.34
   1   3  23    2.66    0.30
  -1   3 -23    3.55    0.33
   1  -3 -23    3.58    0.37
  -1  -3  23    3.07    0.31
   1   3  23    3.44    0.32
   1   3  23    2.90    0.32
  -1   3 -23    3.45    0.38
   1  -3 -23    2.77    0.36
  -1  -3  23    3.78    0.39
   1   4 -23    3.48    0.37
  -1  -4 -23    2.67    0.32
  -1   4  23    2.93    0.31
  -1  -4 -23    3.21    0.33
   1  -4  23    3.55    0.36
   1  -4  23    2.94    0.28
  -1   4  23    3.47    0.31
  -1  -4 -23    3.35    0.34
   1  -4 -23    2.64    0.33
   1  -4 -23    2.87    0.32
   1   4  23    3.42    0.30
   1  -4 -23    3.06    0.34
  -1  -4  23    3.24    0.38
  -1   4 -23    2.96    0.36
   1   4  23    2.94    0.33
  -1  -4  23    2.99    0.28
  -1   5  23    5.48    0.35
   1   5 -23    5.31    0.41
  -1  -5 -23    4.93    0.36
  -1  -5 -23    4.64    0.38
  -1   5  23    4.88    0.36
   1  -5  23    4.83    0.34
   1  -5  23    5.43    0.42
  -1   5 -23    4.62    0.42
  -1  -5  23    4.45    0.33
   1   5  23    5.29    0.35
   1   5  23    4.57    0.37
  -1  -5  23    5.90    0.43
   1  -5 -23    4.64    0.37
   1  -5 -23    4.39    0.35
   1  -5 -23    4.63    0.37
   1  -6  23    3.68    0.28
   1  -6  23    3.71    0.35
  -1  -6 -23    3.46    0.30
   1   6 -23    4.01    0.35
  -1   6  23    4.12    0.30
  -1  -6 -23    3.76    0.32
  -1   6  23    3.83    0.31
   1  -6 -23    3.52    0.30
  -1  -6  23    3.30    0.26
   1   6  23    3.82    0.32
  -1   6 -23    4.02    0.35
   1   6  23    4.07    0.29
  -1  -6  23    3.83    0.36
  -1   0  24    0.03    0.12
  -1   0 -24   -0.01    0.15
   1   0  24    0.06    0.13
   1   0 -24    0.29    0.16
  -1   0 -24    0.03    0.16
   1   0 -24    0.06    0.13
  -1   0 -24    0.26    0.14
  -1  -1 -24    2.00    0.33
  -1  -1 -24    2.39    0.28
  -1   1  24    1.82    0.24
  -1   1  24    2.03    0.30
   1   1 -24    2.67    0.34
   1  -1  24    2.46    0.29
   1  -1  24    1.89    0.25
   1  -1 -24    2.28    0.30
  -1   1 -24    2.08    0.29
  -1  -1  24    1.90    0.24
   1   1  24    1.63    0.25
  -1   1 -24    2.21    0.33
   1  -1 -24    2.11    0.31
  -1  -1  24    2.70    0.30
   1  -1 -24    2.02    0.32
  -1  -2 -24    0.99    0.17
   1  -2  24    0.71    0.17
   1  -2  24    0.67    0.15
   1   2 -24    0.88    0.18
  -1  -2 -24    0.50    0.16
  -1   2  24    0.77    0.16
  -1  -2 -24    0.45    0.15
  -1   2 -24    0.79    0.17
  -1   2 -24    0.71    0.15
   1   2  24    0.46    0.14
   1  -2 -24    0.61    0.17
  -1  -2  24    0.68    0.17
   1  -2 -24    0.84    0.17
  -1  -2  24    0.63    0.14
   1  -2 -24    0.59    0.15
  -1  -3 -24    8.16    0.47
  -1  -3 -24    8.11    0.50
  -1  -3 -24    7.93    0.50
   1   3 -24    8.90    0.54
   1  -3  24    8.94    0.56
  -1   3  24    8.29    0.50
   1  -3  24    7.68    0.46
  -1  -3  24    7.52    0.46
   1  -3 -24    7.59    0.46
   1  -3 -24    8.20    0.50
  -1   3 -24    8.98    0.54
   1  -3 -24    8.27    0.51
  -1  -3  24    9.00    0.55
   1   4 -24    3.71    0.33
  -1  -4 -24    2.76    0.28
  -1  -4 -24    2.85    0.30
   1  -4  24    3.34    0.35
   1  -4  24    2.87    0.26
  -1   4  24    3.13    0.28
  -1  -4  24    3.38    0.34
  -1  -4  24    2.68    0.25
   1  -4 -24    2.73    0.28
  -1   4 -24    3.40    0.33
   2   0   0    5.14    0.24
   2   0   0    4.92    0.27
   2   1   0  589.97   32.15
  -2  -1   0  655.22   32.90
   2   1   0  608.43   32.36
  -2  -2   0    0.67    0.07
   2  -2   0    0.54    0.07
   2   2   0    0.61    0.07
  -2  -3   0  566.47   27.02
   2  -3   0  565.78   27.04
   2   3   0  516.52   26.37
   2  -3   0  463.11   26.30
   2   4   0    2.08    0.16
   2  -4   0    2.54    0.17
  -2  -4   0    2.59    0.17
  -2  -5   0   94.98    4.84
   2  -5   0   93.38    4.84
  -2  -6   0    4.26    0.28
   2  -6   0    4.12    0.25
   2  -6   0    4.06    0.24
  -2  -6   0    3.97    0.23
   2  -6   0    4.31    0.28
  -2  -6   0    3.86    0.25
   2  -7   0   11.50    0.61
   2  -7   0   11.75    0.59
   2  -7   0   11.44    0.66
  -2  -7   0   11.39    0.66
  -2  -7   0   11.17    0.62
  -2  -7   0   11.19    0.57
   2  -8   0    7.25    0.41
   2  -8   0    7.26    0.46
  -2  -8   0    6.96    0.39
  -2  -8   0    7.02    0.42
   2  -8   0    7.30    0.41
  -2  -8   0    6.84    0.46
   2  -9   0    0.18    0.06
  -2  -9   0    0.18    0.06
   2  -9   0    0.27    0.08
   2  -9   0    0.27    0.12
  -2  -9   0    0.40    0.13
  -2 -10   0   11.53    0.63
   2  10   0   11.18    0.63
   2 -10   0   11.87    0.84
   2  10   0   12.48    0.69
  -2  10   0   11.62    0.66
  -2  10   0   12.76    0.71
  -2  10   0   12.51    0.69
   2  10   0   12.18    0.70
  -2 -10   0   12.16    0.85
  -2 -10   0   12.20    0.63
   2  10   0   11.26    0.64
  -2  10   0   11.91    0.65
   2 -10   0   12.17    0.62
   2 -10   0   11.62    0.62
   2 -10   0   12.61    0.68
  -2  11   0    5.62    0.41
   2 -11   0    4.95    0.36
   2  11   0    5.81    0.41
  -2 -11   0    5.35    0.51
  -2  11   0    5.51    0.38
  -2  11   0    5.17    0.42
   2  11   0    5.20    0.40
  -2  11   0    5.48    0.41
   2 -11   0    4.87    0.34
   2 -11   0    5.13    0.33
   2  11   0    5.56    0.37
  -2 -11   0    5.50    0.35
   2 -11   0    4.89    0.48
   2  12   0   12.15    0.70
   2  12   0   12.31    0.69
  -2 -12   0   13.36    0.73
   2 -12   0   12.26    0.89
  -2 -12   0   11.96    0.91
   2 -12   0   12.02    0.65
  -2 -12   0   12.82    0.67
  -2  12   0   11.40    0.74
  -2 -12   0   12.11    0.66
   2 -12   0   11.77    0.72
   2 -12   0   12.26    0.66
   2  12   0   12.88    0.75
  -2  12   0   13.17    0.75
  -2  12   0   13.09    0.74
  -2  12   0   11.84    0.70
  -2  12   0   11.78    0.69
   2  13   0   18.27    0.95
  -2 -13   0   18.59    1.25
   2 -13   0   17.93    0.94
   2 -13   0   16.63    1.01
   2 -13   0   18.09    1.23
  -2  13   0   17.42    1.00
  -2 -13   0   18.50    0.92
  -2  13   0   18.61    0.96
  -2 -13   0   18.09    0.93
  -2 -13   0   18.69    0.98
  -2  13   0   18.74    1.01
  -2  13   0   18.21    0.95
   2  13   0   17.06    0.94
   2 -13   0   18.23    0.91
   2  14   0    4.52    0.42
  -2 -14   0    4.43    0.51
  -2  14   0    3.88    0.44
   2  14   0    3.67    0.45
  -2  14   0    4.09    0.40
  -2  14   0    4.08    0.37
   2  14   0    4.08    0.37
   2 -14   0    3.96    0.31
  -2 -14   0    4.37    0.42
   2 -14   0    4.25    0.41
   2 -15   0   11.20    0.62
  -2 -15   0   11.29    0.86
  -2  15   0   11.20    0.64
   2  15   0   11.58    0.67
   2  15   0   11.35    0.72
  -2 -15   0   11.74    0.69
   2 -15   0   11.77    0.68
  -2  15   0   11.37    0.66
   2  15   0   10.89    0.65
  -2  15   0   11.52    0.69
  -2  16   0    0.23    0.13
  -2 -16   0    0.11    0.15
   2  16   0    0.06    0.11
   2 -16   0    0.07    0.14
  -2  16   0    0.04    0.14
   2  16   0    0.22    0.15
  -2 -16   0    0.10    0.17
   2 -16   0    0.24    0.12
   2  16   0    0.05    0.15
   2   0   1   79.33    3.92
   2   0  -1   70.52    3.92
  -2   0   1   77.02    3.53
   2   0  -1   78.78    3.55
   2   0   1   75.16    4.01
   2   0   1   89.27    3.54
   2   1  -1    6.24    0.34
   2   1  -1    6.93    0.30
   2   1  -1    5.84    0.34
  -2  -1  -1    6.52    0.36
  -2  -1  -1    6.15    0.30
  -2   1   1    6.29    0.35
   2  -1  -1    6.48    0.31
   2   1   1    6.09    0.30
  -2  -1   1    6.54    0.31
   2   1   1    6.24    0.34
   2  -1  -1    6.47    0.35
  -2  -1   1    6.88    0.34
  -2  -2  -1   26.33    1.14
  -2  -2  -1   26.44    1.31
   2   2  -1   23.48    1.28
   2  -2   1   23.75    1.27
  -2  -2   1   26.23    1.31
   2   2   1   24.83    1.28
   2  -2  -1   25.83    1.15
   2  -2  -1   24.50    1.31
  -2  -3  -1   10.63    0.48
   2  -3   1   10.41    0.56
   2   3  -1    9.50    0.54
  -2  -3  -1   11.34    0.56
   2  -3   1    9.58    0.53
   2  -3  -1   10.48    0.56
   2  -3  -1   10.33    0.50
   2   3   1    9.52    0.54
  -2  -3   1   10.52    0.56
   2  -4   1   76.95    3.81
  -2  -4  -1   77.06    3.34
   2   4  -1   66.79    3.71
  -2  -4  -1   77.59    3.81
   2  -4  -1   77.44    3.35
   2   4   1   65.52    3.71
  -2  -4   1   77.29    3.81
  -2  -5  -1    6.30    0.37
   2  -5   1    6.11    0.37
  -2  -5  -1    6.06    0.31
   2  -5  -1    6.30    0.33
   2  -5  -1    6.34    0.37
   2  -5  -1    5.98    0.33
  -2  -5   1    6.43    0.37
  -2  -6  -1    6.62    0.37
   2  -6   1    6.14    0.36
   2  -6   1    6.42    0.40
  -2  -6  -1    6.71    0.40
  -2  -6  -1    6.65    0.34
   2  -6  -1    6.97    0.36
  -2  -6   1    6.11    0.37
  -2  -6   1    6.40    0.40
   2  -6  -1    6.78    0.36
   2  -6  -1    6.98    0.40
   2  -7   1    2.83    0.21
  -2  -7  -1    3.28    0.25
  -2  -7  -1    3.30    0.22
  -2  -7  -1    3.23    0.20
   2  -7   1    2.89    0.25
  -2  -7   1    3.03    0.22
   2  -7  -1    3.23    0.21
   2  -7  -1    3.18    0.25
  -2  -7   1    3.19    0.25
   2  -7  -1    3.34    0.22
   2  -8   1    4.18    0.26
  -2  -8  -1    3.88    0.31
   2  -8   1    4.01    0.31
  -2  -8  -1    4.03    0.25
   2  -8   1    3.82    0.27
  -2  -8  -1    4.00    0.27
   2  -8  -1    4.03    0.27
  -2  -8   1    3.75    0.25
   2  -8  -1    4.20    0.26
  -2  -8   1    3.78    0.30
   2  -8  -1    4.14    0.31
  -2  -8   1    3.81    0.27
  -2  -9  -1    3.46    0.30
   2  -9   1    3.85    0.26
  -2  -9  -1    3.45    0.26
   2  -9   1    3.71    0.27
   2  -9   1    3.78    0.32
  -2  -9   1    3.68    0.31
   2  -9  -1    3.77    0.26
  -2  -9   1    3.72    0.27
   2  -9  -1    3.64    0.26
   2  -9  -1    3.35    0.31
   2  10  -1    3.92    0.31
   2 -10   1    4.14    0.27
  -2  10   1    4.83    0.35
  -2  10   1    4.07    0.32
   2  10  -1    3.92    0.32
   2 -10   1    3.96    0.42
   2 -10   1    4.42    0.29
  -2  10   1    4.06    0.35
  -2  10   1    4.56    0.34
  -2 -10  -1    4.15    0.29
   2 -10   1    4.41    0.30
   2  10  -1    4.87    0.35
   2  10  -1    4.46    0.35
  -2 -10  -1    4.27    0.42
   2  10   1    4.15    0.31
   2 -10  -1    4.17    0.28
  -2  10  -1    4.72    0.34
  -2  10  -1    4.97    0.36
   2 -10  -1    4.27    0.30
   2  10   1    4.54    0.34
  -2 -10   1    3.75    0.32
  -2 -10   1    4.28    0.42
   2 -10  -1    4.22    0.41
  -2  10  -1    4.13    0.32
  -2 -10   1    4.01    0.28
   2  10   1    3.73    0.31
   2 -10  -1    4.25    0.27
  -2 -10   1    4.06    0.29
  -2  10  -1    3.99    0.36
   2 -11   1    0.80    0.21
  -2  11   1    0.99    0.16
   2  11  -1    1.33    0.24
  -2  11   1    0.83    0.18
   2  11  -1    0.97    0.17
   2 -11   1    1.02    0.17
  -2 -11  -1    0.71    0.12
   2  11  -1    0.57    0.16
   2  11  -1    1.30    0.21
  -2 -11  -1    1.00    0.18
  -2  11   1    1.43    0.22
  -2 -11  -1    0.83    0.15
   2 -11   1    0.66    0.12
   2 -11   1    0.90    0.14
  -2  11   1    1.30    0.22
  -2 -11  -1    0.48    0.18
   2 -11  -1    0.71    0.18
  -2 -11   1    0.96    0.15
   2 -11  -1    0.86    0.16
  -2  11  -1    0.80    0.15
  -2  11  -1    0.91    0.20
   2 -11  -1    0.61    0.12
  -2  11  -1    0.79    0.15
   2  11   1    1.20    0.18
   2  11   1    0.85    0.18
  -2  11  -1    1.35    0.23
   2 -11  -1    0.92    0.15
  -2 -11   1    0.81    0.14
  -2 -11   1    0.75    0.20
   2  11   1    0.77    0.15
  -2 -12  -1   15.51    0.81
  -2 -12  -1   14.38    1.01
   2 -12   1   13.74    0.81
  -2  12   1   13.50    0.82
   2 -12   1   14.70    1.02
   2  12  -1   13.81    0.84
   2  12  -1   13.61    0.77
   2 -12   1   14.32    0.75
  -2 -12  -1   13.91    0.75
  -2  12   1   13.57    0.77
  -2  12   1   13.84    0.78
   2 -12   1   13.69    0.73
   2  12  -1   15.08    0.82
  -2 -12  -1   13.56    0.74
  -2  12   1   15.80    0.85
   2  12  -1   13.51    0.77
  -2  12   1   14.90    0.82
  -2  12  -1   14.47    0.83
   2 -12  -1   13.61    0.81
   2  12   1   14.37    0.77
   2 -12  -1   13.24    0.73
   2  12   1   13.88    0.77
  -2  12  -1   14.08    0.78
  -2  12  -1   13.49    0.78
   2 -12  -1   15.19    1.04
  -2 -12   1   14.00    0.74
  -2  12  -1   13.74    0.83
  -2  12  -1   15.24    0.84
  -2 -12   1   15.43    1.04
   2 -12  -1   14.12    0.75
  -2  13   1    2.54    0.30
   2 -13   1    2.11    0.22
  -2 -13  -1    2.18    0.34
  -2 -13  -1    2.08    0.22
  -2  13   1    2.25    0.35
   2 -13   1    1.90    0.24
   2  13  -1    2.25    0.35
   2 -13   1    2.44    0.39
   2 -13   1    2.09    0.24
  -2 -13  -1    2.37    0.41
  -2  13   1    1.59    0.27
   2  13  -1    2.26    0.30
   2 -13  -1    2.54    0.33
  -2 -13   1    2.31    0.23
  -2  13  -1    3.08    0.33
   2  13   1    2.36    0.29
   2 -13  -1    2.12    0.22
  -2 -13   1    2.59    0.27
  -2  13  -1    1.58    0.27
  -2  13  -1    1.86    0.28
  -2 -13   1    2.63    0.34
   2  13   1    1.99    0.28
  -2  13  -1    2.51    0.32
  -2 -13   1    2.25    0.41
   2 -14   1   10.76    0.83
  -2  14   1   10.28    0.64
   2 -14   1   10.38    0.60
  -2  14   1   10.32    0.68
   2  14  -1   10.35    0.63
  -2  14   1   10.20    0.64
   2 -14   1   11.59    0.68
   2  14  -1   10.39    0.71
  -2 -14  -1   10.88    0.84
  -2 -14  -1   10.91    0.66
   2  14  -1   10.08    0.64
  -2 -14   1   10.86    0.85
   2  14   1   10.10    0.70
   2 -14  -1   10.71    0.66
  -2  14  -1   10.48    0.64
   2  14   1   10.37    0.63
   2 -14  -1   10.24    0.59
  -2  14  -1   10.35    0.64
  -2  14  -1   11.22    0.67
   2  14   1   10.59    0.65
  -2  14  -1   10.34    0.68
  -2 -14   1   11.12    0.67
  -2 -14   1   10.94    0.60
  -2  15   1    0.39    0.17
   2 -15   1    0.37    0.09
  -2  15   1    0.37    0.17
   2 -15   1    0.39    0.16
   2  15  -1    0.44    0.19
  -2 -15  -1    0.53    0.17
   2  15  -1    0.41    0.19
  -2 -15  -1    0.39    0.19
  -2  15   1    0.41    0.14
   2  15  -1    0.58    0.15
   2 -15  -1    0.50    0.17
  -2  15  -1    0.57    0.17
   2  15   1    0.54    0.15
   2 -15  -1    0.46    0.09
   2  15   1    0.23    0.18
  -2 -15   1    0.45    0.17
  -2  15  -1    0.50    0.18
  -2  15  -1    0.57    0.15
  -2 -15   1    0.41    0.20
   2  15   1    0.48    0.19
  -2  16   1    4.34    0.38
   2 -16   1    4.73    0.39
   2  16  -1    4.36    0.36
  -2 -16  -1    4.46    0.38
  -2  16   1    4.06    0.35
   2  16  -1    4.54    0.40
   2  16  -1    4.11    0.35
  -2  16   1    4.12    0.34
   2  16   1    4.55    0.37
  -2  16  -1    4.16    0.35
   2 -16  -1    4.49    0.38
  -2 -16   1    4.66    0.39
   2  16   1    4.01    0.33
  -2  16  -1    4.36    0.36
   2  16   1    5.19    0.41
  -2 -16   1    4.03    0.46
   2 -16  -1    5.08    0.33
  -2   0  -2   28.69    1.19
  -2   0   2   27.06    1.35
   2   0   2   26.43    1.19
   2   0   2   24.94    1.32
   2   0  -2   25.80    1.20
   2   0  -2   23.14    1.33
  -2   1   2  353.10   17.73
   2  -1   2  320.37   17.28
  -2  -1  -2  345.09   17.79
   2   1  -2  327.12   17.33
  -2  -1  -2  350.54   15.59
   2   1  -2  365.54   15.62
   2  -1  -2  361.24   15.62
   2   1   2  348.39   17.33
   2  -1  -2  374.14   17.75
   2  -1  -2  328.00   17.31
  -2  -1   2  357.23   17.71
   2   1   2  333.71   15.59
   2   2  -2   12.77    0.70
   2  -2   2   13.43    0.69
  -2  -2  -2   13.79    0.63
  -2  -2  -2   14.53    0.73
   2  -2  -2   13.93    0.72
   2  -2  -2   14.25    0.64
  -2  -2   2   13.42    0.72
   2   2   2   12.72    0.70
   2  -3   2  290.39   14.88
   2  -3   2  275.63   14.44
   2   3  -2  267.06   14.48
  -2  -3  -2  305.68   13.05
  -2  -3  -2  306.65   14.90
   2  -3  -2  305.15   13.09
   2  -3  -2  301.76   14.88
   2   3   2  265.75   14.49
  -2  -3   2  286.32   14.82
  -2  -4  -2    1.65    0.11
   2   4  -2    1.38    0.12
   2  -4   2    1.76    0.14
  -2  -4  -2    1.54    0.14
   2  -4  -2    1.46    0.11
   2  -4  -2    1.46    0.13
  -2  -4   2    1.64    0.13
   2   4   2    1.47    0.12
  -2  -5  -2  109.77    5.46
   2  -5   2  109.30    5.46
  -2  -5  -2  108.07    4.78
   2  -5   2   97.94    5.26
   2  -5  -2  106.56    4.79
   2  -5  -2  107.80    5.45
   2  -5  -2  103.89    5.26
  -2  -5   2  106.51    5.45
  -2  -6  -2    9.50    0.55
  -2  -6  -2    9.56    0.46
   2  -6   2    9.84    0.55
   2  -6   2    9.12    0.50
  -2  -6  -2    8.76    0.50
   2  -6  -2    9.36    0.50
  -2  -6   2    9.41    0.54
   2  -6  -2    9.37    0.47
  -2  -6   2    9.05    0.51
   2  -6  -2    9.32    0.54
  -2  -7  -2   19.11    1.06
   2  -7   2   19.13    1.00
  -2  -7  -2   19.19    0.91
  -2  -7  -2   18.91    1.00
   2  -7   2   18.96    1.06
   2  -7  -2   18.95    1.06
  -2  -7   2   19.21    1.00
   2  -7  -2   19.53    1.00
   2  -7  -2   19.83    0.93
  -2  -7   2   19.25    1.06
   2  -8   2   15.54    0.90
  -2  -8  -2   15.63    0.90
  -2  -8  -2   15.26    0.76
   2  -8   2   16.16    0.84
  -2  -8  -2   15.21    0.84
   2  -8  -2   15.63    0.90
   2  -8  -2   16.12    0.83
   2  -8  -2   15.58    0.78
  -2  -8   2   15.54    0.84
  -2  -8   2   16.01    0.90
   2  -9   2    0.39    0.08
   2  -9   2    0.31    0.09
   2  -9   2    0.49    0.14
  -2  -9  -2    0.31    0.07
  -2  -9  -2    0.49    0.13
   2  -9  -2    0.43    0.12
   2  -9  -2    0.48    0.08
  -2  -9   2    0.49    0.13
   2  -9  -2    0.41    0.09
  -2  -9   2    0.42    0.08
  -2 -10  -2   11.12    0.79
   2  10  -2   10.40    0.60
  -2 -10  -2   10.68    0.58
  -2  10   2   11.42    0.61
  -2 -10  -2   11.77    0.63
  -2  10   2   10.62    0.60
  -2  10   2   12.02    0.67
   2 -10   2   10.41    0.58
   2  10  -2   11.06    0.66
   2 -10   2   11.42    0.64
   2 -10   2   11.15    0.58
  -2  10   2   11.28    0.64
  -2 -10  -2   10.86    0.58
   2  10  -2   10.46    0.60
   2  10  -2   11.81    0.65
   2 -10  -2   10.87    0.58
  -2 -10   2   11.52    0.59
   2  10   2   10.69    0.59
  -2  10  -2   10.27    0.62
   2  10   2   10.12    0.58
  -2 -10   2   10.59    0.64
  -2  10  -2   10.54    0.60
  -2  10  -2   11.67    0.66
  -2 -10   2   11.33    0.81
   2 -10  -2   10.57    0.57
   2  10   2   11.29    0.65
   2 -10  -2   11.21    0.63
  -2  10  -2   11.44    0.66
   2  11  -2    3.56    0.34
   2 -11   2    3.17    0.25
  -2  11   2    3.42    0.33
  -2 -11  -2    3.27    0.30
  -2  11   2    3.51    0.31
  -2  11   2    3.07    0.34
   2 -11   2    2.94    0.40
  -2 -11  -2    3.21    0.39
   2  11  -2    3.60    0.32
   2  11  -2    3.42    0.31
  -2 -11  -2    3.36    0.27
   2  11  -2    3.29    0.33
  -2  11   2    3.78    0.30
  -2 -11  -2    3.13    0.25
   2 -11   2    3.12    0.28
   2 -11   2    3.23    0.26
  -2  11   2    3.25    0.32
  -2  11  -2    3.71    0.34
  -2 -11   2    3.34    0.41
   2 -11  -2    3.21    0.26
  -2  11  -2    3.67    0.34
   2  11   2    3.22    0.32
   2  11   2    3.96    0.30
   2 -11  -2    3.34    0.25
  -2 -11   2    3.30    0.27
  -2 -11   2    3.39    0.26
  -2  11  -2    3.07    0.35
   2  11   2    3.86    0.33
   2 -11  -2    2.93    0.27
  -2  11  -2    3.25    0.30
   2  12  -2   15.59    0.91
   2 -12   2   15.15    0.89
   2 -12   2   15.51    0.82
   2  12  -2   16.39    0.90
   2  12  -2   15.09    0.84
  -2 -12  -2   15.70    0.81
  -2  12   2   15.75    0.84
   2  12  -2   16.09    0.85
  -2 -12  -2   15.71    1.10
   2 -12   2   15.04    0.80
  -2 -12  -2   16.06    0.86
  -2  12   2   14.77    0.88
  -2  12   2   16.22    0.89
  -2  12   2   15.49    0.84
  -2 -12  -2   15.25    0.81
   2 -12   2   15.70    1.10
   2  12   2   16.07    0.84
  -2  12  -2   15.24    0.84
  -2  12  -2   15.55    0.89
   2 -12  -2   14.65    0.88
  -2  12  -2   15.97    0.91
  -2  12  -2   16.14    0.91
  -2 -12   2   16.33    0.82
  -2  12  -2   15.55    0.85
   2  12   2   15.89    0.83
  -2 -12   2   16.44    1.13
  -2 -12   2   15.93    0.83
   2 -12  -2   15.84    0.82
   2 -12  -2   16.92    0.87
   2  13  -2   14.86    0.81
   2 -13   2   12.65    0.83
  -2 -13  -2   14.66    0.83
   2 -13   2   13.64    0.75
   2 -13   2   14.69    1.05
  -2  13   2   15.17    0.81
  -2 -13  -2   14.59    1.04
   2 -13   2   13.90    0.77
   2  13  -2   14.02    0.80
  -2  13   2   14.31    0.84
  -2  13   2   14.61    0.80
   2  13  -2   14.32    0.84
  -2 -13  -2   13.95    0.76
   2  13   2   14.92    0.80
  -2  13  -2   14.77    0.86
   2  13   2   14.40    0.79
  -2  13  -2   14.58    0.85
  -2  13  -2   14.59    0.81
  -2 -13   2   15.04    1.07
  -2 -13   2   15.51    0.85
  -2 -13   2   14.27    0.77
  -2  13  -2   14.22    0.81
  -2 -13   2   14.69    0.77
   2 -13  -2   14.12    0.77
   2 -13  -2   15.39    0.83
  -2  13  -2   15.68    0.87
   2  14  -2    6.05    0.46
  -2  14   2    6.03    0.48
   2 -14   2    5.68    0.40
  -2 -14  -2    6.45    0.59
  -2  14   2    5.95    0.50
   2 -14   2    6.10    0.60
   2 -14   2    6.39    0.49
   2 -14   2    6.09    0.40
  -2 -14  -2    6.38    0.48
  -2  14   2    6.24    0.45
   2  14  -2    6.33    0.49
   2  14  -2    5.92    0.53
  -2 -14   2    5.97    0.50
  -2  14  -2    6.19    0.47
   2  14   2    6.00    0.53
   2  14   2    6.06    0.47
  -2  14  -2    5.95    0.50
  -2  14  -2    5.45    0.46
  -2  14  -2    6.83    0.49
   2 -14  -2    5.72    0.39
   2  14   2    6.69    0.45
  -2 -14   2    6.21    0.42
   2 -14  -2    6.08    0.48
  -2 -14   2    6.36    0.63
  -2  15   2   14.75    0.75
   2 -15   2   14.35    1.02
   2  15  -2   14.25    0.79
  -2  15   2   14.02    0.79
  -2 -15  -2   13.99    0.79
   2 -15   2   14.58    0.81
   2  15  -2   14.29    0.80
  -2 -15  -2   13.90    1.03
  -2  15   2   13.56    0.77
   2 -15   2   13.92    0.75
   2  15  -2   14.10    0.77
   2  15   2   13.81    0.76
   2  15   2   14.71    0.81
   2 -15  -2   14.17    0.79
   2 -15  -2   13.90    0.73
  -2  15  -2   13.82    0.79
  -2  15  -2   13.84    0.78
  -2 -15   2   14.13    0.81
   2  15   2   15.50    0.78
  -2 -15   2   13.91    1.03
   2  16  -2    0.90    0.16
   2 -16   2    1.04    0.19
  -2  16   2    0.88    0.17
  -2  16   2    0.87    0.15
   2  16  -2    1.07    0.18
  -2 -16  -2    1.11    0.19
  -2  16   2    0.78    0.16
   2  16   2    0.91    0.14
  -2 -16   2    1.30    0.21
   2 -16  -2    1.08    0.15
   2  16   2    0.77    0.19
  -2 -16   2    0.96    0.23
   2 -16  -2    1.12    0.19
   2  16   2    1.07    0.18
  -2  16  -2    1.15    0.18
   2   0  -3   -0.01    0.07
  -2   0   3    0.16    0.06
   2   1  -3    3.26    0.21
   2   1  -3    3.21    0.20
  -2  -1  -3    3.40    0.24
  -2  -1  -3    3.24    0.19
   2  -1  -3    3.27    0.21
   2  -1  -3    3.47    0.21
   2  -1  -3    3.32    0.19
  -2  -2  -3   10.12    0.47
   2   2  -3    8.69    0.53
  -2  -2  -3   10.92    0.56
   2   2   3    8.81    0.52
   2  -2  -3   10.45    0.48
   2  -2  -3   10.95    0.54
  -2  -2   3    9.07    0.53
   2  -2  -3    9.73    0.52
  -2  -3  -3   48.40    2.35
   2   3  -3   39.16    2.28
  -2  -3  -3   47.32    2.05
   2   3   3   41.85    2.28
  -2  -3   3   44.28    2.33
   2  -3  -3   47.71    2.06
   2  -3  -3   48.46    2.34
   2   4  -3   45.73    2.73
  -2  -4  -3   58.31    2.46
   2  -4   3   54.09    2.81
  -2  -4  -3   58.84    2.81
  -2  -4   3   52.55    2.80
   2   4   3   50.58    2.73
   2  -4  -3   56.95    2.81
   2  -4  -3   57.24    2.47
  -2  -5  -3    3.14    0.23
   2  -5   3    3.15    0.22
   2  -5   3    2.89    0.19
  -2  -5  -3    3.13    0.18
   2  -5  -3    3.12    0.19
   2  -5  -3    3.11    0.22
  -2  -5   3    3.44    0.22
   2  -5  -3    3.03    0.19
   2  -6   3   26.83    1.46
  -2  -6  -3   26.23    1.39
   2  -6   3   25.98    1.38
  -2  -6  -3   27.79    1.26
  -2  -6  -3   28.32    1.46
  -2  -6   3   26.95    1.45
   2  -6  -3   28.24    1.46
  -2  -6   3   26.42    1.39
   2  -6  -3   28.09    1.39
   2  -6  -3   27.88    1.28
   2  -7   3    0.20    0.09
  -2  -7  -3    0.26    0.06
  -2  -7  -3    0.20    0.05
  -2  -7  -3    0.38    0.10
   2  -7   3    0.28    0.06
   2  -7  -3    0.22    0.06
  -2  -7   3    0.40    0.10
   2  -7  -3    0.23    0.05
  -2  -7   3    0.18    0.06
   2  -7  -3    0.39    0.10
  -2  -8  -3    7.29    0.48
   2  -8   3    7.10    0.48
   2  -8   3    7.59    0.42
  -2  -8  -3    7.16    0.39
  -2  -8  -3    7.19    0.42
   2  -8  -3    7.18    0.40
  -2  -8   3    7.33    0.43
   2  -8  -3    7.23    0.42
  -2  -8   3    7.04    0.47
   2  -8  -3    6.86    0.47
  -2  -9  -3    7.08    0.50
   2  -9   3    7.41    0.52
   2  -9   3    7.62    0.45
  -2  -9   3    7.71    0.46
  -2  -9   3    7.42    0.51
   2  -9  -3    7.60    0.52
   2  -9  -3    7.80    0.45
   2  -9  -3    7.44    0.43
   2  10  -3    0.36    0.12
  -2  10   3    0.33    0.11
  -2 -10  -3    0.28    0.07
  -2  10   3    0.27    0.14
   2  10  -3    0.25    0.14
  -2 -10  -3    0.37    0.12
  -2  10   3    0.29    0.11
   2 -10   3    0.23    0.07
   2  10  -3    0.28    0.10
   2 -10   3    0.28    0.08
   2 -10   3    0.35    0.09
   2  10  -3    0.33    0.10
  -2  10   3    0.38    0.11
  -2 -10  -3    0.39    0.16
  -2 -10  -3    0.19    0.08
  -2 -10   3    0.23    0.07
   2 -10  -3    0.29    0.08
  -2  10  -3    0.37    0.13
   2 -10  -3    0.26    0.06
   2 -10  -3    0.17    0.08
   2  10   3    0.32    0.11
  -2  10  -3    0.28    0.12
   2  10   3    0.27    0.13
   2  10   3    0.28    0.15
  -2 -10   3    0.27    0.10
   2  10   3    0.27    0.10
  -2 -10   3    0.26    0.08
  -2  10  -3    0.27    0.12
  -2 -10   3    0.29    0.15
   2  11  -3    7.44    0.50
   2  11  -3    6.80    0.46
  -2  11   3    6.62    0.47
  -2 -11  -3    6.32    0.41
  -2  11   3    7.54    0.48
   2  11  -3    6.78    0.50
  -2 -11  -3    7.14    0.47
  -2  11   3    7.06    0.51
   2 -11   3    7.13    0.46
  -2  11   3    7.49    0.46
  -2 -11  -3    6.77    0.42
  -2 -11  -3    6.97    0.59
   2  11  -3    6.29    0.46
   2 -11   3    6.61    0.42
   2 -11   3    6.84    0.41
   2 -11   3    7.37    0.62
  -2 -11   3    6.76    0.43
   2 -11  -3    6.82    0.45
  -2  11  -3    6.74    0.46
   2  11   3    6.29    0.44
   2  11   3    5.98    0.52
   2  11   3    7.09    0.45
  -2  11  -3    7.14    0.50
  -2  11  -3    7.03    0.49
  -2 -11   3    7.66    0.63
  -2 -11   3    7.44    0.42
  -2  11  -3    6.22    0.49
   2 -11  -3    6.95    0.41
  -2 -12  -3    5.46    0.36
   2 -12   3    5.40    0.37
   2  12  -3    5.31    0.44
  -2 -12  -3    5.82    0.56
   2 -12   3    5.54    0.38
   2  12  -3    6.46    0.45
  -2  12   3    6.02    0.42
  -2 -12  -3    6.24    0.45
   2  12  -3    5.60    0.46
   2 -12   3    5.25    0.56
   2 -12   3    5.12    0.41
   2  12  -3    5.66    0.43
  -2  12   3    5.57    0.49
  -2  12   3    6.04    0.44
  -2  12   3    5.77    0.45
  -2  12  -3    5.78    0.47
   2  12   3    5.68    0.44
   2 -12  -3    5.94    0.37
   2  12   3    5.92    0.41
   2 -12  -3    6.36    0.45
  -2 -12   3    5.54    0.37
  -2  12  -3    5.87    0.46
  -2  12  -3    5.56    0.44
  -2 -12   3    5.69    0.59
  -2  12  -3    5.49    0.48
  -2 -12   3    5.65    0.39
   2 -13   3    4.97    0.37
   2  13  -3    4.50    0.45
   2 -13   3    4.37    0.38
  -2 -13  -3    5.53    0.44
   2  13  -3    4.80    0.42
  -2  13   3    4.95    0.45
  -2 -13  -3    5.10    0.52
  -2  13   3    5.22    0.42
   2 -13   3    4.80    0.35
   2 -13   3    5.53    0.57
  -2  13   3    4.86    0.47
   2  13  -3    5.42    0.44
   2 -13  -3    5.04    0.35
  -2  13  -3    5.25    0.46
  -2  13  -3    4.83    0.48
  -2 -13   3    5.59    0.46
  -2  13  -3    5.72    0.44
   2 -13  -3    5.38    0.43
   2  13   3    5.24    0.41
   2  13   3    4.72    0.43
  -2 -13   3    5.32    0.59
  -2 -13   3    4.86    0.37
  -2  13  -3    4.98    0.43
  -2 -13   3    5.08    0.35
   2 -14   3    9.20    0.56
   2  14  -3    9.65    0.62
   2 -14   3    9.67    0.57
   2  14  -3    9.67    0.66
  -2 -14  -3    9.58    0.77
   2 -14   3   10.54    0.83
  -2 -14  -3    9.86    0.62
  -2  14   3    9.74    0.64
  -2 -14  -3    9.79    0.55
  -2  14   3   10.28    0.61
   2  14  -3    9.73    0.62
   2  14  -3    9.50    0.62
  -2  14   3   10.28    0.60
   2  14   3    9.79    0.59
  -2  14  -3    9.53    0.63
  -2 -14   3    9.50    0.65
  -2  14  -3   10.20    0.65
  -2 -14   3    9.82    0.57
  -2  14  -3    9.71    0.62
   2 -14  -3   10.40    0.63
   2  14   3   10.29    0.61
  -2 -14   3    9.97    0.82
  -2  14  -3    9.50    0.64
   2  14   3    9.28    0.65
   2 -14  -3    9.46    0.55
  -2  15   3    0.11    0.15
  -2  15   3    0.14    0.15
   2  15  -3    0.14    0.13
   2 -15   3    0.07    0.16
   2  15  -3    0.06    0.15
  -2 -15  -3    0.25    0.15
   2 -15   3    0.25    0.19
  -2  15   3    0.07    0.12
   2 -15   3    0.01    0.07
   2 -15  -3    0.04    0.15
   2 -15  -3    0.16    0.12
   2  15   3   -0.06    0.15
  -2  15  -3    0.03    0.13
   2 -15  -3    0.14    0.07
  -2  15  -3   -0.05    0.14
   2  15   3    0.09    0.11
   2  15   3   -0.02    0.16
  -2 -15   3    0.06    0.16
  -2 -15   3    0.17    0.20
  -2 -16  -3    6.34    0.43
  -2  16   3    5.53    0.39
  -2  16   3    6.34    0.40
  -2  16   3    6.28    0.42
   2 -16   3    6.35    0.46
   2  16  -3    5.79    0.42
   2  16   3    6.27    0.41
  -2  16  -3    5.33    0.42
   2 -16  -3    5.93    0.42
   2  16   3    6.29    0.44
   2 -16  -3    5.90    0.38
  -2 -16   3    6.21    0.45
  -2 -16   3    5.33    0.55
   2   0  -4    4.82    0.31
   2   0  -4    4.58    0.28
  -2   0  -4    5.03    0.27
  -2  -1  -4  428.54   21.49
   2   1  -4  433.24   19.88
   2   1  -4  460.94   22.09
  -2  -1  -4  409.63   25.74
   2  -1  -4  450.74   19.86
   2  -1  -4  456.91   22.57
   2  -1  -4  440.85   22.05
  -2  -2  -4    3.34    0.19
   2   2  -4    2.89    0.21
   2   2  -4    3.22    0.20
  -2  -2  -4    3.12    0.21
  -2  -2  -4    3.33    0.23
   2  -2  -4    3.47    0.21
   2  -2  -4    3.20    0.19
   2  -2  -4    3.05    0.20
  -2  -3  -4  250.77   11.02
  -2  -3  -4  250.89   12.60
   2   3  -4  212.11   12.21
   2  -3  -4  258.87   12.60
   2  -3  -4  247.80   12.24
   2  -3  -4  255.43   11.07
  -2  -3   4  240.16   12.57
  -2  -4  -4   12.22    0.68
  -2  -4  -4   12.35    0.58
   2  -4   4   12.44    0.68
  -2  -4   4   11.70    0.66
   2  -4  -4   11.93    0.59
   2  -4  -4   12.52    0.67
   2  -5   4   73.68    3.86
  -2  -5  -4   77.19    3.38
   2  -5   4   68.69    3.72
  -2  -5  -4   80.43    3.87
   2  -5  -4   80.03    3.86
   2  -5  -4   76.85    3.39
  -2  -5   4   72.51    3.85
  -2  -5   4   68.92    3.72
   2  -5  -4   74.66    3.72
   2  -6   4   12.96    0.75
   2  -6   4   12.69    0.69
  -2  -6  -4   13.33    0.63
  -2  -6  -4   13.90    0.75
   2  -6  -4   13.07    0.64
   2  -6  -4   13.20    0.74
  -2  -6   4   13.16    0.74
  -2  -6   4   12.55    0.70
   2  -6  -4   12.86    0.69
   2  -7   4   15.32    0.89
   2  -7   4   15.27    0.83
  -2  -7  -4   16.27    0.90
  -2  -7  -4   16.23    0.76
   2  -7  -4   16.11    0.89
   2  -7  -4   15.40    0.77
  -2  -7   4   15.53    0.84
   2  -7  -4   15.83    0.83
  -2  -7   4   15.26    0.88
   2  -8   4   12.91    0.68
  -2  -8  -4   11.97    0.62
   2  -8   4   11.93    0.74
  -2  -8  -4   12.61    0.74
  -2  -8   4   12.42    0.69
  -2  -8   4   12.44    0.73
   2  -8  -4   12.03    0.63
   2  -8  -4   12.30    0.74
   2  -8  -4   12.37    0.67
   2  -9   4    1.69    0.19
  -2   9   4    2.11    0.22
   2   9  -4    1.85    0.22
  -2   9   4    1.65    0.25
  -2  -9  -4    2.25    0.24
   2  -9  -4    1.88    0.18
   2   9   4    1.74    0.21
   2  -9  -4    2.16    0.19
  -2  -9   4    1.47    0.23
  -2   9  -4    1.75    0.24
  -2  -9   4    1.97    0.20
  -2  10   4    9.05    0.55
  -2 -10  -4    8.95    0.54
   2 -10   4    9.21    0.52
  -2  10   4   10.03    0.57
   2  10  -4    9.27    0.55
   2 -10   4    9.92    0.57
   2  10  -4    9.13    0.54
  -2 -10  -4    8.90    0.51
   2 -10   4    9.70    0.52
   2  10  -4    8.96    0.59
  -2  10   4    9.78    0.55
  -2  10   4    8.75    0.58
   2  10  -4    9.70    0.59
  -2 -10  -4    9.33    0.71
   2 -10  -4    9.65    0.56
  -2 -10   4    9.08    0.58
  -2  10  -4    9.99    0.60
  -2  10  -4    9.22    0.56
  -2 -10   4   10.21    0.76
  -2  10  -4   10.18    0.58
   2  10   4    9.76    0.54
   2  10   4    8.88    0.52
  -2  10  -4    9.56    0.60
   2 -10  -4    9.25    0.55
   2  10   4    8.43    0.59
  -2 -10   4    8.80    0.61
   2 -10  -4    9.54    0.52
  -2 -10   4    9.86    0.53
   2  11  -4    0.45    0.13
  -2  11   4    0.22    0.14
   2  11  -4    0.38    0.13
   2 -11   4    0.27    0.10
   2  11  -4    0.36    0.16
   2 -11   4    0.18    0.07
   2  11  -4    0.35    0.14
  -2  11   4    0.45    0.11
  -2 -11  -4    0.35    0.14
  -2  11   4    0.40    0.17
  -2  11   4    0.46    0.13
   2 -11   4    0.32    0.10
  -2  11   4    0.30    0.15
  -2 -11  -4    0.38    0.16
  -2  11  -4    0.48    0.14
  -2  11  -4    0.38    0.14
  -2 -11   4    0.41    0.11
  -2  11  -4    0.38    0.13
   2  11   4    0.52    0.16
   2 -11  -4    0.24    0.08
  -2 -11   4    0.41    0.19
  -2  11  -4    0.50    0.17
   2  11   4    0.46    0.17
  -2 -11   4    0.34    0.08
   2 -11  -4    0.26    0.14
   2  11   4    0.34    0.12
  -2  12   4   10.78    0.62
  -2  12   4   10.64    0.64
  -2  12   4   10.21    0.62
   2  12  -4   10.16    0.63
   2  12  -4    9.37    0.67
   2 -12   4   10.19    0.58
  -2 -12  -4   10.58    0.80
   2 -12   4   11.03    0.85
   2 -12   4    9.67    0.64
  -2  12   4   10.39    0.66
  -2 -12  -4   10.69    0.64
  -2 -12  -4    9.69    0.56
   2  12  -4   10.53    0.63
   2  12  -4   10.31    0.66
   2 -12   4   10.15    0.59
  -2 -12   4   10.45    0.59
  -2 -12   4   10.72    0.60
  -2  12  -4   10.11    0.66
  -2  12  -4   10.06    0.66
  -2  12  -4   10.62    0.69
  -2  12  -4   10.00    0.63
  -2 -12   4   10.82    0.86
   2  12   4   10.67    0.61
   2 -12  -4   10.41    0.66
   2  12   4    9.46    0.65
   2  12   4    9.86    0.61
   2 -12  -4   10.73    0.63
   2 -12  -4   10.50    0.58
  -2 -13  -4    7.88    0.54
   2  13  -4    8.06    0.56
   2 -13   4    7.25    0.47
  -2  13   4    7.30    0.52
   2 -13   4    7.92    0.73
   2  13  -4    7.64    0.53
  -2  13   4    7.73    0.56
   2 -13   4    7.45    0.47
   2  13  -4    6.87    0.54
   2  13  -4    8.02    0.54
   2 -13   4    6.75    0.51
  -2  13   4    7.82    0.51
   2  13   4    7.86    0.50
  -2  13  -4    7.72    0.54
  -2 -13   4    8.54    0.50
   2  13   4    8.07    0.53
   2 -13  -4    7.50    0.53
   2 -13  -4    6.97    0.45
  -2  13  -4    7.60    0.56
  -2  13  -4    7.77    0.56
  -2  13  -4    8.01    0.58
  -2 -13   4    8.03    0.73
  -2 -13   4    7.37    0.46
   2 -14   4    8.89    0.55
   2 -14   4    9.93    0.82
   2  14  -4    9.65    0.61
   2 -14   4    9.32    0.55
   2  14  -4    9.21    0.60
  -2 -14  -4    9.49    0.61
  -2  14   4    9.11    0.61
  -2  14   4    9.71    0.58
  -2  14   4    9.12    0.58
  -2 -14  -4    9.32    0.53
   2  14  -4    9.70    0.63
  -2  14  -4    9.16    0.60
  -2 -14   4    9.60    0.82
  -2  14  -4    9.11    0.62
   2  14   4    9.40    0.58
   2  14   4    8.76    0.62
  -2 -14   4    9.57    0.56
  -2  14  -4    9.43    0.63
   2 -14  -4    9.15    0.53
   2  14   4    9.21    0.56
   2 -14  -4    9.59    0.60
  -2 -14   4    9.37    0.63
  -2  15   4   12.34    0.65
   2  15  -4   11.93    0.68
  -2  15   4   11.48    0.66
  -2 -15  -4   10.85    0.67
   2 -15   4   12.36    0.92
   2  15  -4   12.04    0.70
   2 -15   4   12.27    0.65
  -2  15   4   12.10    0.68
   2 -15   4   12.81    0.73
   2 -15  -4   10.64    0.68
   2  15   4   11.99    0.70
  -2 -15   4   12.02    0.93
   2  15   4   11.91    0.66
  -2  15  -4   11.67    0.70
  -2 -15   4   11.76    0.72
   2  15   4   11.20    0.64
   2 -15  -4   11.12    0.62
  -2 -15   4   12.21    0.65
  -2 -16  -4    3.60    0.33
  -2  16   4    3.54    0.29
   2  16  -4    3.18    0.32
  -2  16   4    3.32    0.31
   2 -16   4    3.87    0.35
   2  16   4    3.72    0.33
  -2  16  -4    3.02    0.32
   2  16   4    3.70    0.32
  -2 -16   4    3.20    0.43
   2 -16  -4    3.50    0.32
   2   0  -5   11.28    0.59
  -2   0  -5   10.11    0.51
   2   0  -5   10.12    0.52
   2   1  -5   11.72    0.65
   2   1  -5   11.53    0.59
  -2  -1  -5   11.75    0.58
   2  -1  -5   12.29    0.59
   2  -1  -5   11.63    0.66
  -2   1  -5   12.71    0.58
   2  -1  -5   12.17    0.65
  -2  -2  -5   91.13    4.79
  -2  -2  -5   93.87    4.92
   2   2  -5   99.78    4.33
   2   2  -5   92.44    4.80
  -2  -2  -5   95.34    4.32
   2  -2  -5   98.17    4.32
   2  -2  -5   93.01    4.79
   2  -2  -5  101.43    4.91
   2   3  -5   11.58    0.69
  -2  -3  -5   13.02    0.62
  -2  -3  -5   12.91    0.69
  -2  -3  -5   13.95    0.73
   2  -3  -5   13.62    0.71
   2  -3  -5   13.22    0.62
  -2  -3   5   12.65    0.70
   2  -3  -5   12.64    0.68
   2  -4   5    6.18    0.39
  -2  -4  -5    7.37    0.36
  -2  -4  -5    7.45    0.41
  -2  -4  -5    7.31    0.44
   2  -4  -5    7.55    0.41
   2  -4  -5    7.25    0.43
  -2  -4   5    7.04    0.41
   2  -4  -5    7.29    0.37
   2  -5   5    2.34    0.18
   2  -5   5    2.88    0.23
  -2  -5  -5    2.66    0.17
  -2  -5  -5    2.74    0.22
   2  -5  -5    2.77    0.18
  -2  -5   5    2.66    0.20
   2  -5  -5    2.84    0.21
   2  -5  -5    2.64    0.18
  -2  -5   5    2.58    0.19
  -2  -6  -5   28.09    1.26
   2  -6   5   25.63    1.38
  -2  -6  -5   28.03    1.47
  -2  -6  -5   26.13    1.38
   2  -6   5   26.79    1.46
   2  -6  -5   27.12    1.27
  -2  -6   5   26.98    1.39
  -2  -6   5   26.79    1.45
   2  -6  -5   27.78    1.46
   2  -6  -5   27.11    1.38
   2  -7   5    6.71    0.46
  -2  -7  -5    6.79    0.46
   2  -7   5    7.11    0.41
  -2  -7  -5    6.89    0.38
   2  -7  -5    6.97    0.46
   2  -7  -5    6.94    0.40
   2  -7  -5    7.05    0.39
  -2  -7   5    7.17    0.42
  -2  -7   5    6.93    0.45
  -2  -8  -5   24.39    1.35
   2  -8   5   24.67    1.27
   2  -8   5   23.48    1.35
  -2  -8   5   24.13    1.34
   2  -8  -5   24.00    1.16
  -2  -8   5   23.80    1.27
   2  -8  -5   24.44    1.26
   2  -8  -5   24.30    1.34
  -2  -9  -5    1.66    0.23
   2  -9   5    1.98    0.20
  -2   9   5    1.62    0.23
   2   9  -5    1.94    0.24
  -2   9   5    2.02    0.23
  -2   9   5    2.16    0.23
  -2  -9  -5    1.79    0.18
  -2   9   5    1.60    0.24
   2   9  -5    1.95    0.24
   2  -9  -5    1.79    0.23
  -2   9  -5    2.42    0.26
  -2  -9   5    1.76    0.25
   2   9   5    1.40    0.23
  -2  -9   5    1.93    0.18
  -2  -9   5    1.93    0.21
  -2   9  -5    1.93    0.26
  -2   9  -5    1.96    0.24
   2   9   5    1.62    0.21
   2  -9  -5    1.87    0.18
  -2   9  -5    2.10    0.25
  -2  -9   5    1.73    0.20
  -2  10   5    7.32    0.51
  -2  10   5    8.34    0.49
  -2  10   5    6.80    0.51
  -2  10   5    8.26    0.49
  -2  10   5    7.09    0.47
   2 -10   5    7.65    0.46
  -2 -10  -5    7.48    0.44
   2  10  -5    8.45    0.53
   2  10  -5    7.61    0.56
  -2 -10  -5    8.06    0.49
   2 -10   5    8.10    0.50
   2 -10   5    7.42    0.45
   2  10  -5    7.60    0.48
   2 -10  -5    8.34    0.50
  -2 -10   5    7.66    0.55
  -2  10  -5    8.05    0.53
  -2  10  -5    8.64    0.51
   2  10   5    7.40    0.46
  -2 -10   5    8.73    0.67
   2  10   5    7.08    0.52
  -2 -10   5    7.63    0.46
   2 -10  -5    8.14    0.45
  -2 -10   5    7.73    0.46
   2  10   5    8.00    0.47
  -2  10  -5    7.58    0.50
  -2  10  -5    8.16    0.55
   2  11  -5    4.91    0.40
   2 -11   5    4.83    0.35
   2  11  -5    4.69    0.43
  -2  11   5    4.98    0.41
  -2 -11  -5    4.85    0.40
  -2  11   5    5.71    0.40
  -2  11   5    4.37    0.40
   2 -11   5    5.17    0.39
   2  11  -5    5.58    0.43
  -2 -11  -5    4.58    0.32
   2 -11   5    4.92    0.34
  -2  11   5    5.21    0.41
  -2  11   5    5.48    0.40
   2  11   5    4.12    0.40
  -2 -11   5    4.92    0.45
   2 -11  -5    4.78    0.37
  -2 -11   5    4.70    0.36
  -2  11  -5    5.04    0.44
  -2  11  -5    5.78    0.44
   2  11   5    5.12    0.38
   2  11   5    4.64    0.37
   2 -11  -5    5.23    0.34
  -2 -11   5    5.33    0.35
  -2 -11   5    5.64    0.57
   2 -11  -5    5.34    0.40
  -2  11  -5    4.71    0.40
  -2  12   5    0.84    0.19
   2 -12   5    0.61    0.24
   2 -12   5    0.82    0.14
   2 -12   5    0.76    0.13
   2  12  -5    0.75    0.18
  -2  12   5    0.85    0.21
   2 -12   5    0.74    0.14
  -2 -12  -5    0.94    0.20
  -2  12   5    0.99    0.17
  -2  12   5    0.77    0.19
   2  12  -5    1.15    0.20
   2  12  -5    1.01    0.20
   2 -12  -5    1.04    0.18
   2  12   5    0.87    0.16
   2  12   5    1.01    0.21
   2  12   5    1.13    0.21
   2 -12  -5    1.18    0.21
  -2 -12   5    0.63    0.14
  -2 -12   5    0.75    0.12
  -2  12  -5    0.83    0.19
  -2  12  -5    0.81    0.19
  -2  12  -5    0.95    0.19
  -2 -12   5    0.96    0.29
  -2  13   5    5.67    0.44
  -2 -13  -5    5.49    0.40
   2  13  -5    5.21    0.46
   2 -13   5    5.98    0.63
   2 -13   5    5.35    0.39
   2 -13   5    5.15    0.43
   2  13  -5    6.12    0.48
  -2 -13  -5    5.47    0.45
  -2  13   5    5.69    0.44
  -2  13   5    5.81    0.47
   2 -13   5    5.55    0.39
  -2  13  -5    5.18    0.46
   2  13   5    5.29    0.43
  -2 -13   5    5.87    0.38
  -2  13  -5    5.59    0.48
   2 -13  -5    5.73    0.45
  -2 -13   5    6.38    0.65
  -2 -13   5    5.65    0.41
   2  13   5    5.35    0.45
   2  13   5    5.59    0.42
   2 -13  -5    5.16    0.36
   2  13   5    5.72    0.48
  -2  13  -5    5.18    0.49
   2  14  -5    2.18    0.35
   2 -14   5    2.57    0.27
   2 -14   5    2.12    0.25
   2 -14   5    2.74    0.49
  -2 -14  -5    2.46    0.29
  -2  14   5    2.77    0.35
   2  14  -5    3.00    0.34
  -2  14   5    2.84    0.33
  -2 -14  -5    2.82    0.34
  -2  14   5    2.63    0.31
  -2  14  -5    2.17    0.35
   2 -14  -5    2.47    0.22
  -2 -14   5    2.29    0.36
  -2  14  -5    2.12    0.34
  -2 -14   5    2.89    0.28
  -2  14  -5    2.53    0.35
   2  14   5    2.26    0.29
  -2 -14   5    2.32    0.49
   2 -14  -5    2.32    0.33
   2  14   5    2.89    0.34
   2 -14  -5    2.47    0.31
   2  14   5    2.14    0.36
   2 -15   5    2.14    0.23
  -2  15   5    2.68    0.32
   2  15  -5    2.24    0.33
  -2  15   5    2.84    0.30
  -2  15   5    2.40    0.27
   2  15  -5    2.62    0.31
   2 -15   5    2.38    0.25
   2 -15   5    2.85    0.36
   2 -15   5    2.97    0.45
  -2 -15  -5    2.92    0.32
   2  15   5    2.76    0.31
   2 -15  -5    2.55    0.30
  -2 -15   5    2.19    0.33
  -2 -15   5    2.37    0.27
   2 -15  -5    2.46    0.28
  -2 -15   5    2.58    0.47
  -2  15  -5    2.12    0.31
   2  15   5    2.31    0.34
  -2  16   5    2.96    0.26
  -2  16   5    2.92    0.29
   2 -16   5    2.95    0.32
   2  16  -5    2.20    0.28
  -2 -16  -5    2.79    0.29
  -2  16  -5    2.09    0.28
  -2 -16   5    2.53    0.41
   2  16   5    2.91    0.29
   2  16   5    3.08    0.27
   2   0  -6   35.98    1.71
  -2   0  -6   36.39    1.70
   2   0  -6   38.55    1.90
   2   1  -6  292.38   13.06
  -2  -1  -6  268.25   14.50
  -2  -1  -6  259.21   14.86
  -2  -1  -6  310.80   13.13
   2   1  -6  301.51   14.51
  -2   1  -6  309.63   13.05
   2  -1  -6  271.18   14.84
   2  -1  -6  311.39   13.11
   2  -1  -6  294.66   14.51
   2   2  -6    3.37    0.24
   2   2  -6    3.29    0.22
  -2  -2  -6    3.47    0.26
  -2  -2  -6    3.17    0.21
  -2  -2  -6    3.22    0.22
   2  -2  -6    3.75    0.24
   2  -2  -6    3.64    0.21
   2  -2  -6    3.21    0.23
  -2  -3  -6  180.53    9.10
  -2  -3  -6  182.07    8.19
  -2  -3  -6  179.74    9.34
   2  -3  -6  191.90    9.33
   2  -3  -6  176.31    9.10
   2  -3  -6  183.19    8.19
  -2  -4  -6   12.79    0.72
   2  -4   6   11.04    0.66
  -2  -4  -6   12.68    0.68
  -2  -4  -6   12.76    0.61
   2  -4  -6   13.08    0.71
  -2  -4   6   12.77    0.70
   2  -4  -6   12.38    0.66
   2  -4  -6   12.94    0.68
   2  -4  -6   13.30    0.62
   2  -5   6   85.39    4.83
  -2  -5  -6   97.79    4.40
  -2  -5  -6   98.70    5.03
  -2  -5  -6   98.81    4.89
   2  -5   6   96.99    5.03
  -2  -5   6   97.68    5.01
   2  -5  -6   99.73    4.41
   2  -5  -6  101.19    4.89
   2  -5  -6  102.77    5.02
   2  -5  -6   95.94    4.83
  -2  -5   6   94.59    4.85
   2  -6   6    6.26    0.42
  -2  -6  -6    5.95    0.33
  -2  -6  -6    6.04    0.41
   2  -6   6    6.30    0.37
  -2  -6   6    6.13    0.38
   2  -6  -6    5.97    0.37
  -2  -6   6    6.10    0.39
   2  -6  -6    5.96    0.40
   2  -6  -6    5.68    0.34
   2  -7   6   26.93    1.50
  -2  -7  -6   26.05    1.50
   2  -7   6   27.91    1.42
  -2  -7  -6   27.56    1.29
  -2  -7   6   27.57    1.43
   2  -7  -6   26.88    1.30
  -2  -7   6   27.00    1.49
   2  -7  -6   28.06    1.44
   2  -7  -6   27.64    1.49
   2  -8   6    4.20    0.31
   2  -8   6    3.85    0.36
  -2  -8  -6    4.20    0.36
  -2  -8   6    4.20    0.31
   2  -8  -6    4.45    0.29
   2  -8  -6    4.41    0.32
   2  -8  -6    4.38    0.35
  -2  -8   6    4.14    0.34
  -2  -9  -6    5.38    0.33
  -2   9   6    5.45    0.37
   2  -9   6    4.77    0.35
   2  -9   6    4.72    0.33
   2   9  -6    4.58    0.36
   2  -9   6    5.48    0.37
  -2  -9  -6    5.67    0.38
   2   9  -6    6.00    0.42
  -2   9   6    4.26    0.39
  -2   9   6    4.64    0.35
  -2   9   6    5.26    0.37
  -2   9   6    5.20    0.38
   2   9  -6    6.37    0.42
   2  -9   6    4.67    0.42
   2  -9  -6    5.50    0.33
  -2   9  -6    5.41    0.38
  -2  -9   6    4.80    0.35
   2  -9  -6    5.88    0.38
  -2   9  -6    5.60    0.42
   2   9   6    4.10    0.37
  -2  -9   6    5.29    0.43
   2   9   6    4.98    0.36
   2  -9  -6    5.62    0.36
  -2   9  -6    5.94    0.40
  -2  -9   6    5.19    0.38
  -2   9  -6    5.68    0.39
  -2  -9   6    4.90    0.33
   2  -9  -6    5.24    0.37
   2 -10   6    9.82    0.59
   2  10  -6    9.46    0.60
   2 -10   6    8.92    0.52
   2 -10   6    9.38    0.53
  -2  10   6    9.05    0.56
  -2 -10  -6    9.50    0.56
  -2  10   6    8.60    0.58
  -2  10   6   10.13    0.56
   2  10  -6    8.83    0.56
  -2  10   6    8.81    0.53
  -2 -10  -6    8.87    0.51
  -2 -10   6    8.63    0.63
  -2  10  -6    9.40    0.62
  -2  10  -6    9.03    0.60
  -2 -10   6    9.42    0.54
   2 -10  -6    9.78    0.52
   2 -10  -6   10.15    0.56
   2 -10  -6    9.24    0.56
   2  10   6    8.72    0.52
  -2  10  -6    9.70    0.58
   2  10   6    8.65    0.59
  -2  10  -6    8.95    0.56
  -2  11   6    0.49    0.17
  -2 -11  -6    0.43    0.16
  -2 -11  -6    0.33    0.08
   2 -11   6    0.37    0.11
  -2  11   6    0.36    0.16
   2  11  -6    0.62    0.16
   2  11  -6    0.36    0.15
   2 -11   6    0.25    0.09
  -2  11   6    0.23    0.15
   2 -11   6    0.30    0.11
  -2  11   6    0.50    0.14
   2 -11  -6    0.42    0.15
  -2 -11   6    0.50    0.17
  -2 -11   6    0.44    0.23
  -2  11  -6    0.48    0.14
  -2  11  -6    0.36    0.15
  -2 -11   6    0.35    0.09
   2  11   6    0.34    0.14
   2 -11  -6    0.34    0.09
  -2  11  -6    0.43    0.16
  -2 -11   6    0.25    0.11
   2  11   6    0.43    0.17
  -2  11  -6    0.49    0.14
  -2 -12  -6    8.19    0.58
   2  12  -6    8.66    0.63
  -2 -12  -6    7.90    0.51
   2 -12   6    9.56    0.54
   2 -12   6    8.91    0.59
   2  12  -6    8.48    0.58
  -2  12   6    9.02    0.57
  -2  12   6    8.78    0.59
   2 -12   6    8.97    0.54
   2 -12   6    8.87    0.80
  -2  12   6    8.31    0.57
  -2  12   6    8.80    0.57
  -2  12  -6    8.44    0.62
   2  12   6    8.64    0.55
   2  12   6    8.59    0.59
  -2 -12   6    9.63    0.54
  -2  12  -6    9.04    0.59
   2 -12  -6    8.99    0.57
  -2  12  -6    8.25    0.61
  -2 -12   6    9.31    0.67
   2 -12  -6    7.98    0.50
  -2 -12   6    9.21    0.55
  -2 -12   6    9.87    0.82
   2  12   6    8.96    0.57
  -2  13   6    3.53    0.35
   2  13  -6    3.13    0.38
  -2  13   6    3.24    0.36
  -2  13   6    3.64    0.35
   2 -13   6    3.35    0.31
   2  13  -6    3.63    0.40
   2 -13   6    3.18    0.52
   2 -13   6    2.90    0.30
  -2 -13  -6    3.70    0.38
  -2 -13  -6    3.58    0.33
  -2  13   6    3.53    0.38
  -2 -13   6    3.49    0.32
   2  13   6    3.52    0.36
   2  13   6    3.46    0.36
  -2 -13   6    3.26    0.53
   2  13   6    2.91    0.39
  -2  13  -6    3.10    0.39
  -2 -13   6    3.05    0.27
   2 -13  -6    3.25    0.27
  -2  13  -6    3.42    0.41
   2 -13  -6    3.43    0.36
  -2  13  -6    2.94    0.38
  -2  14   6    9.93    0.60
  -2 -14  -6    8.88    0.54
  -2  14   6   10.22    0.61
   2  14  -6    9.52    0.65
   2 -14   6    9.79    0.57
   2 -14   6   10.74    0.88
   2 -14   6   10.32    0.58
  -2 -14  -6    9.65    0.61
   2  14  -6    9.94    0.63
  -2  14   6   10.04    0.58
  -2  14  -6    8.68    0.64
  -2  14  -6    9.17    0.63
  -2 -14   6   10.73    0.88
   2 -14  -6    9.31    0.53
  -2 -14   6   11.09    0.66
  -2  14  -6    9.51    0.66
   2  14   6    9.97    0.58
   2 -14  -6    9.55    0.61
   2 -14  -6    9.57    0.56
  -2 -14   6   10.63    0.59
   2  14   6    9.69    0.62
   2  15  -6    9.91    0.64
   2 -15   6   10.64    0.85
  -2  15   6   10.70    0.56
   2 -15   6   10.09    0.57
   2 -15   6    9.50    0.56
  -2 -15  -6   10.08    0.61
  -2  15   6   10.36    0.59
   2  15  -6   10.08    0.63
   2 -15   6   11.41    0.66
   2  15   6   10.49    0.57
   2 -15  -6    9.81    0.55
   2 -15  -6    9.70    0.60
  -2  15  -6    9.90    0.62
   2  15   6   10.72    0.60
  -2 -15   6   10.45    0.85
  -2 -15   6    9.96    0.63
  -2 -15   6   10.31    0.59
  -2  15  -6    9.19    0.64
   2   0  -7    7.25    0.43
   2   0  -7    7.01    0.39
  -2   0  -7    6.78    0.37
  -2  -1  -7   36.09    1.55
   2   1  -7   34.98    1.73
   2   1  -7   34.27    1.56
   2  -1  -7   33.09    1.55
  -2   1  -7   33.14    1.55
   2  -1  -7   28.96    1.75
   2  -1  -7   33.26    1.72
   2   2  -7   15.89    0.81
   2   2  -7   17.21    0.90
  -2  -2  -7   15.56    0.93
  -2  -2  -7   16.87    0.80
  -2  -2  -7   16.64    0.89
   2  -2   7   15.97    0.86
   2  -2  -7   17.69    0.81
   2  -2  -7   16.82    0.91
   2  -2  -7   17.41    0.89
  -2  -3  -7    1.08    0.13
  -2  -3  -7    1.28    0.18
  -2  -3  -7    1.26    0.13
   2  -3  -7    1.27    0.12
   2  -3  -7    1.16    0.14
   2  -3  -7    1.25    0.15
  -2  -4  -7    2.00    0.16
  -2  -4  -7    2.21    0.22
  -2  -4   7    1.57    0.17
   2  -4  -7    1.94    0.18
  -2  -4   7    1.75    0.18
   2  -4  -7    2.26    0.17
   2  -4  -7    2.30    0.17
   2  -4  -7    2.22    0.20
  -2  -5  -7    2.44    0.24
  -2  -5  -7    2.45    0.18
   2  -5   7    2.07    0.18
   2  -5   7    2.67    0.25
   2  -5  -7    2.52    0.22
   2  -5  -7    2.59    0.19
   2  -5  -7    2.36    0.21
  -2  -5   7    2.55    0.21
   2  -5  -7    2.52    0.19
  -2  -5   7    2.50    0.22
  -2  -6  -7   30.05    1.40
   2  -6   7   29.60    1.63
   2  -6   7   28.68    1.54
  -2  -6  -7   30.46    1.63
   2  -6  -7   30.41    1.41
   2  -6  -7   30.10    1.53
  -2  -6   7   29.73    1.55
   2  -6  -7   30.56    1.56
   2  -6  -7   30.27    1.62
  -2  -6   7   29.12    1.61
   2  -7   7    2.91    0.30
  -2  -7  -7    3.07    0.30
   2  -7   7    3.19    0.25
  -2  -7  -7    3.07    0.22
  -2  -7   7    3.09    0.26
  -2  -7   7    2.87    0.28
   2  -7  -7    3.06    0.24
   2  -7  -7    3.13    0.26
   2  -7  -7    3.09    0.23
   2  -7  -7    3.15    0.28
  -2  -8  -7   20.53    1.28
   2  -8   7   22.69    1.18
   2  -8   7   21.14    1.26
   2  -8  -7   21.18    1.07
   2  -8  -7   21.29    1.24
  -2  -8   7   23.09    1.19
  -2  -8   7   22.33    1.24
   2  -8  -7   22.26    1.15
   2  -8  -7   21.58    1.18
   2  -9   7    3.56    0.30
   2   9  -7    3.85    0.32
  -2  -9  -7    3.54    0.31
  -2  -9  -7    3.70    0.26
   2  -9   7    3.67    0.31
   2   9  -7    3.44    0.32
  -2   9   7    3.48    0.30
  -2   9   7    3.17    0.31
  -2   9   7    3.80    0.31
   2  -9   7    2.90    0.36
   2   9  -7    3.96    0.36
   2  -9   7    3.02    0.26
  -2   9   7    3.08    0.31
   2   9   7    3.56    0.29
   2  -9  -7    3.55    0.31
  -2  -9   7    3.46    0.31
   2   9   7    3.08    0.33
   2  -9  -7    3.91    0.29
  -2   9  -7    4.38    0.35
  -2   9  -7    3.91    0.37
  -2  -9   7    3.40    0.29
   2  -9  -7    3.64    0.26
  -2  -9   7    3.27    0.38
  -2   9  -7    3.99    0.35
  -2   9  -7    3.61    0.32
  -2  10   7   13.74    0.74
  -2  10   7   12.75    0.77
   2  10  -7   12.32    0.74
   2 -10   7   12.41    0.71
   2 -10   7   11.77    0.85
   2  10  -7   15.00    0.79
  -2  10   7   12.89    0.71
  -2 -10  -7   12.71    0.69
  -2 -10  -7   13.39    0.68
  -2 -10  -7   13.80    0.74
   2 -10   7   13.19    0.72
   2 -10   7   14.05    0.80
   2  10  -7   14.01    0.81
  -2  10   7   12.55    0.73
   2  10   7   13.11    0.70
  -2 -10   7   13.44    0.86
   2 -10  -7   14.62    0.75
   2 -10  -7   13.50    0.71
   2 -10  -7   13.52    0.76
  -2  10  -7   12.90    0.74
  -2 -10   7   13.59    0.73
  -2  10  -7   13.80    0.78
  -2  10  -7   12.79    0.81
  -2  10  -7   14.41    0.81
   2  10   7   12.26    0.76
  -2 -10   7   13.70    0.72
  -2  11   7    0.28    0.14
   2 -11   7    0.10    0.11
  -2 -11  -7    0.28    0.12
   2 -11   7    0.16    0.10
  -2  11   7    0.20    0.14
  -2  11   7    0.27    0.16
  -2  11   7    0.25    0.14
  -2 -11  -7    0.20    0.17
   2  11  -7    0.18    0.15
   2 -11   7    0.10    0.08
   2  11  -7    0.29    0.15
   2 -11   7    0.14    0.17
  -2 -11   7    0.30    0.16
  -2  11  -7    0.34    0.15
  -2  11  -7    0.11    0.15
   2  11   7    0.17    0.15
   2  11   7    0.25    0.14
   2 -11  -7    0.20    0.09
  -2 -11   7    0.27    0.13
  -2 -11   7    0.13    0.21
  -2 -11   7    0.21    0.09
  -2  11  -7    0.29    0.13
   2 -11  -7    0.40    0.16
  -2  11  -7    0.37    0.16
   2  12  -7    0.68    0.19
   2  12  -7    1.13    0.22
  -2 -12  -7    0.75    0.15
  -2 -12  -7    1.04    0.22
  -2  12   7    1.06    0.21
   2 -12   7    0.98    0.17
   2 -12   7    0.79    0.15
   2 -12   7    0.78    0.13
  -2  12   7    1.35    0.23
  -2  12   7    0.99    0.21
  -2  12   7    0.99    0.18
   2 -12  -7    1.24    0.22
  -2 -12   7    1.13    0.20
   2  12   7    0.90    0.20
   2  12   7    0.92    0.19
  -2 -12   7    1.16    0.19
  -2 -12   7    0.97    0.29
  -2 -12   7    1.28    0.24
   2  12   7    1.15    0.22
  -2  12  -7    0.95    0.21
  -2  12  -7    0.83    0.19
   2 -12  -7    0.97    0.13
  -2  12  -7    0.72    0.19
  -2 -13  -7    2.11    0.30
  -2 -13  -7    2.80    0.36
   2  13  -7    2.27    0.36
  -2  13   7    2.87    0.32
   2 -13   7    2.65    0.29
  -2  13   7    2.91    0.32
  -2  13   7    2.80    0.35
   2 -13   7    2.92    0.54
  -2  13   7    3.03    0.33
   2  13  -7    2.81    0.39
   2 -13   7    2.35    0.27
  -2 -13   7    3.07    0.54
  -2  13  -7    1.88    0.35
   2 -13  -7    2.23    0.23
   2  13   7    3.08    0.35
   2  13   7    3.29    0.34
   2 -13  -7    2.61    0.34
   2 -13  -7    2.62    0.31
  -2 -13   7    3.11    0.26
  -2  13  -7    2.14    0.35
  -2  13  -7    2.69    0.39
   2  13   7    2.63    0.35
  -2 -13   7    3.10    0.32
  -2  14   7    0.24    0.16
   2 -14   7    0.30    0.10
  -2 -14  -7    0.41    0.17
  -2 -14  -7    0.42    0.13
  -2  14   7    0.56    0.16
   2 -14   7    0.44    0.13
   2  14  -7    0.35    0.16
   2 -14   7    0.32    0.24
   2  14  -7    0.28    0.18
  -2 -14   7    0.31    0.26
   2 -14  -7    0.20    0.12
   2  14   7    0.15    0.16
  -2  14  -7    0.11    0.16
  -2 -14   7    0.36    0.18
  -2 -14   7    0.43    0.14
   2 -14  -7    0.30    0.16
  -2  14  -7    0.16    0.14
  -2  14  -7    0.16    0.16
   2  14   7    0.33    0.16
   2  14   7    0.43    0.16
   2  15  -7    2.25    0.33
   2 -15   7    2.76    0.34
   2 -15   7    2.23    0.25
  -2 -15  -7    2.62    0.27
  -2 -15  -7    2.35    0.31
  -2  15   7    2.70    0.28
   2 -15   7    2.83    0.48
   2 -15   7    2.43    0.22
   2  15  -7    2.25    0.32
  -2  15   7    2.74    0.29
  -2 -15   7    2.81    0.28
   2 -15  -7    2.49    0.31
  -2  15  -7    1.93    0.31
  -2 -15   7    2.73    0.48
   2 -15  -7    2.22    0.26
  -2 -15   7    2.52    0.31
   2  15   7    2.52    0.29
   2  15   7    2.92    0.29
  -2  15  -7    2.12    0.32
   2   0  -8  131.70    6.09
  -2   0  -8  133.65    6.08
   2   0  -8  138.64    6.76
  -2  -1  -8  187.66    8.02
   2   1  -8  180.11    8.92
   2   1  -8  183.43    8.03
   2  -1   8  168.53    8.81
   2  -1  -8  177.89    8.02
   2  -1  -8  177.10    8.91
  -2   1  -8  171.93    8.02
   2  -2   8   10.10    0.51
  -2  -2  -8    9.71    0.49
  -2  -2  -8    8.18    0.57
   2   2  -8    9.07    0.50
   2  -2  -8    9.77    0.55
   2  -2  -8    9.13    0.56
   2  -2  -8    9.90    0.49
  -2  -3  -8   92.67    4.89
  -2  -3  -8   93.31    4.28
   2  -3   8   87.95    4.69
   2  -3  -8   92.99    4.70
   2  -3  -8  102.65    4.29
   2  -3  -8   95.90    4.76
   2  -3  -8   95.90    4.88
  -2  -4  -8   36.71    2.01
  -2  -4  -8   38.34    1.75
   2  -4   8   35.26    1.90
   2  -4  -8   37.82    1.94
   2  -4  -8   39.35    1.76
   2  -4  -8   38.43    2.00
  -2  -4   8   39.14    1.99
  -2  -4   8   36.46    1.92
   2  -4  -8   37.50    1.91
  -2  -5  -8   64.67    3.48
   2  -5   8   64.03    3.32
  -2  -5  -8   66.04    3.03
  -2  -5   8   68.40    3.46
   2  -5  -8   67.45    3.04
  -2  -5   8   67.45    3.34
   2  -5  -8   65.03    3.32
   2  -5  -8   67.28    3.37
   2  -5  -8   65.94    3.46
   2  -6   8   13.09    0.76
  -2  -6  -8   13.93    0.70
   2  -6   8   14.11    0.84
  -2  -6  -8   13.71    0.83
  -2  -6   8   14.02    0.81
   2  -6  -8   14.10    0.78
   2  -6  -8   14.14    0.75
  -2  -6   8   14.30    0.78
   2  -6  -8   13.99    0.82
   2  -6  -8   13.56    0.71
   2  -7   8   16.88    1.00
   2  -7   8   17.09    0.92
  -2  -7  -8   15.96    0.98
  -2  -7  -8   15.60    0.83
   2  -7  -8   16.13    0.84
  -2  -7   8   18.50    0.94
  -2  -7   8   17.19    0.97
   2  -7  -8   16.05    0.97
   2  -7  -8   16.61    0.93
   2  -7  -8   16.86    0.90
   2   8  -8    8.54    0.55
   2   8  -8    7.37    0.47
  -2   8   8    7.57    0.51
   2  -8   8    8.41    0.52
  -2   8   8    7.75    0.48
  -2  -8  -8    7.88    0.50
  -2   8   8    6.79    0.52
  -2  -8  -8    8.07    0.46
   2   8   8    8.03    0.46
  -2   8  -8    8.03    0.54
  -2  -8   8    8.27    0.49
  -2  -8   8    8.64    0.53
   2  -8  -8    8.41    0.45
  -2   8  -8    8.87    0.54
   2   8   8    7.25    0.50
   2  -8  -8    8.38    0.49
  -2  -8   8    7.32    0.58
  -2  -8   8    7.94    0.46
  -2  -9  -8    5.80    0.39
  -2   9   8    5.76    0.41
   2   9  -8    6.60    0.44
   2   9  -8    5.42    0.42
  -2  -9  -8    5.71    0.43
   2  -9   8    4.94    0.36
  -2  -9  -8    5.44    0.35
  -2   9   8    5.91    0.43
   2   9  -8    6.29    0.48
   2  -9   8    5.01    0.48
  -2   9   8    5.13    0.41
  -2   9   8    5.64    0.41
   2  -9   8    6.32    0.44
   2  -9   8    5.23    0.39
   2   9   8    5.67    0.39
  -2   9  -8    5.19    0.45
  -2   9  -8    6.55    0.46
   2   9   8    4.92    0.41
   2  -9  -8    6.08    0.40
  -2   9  -8    6.63    0.47
  -2  -9   8    5.49    0.40
   2  -9  -8    5.74    0.36
  -2   9  -8    6.05    0.42
   2  -9  -8    5.99    0.41
  -2  -9   8    5.75    0.50
  -2 -10  -8    7.68    0.52
   2 -10   8    6.44    0.58
   2 -10   8    6.45    0.45
  -2  10   8    7.06    0.49
  -2 -10  -8    7.94    0.47
  -2  10   8    7.65    0.49
   2  10  -8    8.04    0.57
   2  10  -8    8.34    0.52
  -2  10   8    7.23    0.49
   2 -10   8    7.46    0.48
  -2  10   8    7.29    0.52
   2  10  -8    7.04    0.50
   2 -10   8    7.55    0.53
   2  10   8    7.24    0.47
  -2  10  -8    7.94    0.55
  -2 -10   8    8.01    0.49
  -2 -10   8    7.28    0.45
   2 -10  -8    8.26    0.45
   2 -10  -8    8.23    0.51
  -2  10  -8    7.58    0.56
  -2  10  -8    7.19    0.51
   2  10   8    6.93    0.50
  -2  10  -8    7.04    0.55
  -2 -10   8    6.65    0.58
  -2  11   8    0.69    0.16
   2 -11   8    0.80    0.22
   2  11  -8    0.59    0.18
   2 -11   8    0.52    0.12
   2  11  -8    0.62    0.19
  -2  11   8    0.74    0.17
  -2 -11  -8    0.40    0.14
  -2 -11  -8    0.73    0.20
  -2  11   8    0.65    0.18
   2 -11   8    0.65    0.16
  -2  11   8    1.07    0.21
   2 -11   8    0.60    0.15
   2  11   8    0.93    0.20
   2  11   8    0.95    0.20
  -2  11  -8    0.48    0.18
   2 -11  -8    0.59    0.17
  -2 -11   8    0.61    0.26
  -2 -11   8    0.75    0.17
  -2 -11   8    0.77    0.20
  -2  11  -8    0.88    0.19
  -2 -11   8    0.70    0.12
   2 -11  -8    0.62    0.17
  -2  11  -8    0.54    0.17
  -2  11  -8    0.66    0.17
   2 -11  -8    0.44    0.10
   2 -12   8    4.48    0.38
  -2  12   8    5.06    0.42
  -2  12   8    4.54    0.40
  -2  12   8    4.99    0.42
   2  12  -8    4.64    0.48
  -2  12   8    4.75    0.41
   2 -12   8    4.95    0.42
  -2 -12  -8    4.36    0.43
   2 -12   8    4.65    0.36
   2  12  -8    4.47    0.44
   2  12   8    4.91    0.42
  -2 -12   8    5.11    0.62
  -2  12  -8    3.50    0.44
   2  12   8    4.40    0.42
   2 -12  -8    4.24    0.32
  -2 -12   8    5.05    0.35
  -2  12  -8    4.38    0.42
  -2  12  -8    4.18    0.46
  -2 -12   8    4.92    0.41
   2 -12  -8    4.46    0.42
   2 -12  -8    4.55    0.38
  -2 -12   8    4.56    0.49
   2  12   8    4.93    0.40
   2  13  -8    3.29    0.44
   2 -13   8    3.48    0.56
   2 -13   8    3.68    0.34
  -2  13   8    3.91    0.37
   2  13  -8    3.72    0.40
  -2  13   8    3.81    0.36
  -2 -13  -8    3.12    0.33
  -2 -13  -8    3.28    0.39
  -2  13   8    4.27    0.37
   2 -13   8    2.99    0.30
   2 -13  -8    3.32    0.27
   2 -13  -8    3.40    0.37
  -2  13  -8    3.49    0.39
  -2  13  -8    3.00    0.38
   2  13   8    3.83    0.36
   2  13   8    4.31    0.38
   2 -13  -8    3.42    0.34
  -2 -13   8    3.90    0.36
  -2 -13   8    4.00    0.57
  -2  13  -8    3.08    0.42
   2  13   8    3.35    0.38
  -2 -13   8    3.35    0.43
   2  14  -8    7.57    0.54
  -2  14   8    8.48    0.48
  -2 -14  -8    7.98    0.54
  -2  14   8    7.75    0.51
   2 -14   8    7.78    0.48
   2 -14   8    7.80    0.77
   2 -14   8    7.12    0.49
   2  14  -8    8.09    0.58
  -2 -14  -8    7.52    0.47
  -2  14   8    8.15    0.52
  -2 -14   8    8.63    0.54
   2  14   8    7.54    0.52
   2  14   8    8.47    0.49
  -2  14  -8    7.94    0.54
   2  14   8    8.61    0.53
   2 -14  -8    8.00    0.53
  -2 -14   8    7.95    0.76
  -2 -14   8    8.30    0.52
   2 -14  -8    8.12    0.49
  -2  14  -8    6.84    0.55
  -2  14  -8    7.12    0.58
   2 -15   8    9.59    0.79
   2  15  -8    8.24    0.59
  -2  15   8   10.05    0.51
  -2 -15  -8    8.67    0.50
  -2 -15  -8    8.12    0.54
   2 -15   8    9.71    0.51
   2 -15   8    9.95    0.59
  -2  15   8    9.35    0.52
   2 -15   8    7.84    0.51
   2  15  -8   10.41    0.58
  -2 -15   8    9.23    0.78
   2 -15  -8    8.74    0.51
  -2  15  -8   10.42    0.57
   2 -15  -8    8.66    0.54
  -2 -15   8    9.41    0.54
   2  15   8    9.42    0.51
   2  15   8    9.90    0.53
  -2  15  -8    7.77    0.60
  -2   0  -9    6.46    0.37
   2   0  -9    6.70    0.38
   2   0   9    5.84    0.36
   2  -1   9   49.81    2.60
   2   1  -9   54.57    2.41
  -2  -1  -9   55.72    2.40
   2  -1  -9   53.36    2.66
   2   1   9   47.75    2.60
   2  -1  -9   51.60    2.40
  -2   1  -9   51.09    2.40
   2  -2   9    0.23    0.05
  -2  -2  -9    0.49    0.14
   2   2  -9    0.28    0.10
  -2  -2  -9    0.26    0.08
   2  -2  -9    0.16    0.07
   2  -2  -9    0.22    0.09
   2  -2  -9    0.01    0.09
  -2  -3  -9   10.40    0.71
   2  -3   9   12.28    0.64
  -2  -3  -9   11.86    0.60
   2  -3  -9   11.04    0.69
   2  -3  -9   12.23    0.61
   2  -3  -9   12.39    0.67
   2  -3  -9   11.66    0.64
  -2  -3   9   12.19    0.65
   2  -4   9    0.37    0.07
  -2  -4  -9    0.51    0.15
  -2  -4  -9    0.39    0.09
   2  -4  -9    0.58    0.14
   2  -4  -9    0.51    0.11
   2  -4  -9    0.36    0.09
  -2  -4   9    0.25    0.07
   2  -4  -9    0.31    0.08
  -2  -5  -9    0.39    0.14
  -2  -5  -9    0.35    0.09
   2  -5   9    0.30    0.07
   2  -5  -9    0.47    0.11
  -2  -5   9    0.44    0.12
   2  -5  -9    0.26    0.12
   2  -5  -9    0.31    0.09
   2  -5  -9    0.31    0.08
  -2  -5   9    0.22    0.07
   2  -6   9    4.23    0.31
  -2  -6  -9    4.09    0.38
  -2  -6  -9    4.35    0.30
   2  -6   9    4.62    0.39
  -2  -6   9    4.41    0.33
  -2  -6   9    4.32    0.35
   2  -6  -9    4.37    0.30
   2  -6  -9    4.58    0.33
   2  -6  -9    4.32    0.36
   2  -6  -9    4.47    0.31
   2  -7   9    3.27    0.34
  -2  -7  -9    3.12    0.33
   2  -7   9    3.01    0.27
   2  -7  -9    3.25    0.27
   2  -7  -9    3.26    0.26
  -2  -7   9    3.26    0.29
   2  -7  -9    3.04    0.31
  -2   8   9    5.49    0.38
   2   8  -9    5.53    0.39
  -2  -8  -9    5.11    0.37
  -2   8   9    5.52    0.37
   2  -8   9    4.76    0.34
   2   8  -9    5.40    0.45
   2   8  -9    6.29    0.44
   2  -8   9    5.53    0.40
  -2  -8  -9    5.33    0.41
   2  -8   9    5.82    0.40
  -2   8   9    4.78    0.37
  -2   8   9    5.12    0.40
  -2  -8   9    5.17    0.47
  -2  -8   9    5.91    0.41
   2   8   9    5.13    0.36
   2   8   9    5.29    0.36
  -2   8  -9    5.43    0.44
   2  -8  -9    5.43    0.38
   2  -8  -9    4.87    0.38
   2   8   9    4.95    0.39
  -2  -8   9    5.44    0.35
  -2   8  -9    4.16    0.41
   2  -8  -9    5.22    0.34
  -2   8  -9    5.40    0.43
   2  -8  -9    5.23    0.37
   2  -9   9   13.07    0.76
   2  -9   9   10.55    0.66
  -2   9   9   12.12    0.67
   2   9  -9   13.02    0.79
   2   9  -9   13.57    0.76
  -2   9   9   12.39    0.69
  -2  -9  -9   12.34    0.65
  -2   9   9   11.87    0.72
  -2  -9  -9   12.16    0.71
   2   9  -9   12.09    0.70
   2  -9   9   11.86    0.69
   2  -9  -9   12.83    0.66
  -2   9  -9   12.63    0.77
  -2   9  -9   13.92    0.77
   2   9   9   11.57    0.72
  -2   9  -9   10.41    0.75
  -2  -9   9   11.85    0.67
  -2  -9   9   11.39    0.81
  -2  -9   9   13.04    0.70
   2   9   9   12.61    0.66
   2  -9  -9   13.01    0.66
  -2   9  -9   12.72    0.70
   2  -9  -9   12.43    0.69
   2 -10   9    5.23    0.43
  -2 -10  -9    5.19    0.39
   2 -10   9    4.23    0.35
  -2 -10  -9    5.17    0.43
  -2  10   9    5.08    0.41
   2  10  -9    5.64    0.45
   2  10  -9    5.30    0.49
  -2  10   9    4.90    0.40
  -2  10   9    5.07    0.41
   2 -10   9    4.69    0.40
   2 -10   9    4.49    0.50
   2  10  -9    4.76    0.41
  -2 -10   9    4.94    0.51
   2 -10  -9    5.39    0.35
  -2  10  -9    4.16    0.43
  -2 -10   9    5.09    0.41
  -2  10  -9    5.25    0.46
   2  10   9    5.31    0.40
   2 -10  -9    5.23    0.42
  -2  10  -9    5.19    0.48
  -2 -10   9    5.08    0.36
   2 -10  -9    5.08    0.39
  -2  10  -9    5.47    0.42
   2  10   9    4.80    0.42
   2 -11   9    2.27    0.31
   2 -11   9    2.69    0.33
   2 -11   9    2.13    0.26
  -2  11   9    2.98    0.34
  -2  11   9    2.81    0.33
   2 -11   9    2.50    0.42
  -2  11   9    2.94    0.33
   2  11  -9    3.61    0.39
   2  11  -9    2.70    0.43
  -2 -11  -9    2.32    0.31
   2  11  -9    2.70    0.35
  -2 -11  -9    2.51    0.35
  -2  11  -9    2.10    0.37
  -2 -11   9    2.49    0.49
   2  11   9    2.86    0.34
  -2  11  -9    2.79    0.39
  -2  11  -9    3.05    0.36
   2 -11  -9    2.57    0.33
   2  11   9    2.53    0.30
   2  11   9    2.62    0.32
  -2  11  -9    2.75    0.39
  -2 -11   9    2.62    0.40
   2 -11  -9    2.49    0.25
  -2 -11   9    2.60    0.33
   2 -11  -9    2.52    0.32
  -2 -11   9    2.49    0.26
   2  12  -9    0.24    0.17
   2 -12   9    0.52    0.15
  -2  12   9    0.63    0.18
   2 -12   9    0.29    0.11
   2 -12   9    0.58    0.22
   2 -12   9    0.44    0.15
   2  12  -9    0.38    0.19
  -2  12   9    0.52    0.17
  -2  12   9    0.64    0.17
  -2 -12  -9    0.46    0.20
  -2 -12  -9    0.39    0.14
   2  12   9    0.60    0.18
  -2 -12   9    0.47    0.27
  -2 -12   9    0.66    0.22
  -2 -12   9    0.52    0.16
  -2  12  -9    0.23    0.16
   2 -12  -9    0.51    0.15
   2 -12  -9    0.75    0.20
  -2  12  -9    0.38    0.17
  -2 -12   9    0.56    0.11
   2  12   9    0.32    0.17
  -2  12  -9    0.31    0.20
   2  12   9    0.52    0.18
   2 -12  -9    0.49    0.10
   2 -13   9    1.27    0.32
  -2 -13  -9    1.01    0.21
   2 -13   9    0.78    0.14
   2 -13   9    1.03    0.18
  -2 -13  -9    1.26    0.18
   2  13  -9    0.89    0.22
   2  13  -9    0.97    0.20
   2 -13  -9    1.28    0.22
   2  13   9    0.96    0.18
   2  13   9    1.80    0.29
  -2 -13   9    1.18    0.20
   2 -13  -9    1.16    0.18
  -2 -13   9    1.15    0.25
   2  13   9    0.94    0.19
  -2 -13   9    1.32    0.32
  -2  13  -9    1.17    0.21
  -2  13  -9    1.04    0.22
  -2 -14  -9    0.59    0.14
   2 -14   9    0.95    0.29
  -2  14   9    0.87    0.17
   2 -14   9    0.68    0.11
  -2  14   9    1.01    0.17
   2 -14   9    0.83    0.16
  -2  14   9    0.66    0.16
   2  14  -9    0.50    0.19
  -2 -14  -9    0.49    0.17
   2  14  -9    0.68    0.18
  -2 -14   9    0.63    0.16
   2  14   9    0.89    0.18
   2 -14  -9    0.68    0.18
  -2 -14   9    0.79    0.28
  -2  14  -9    0.51    0.18
  -2  14  -9    0.66    0.17
   2  14   9    0.74    0.16
   2 -14  -9    0.67    0.15
   2  14   9    0.77    0.16
   2 -15   9    0.48    0.12
  -2  15   9    1.32    0.21
  -2 -15  -9    0.79    0.16
   2  15  -9    0.72    0.15
   2 -15   9    0.94    0.26
  -2  15   9    1.24    0.20
   2  15  -9    0.60    0.16
  -2 -15   9    0.71    0.14
   2  15   9    0.86    0.14
  -2  15  -9    0.52    0.17
  -2 -15   9    0.82    0.24
   2 -15  -9    0.67    0.13
   2 -15  -9    0.72    0.17
   2   0  10   24.17    1.30
   2   0 -10   25.81    1.22
  -2   0 -10   25.87    1.22
   2  -1  10  222.53   11.32
  -2  -1 -10  237.00   10.30
   2   1 -10  241.03   10.32
   2   1  10  208.04   11.31
   2  -1 -10  236.27   10.31
  -2   1 -10  227.82   10.31
   2  -2  10   31.69    1.66
  -2  -2 -10   34.62    1.54
   2   2 -10   32.52    1.56
   2  -2 -10   31.82    1.54
  -2  -3 -10  141.62    6.06
  -2  -3 -10  121.39    6.91
   2  -3  10  138.67    6.65
   2  -3 -10  141.89    6.07
   2  -3 -10  125.38    6.90
  -2  -4 -10   45.03    2.53
  -2  -4 -10   47.33    2.20
   2  -4  10   50.12    2.40
   2  -4 -10   49.00    2.21
   2  -4 -10   47.89    2.42
  -2  -4  10   46.80    2.42
   2  -4 -10   45.52    2.52
   2  -5  10   51.53    2.48
  -2  -5 -10   46.51    2.26
  -2  -5 -10   45.42    2.61
   2  -5 -10   47.23    2.60
  -2  -5  10   48.59    2.49
   2  -5 -10   51.42    2.49
   2  -5 -10   50.44    2.28
  -2  -6 -10   13.56    0.72
   2  -6  10   13.91    0.88
   2  -6  10   14.65    0.78
  -2  -6 -10   13.38    0.86
   2  -6 -10   13.43    0.84
  -2  -6  10   13.94    0.79
   2  -6 -10   14.06    0.73
  -2  -7 -10    7.38    0.48
   2  -7  10    7.65    0.49
  -2   7  10    6.93    0.45
   2   7 -10    8.35    0.55
   2   7 -10    7.35    0.55
   2  -7  10    6.95    0.43
  -2   7  10    6.76    0.48
  -2  -7 -10    7.67    0.45
   2   7  10    7.04    0.48
   2  -7 -10    7.57    0.45
  -2   7 -10    7.41    0.53
   2   7  10    7.08    0.44
  -2  -7  10    7.28    0.56
  -2  -7  10    7.50    0.44
  -2   7 -10    8.34    0.49
   2  -7 -10    7.44    0.43
  -2  -7  10    7.89    0.50
  -2   7 -10    8.02    0.53
   2   8 -10   12.03    0.72
   2   8 -10   11.26    0.73
  -2   8  10   10.91    0.66
   2  -8  10   10.54    0.60
   2  -8  10   11.26    0.69
   2   8 -10   11.27    0.64
  -2   8  10   10.96    0.60
  -2   8  10   11.59    0.62
  -2  -8 -10   10.54    0.61
  -2  -8 -10   10.54    0.66
  -2   8  10   11.37    0.67
   2  -8  10   11.00    0.66
  -2   8 -10   11.85    0.71
   2  -8 -10   10.21    0.64
  -2  -8  10   11.08    0.61
  -2   8 -10   11.67    0.72
  -2  -8  10   10.14    0.75
   2   8  10   10.72    0.66
   2   8  10   11.16    0.59
   2  -8 -10   11.16    0.61
   2  -8 -10   11.07    0.60
  -2  -8  10   12.11    0.67
  -2   8 -10   12.35    0.66
   2   8  10   10.89    0.60
  -2   9  10    3.81    0.36
   2  -9  10    3.64    0.36
   2   9 -10    3.86    0.41
  -2   9  10    4.04    0.36
   2   9 -10    3.82    0.36
   2   9 -10    3.89    0.44
   2  -9  10    3.45    0.29
  -2  -9 -10    3.01    0.37
   2  -9  10    3.56    0.36
  -2   9  10    4.09    0.36
  -2  -9 -10    3.53    0.34
   2  -9 -10    3.25    0.27
   2   9  10    3.63    0.36
  -2  -9  10    3.55    0.45
   2  -9 -10    3.05    0.36
  -2   9 -10    3.64    0.41
  -2   9 -10    3.78    0.41
   2  -9 -10    3.32    0.34
  -2  -9  10    3.60    0.36
   2   9  10    3.51    0.32
  -2  -9  10    3.68    0.29
   2   9  10    3.54    0.34
   2 -10  10    4.60    0.43
   2  10 -10    4.93    0.50
   2 -10  10    4.35    0.35
   2  10 -10    4.80    0.42
   2 -10  10    4.62    0.42
  -2  10  10    4.78    0.39
   2 -10  10    3.97    0.49
  -2  10  10    5.17    0.41
  -2 -10 -10    5.31    0.44
  -2 -10 -10    5.32    0.40
  -2  10  10    5.15    0.41
   2  10 -10    5.58    0.48
  -2 -10  10    4.62    0.35
  -2 -10  10    4.99    0.43
   2  10  10    5.35    0.41
   2 -10 -10    5.43    0.42
   2  10  10    4.72    0.42
  -2  10 -10    5.12    0.43
  -2 -10  10    4.67    0.51
   2 -10 -10    5.19    0.41
   2  10  10    4.79    0.40
  -2  10 -10    4.37    0.48
   2 -10 -10    5.42    0.34
  -2  10 -10    5.35    0.48
   2 -11  10    4.61    0.36
   2  11 -10    3.58    0.49
   2 -11  10    4.37    0.42
   2  11 -10    4.90    0.45
  -2  11  10    5.43    0.41
   2  11 -10    4.92    0.47
  -2  11  10    5.56    0.42
   2 -11  10    4.31    0.42
  -2 -11 -10    4.16    0.39
  -2  11  10    5.20    0.41
  -2 -11 -10    4.05    0.44
   2 -11  10    4.23    0.52
   2 -11 -10    4.29    0.33
  -2 -11  10    5.48    0.35
  -2  11 -10    4.44    0.49
  -2 -11  10    4.96    0.61
   2  11  10    5.40    0.43
   2  11  10    5.02    0.41
  -2 -11  10    5.29    0.44
  -2 -11  10    4.81    0.53
   2 -11 -10    4.63    0.41
  -2  11 -10    4.57    0.49
  -2  11 -10    5.68    0.44
   2  11  10    5.30    0.41
   2 -11 -10    4.08    0.42
  -2  12  10   10.78    0.60
  -2  12  10   10.16    0.60
  -2  12  10   10.67    0.64
  -2 -12 -10    9.99    0.59
   2 -12  10    9.72    0.60
   2 -12  10    9.00    0.74
   2 -12  10    9.74    0.63
   2  12 -10   10.96    0.66
  -2 -12 -10   10.00    0.65
   2  12 -10    9.33    0.73
   2 -12 -10   10.64    0.65
  -2 -12  10   10.96    0.91
   2 -12 -10   10.01    0.57
  -2  12 -10   10.60    0.65
  -2 -12  10   10.54    0.66
   2  12  10   10.88    0.61
   2 -12 -10   10.78    0.61
  -2  12 -10   10.43    0.71
   2  12  10    9.54    0.60
   2  12  10   10.65    0.65
  -2 -12  10    9.20    0.76
  -2 -12  10   10.98    0.58
  -2  12 -10    9.27    0.72
  -2 -13 -10    4.30    0.38
   2  13 -10    4.18    0.51
  -2 -13 -10    4.16    0.43
   2 -13  10    5.03    0.63
   2 -13  10    5.11    0.36
  -2  13  10    5.67    0.40
  -2  13  10    5.29    0.38
   2  13 -10    5.21    0.44
  -2  13  10    5.07    0.40
   2 -13  10    4.56    0.40
   2  13  10    5.46    0.39
  -2 -13  10    5.19    0.60
   2  13  10    5.43    0.41
   2 -13 -10    4.55    0.42
  -2 -13  10    5.43    0.43
  -2  13 -10    5.46    0.42
  -2 -13  10    4.03    0.50
   2  13  10    5.02    0.40
  -2  13 -10    3.67    0.47
   2 -13 -10    4.60    0.39
   2 -14  10   12.54    0.64
  -2 -14 -10   11.23    0.68
  -2  14  10   12.20    0.62
  -2  14  10   11.59    0.64
  -2 -14 -10   11.86    0.62
   2 -14  10   12.40    0.96
   2 -14  10   10.43    0.65
   2  14 -10   13.35    0.70
  -2  14  10   12.74    0.67
   2  14 -10   10.82    0.76
  -2  14 -10    9.92    0.74
   2  14  10   11.55    0.63
  -2  14 -10   13.28    0.68
   2  14  10   12.20    0.62
  -2 -14  10   11.48    0.68
   2  14  10   12.82    0.68
   2 -14 -10   12.10    0.68
  -2 -14  10   12.64    0.94
   2 -14 -10   12.25    0.63
  -2  15  10    8.77    0.48
   2 -15  10   10.08    0.74
  -2  15 -10    7.65    0.57
  -2 -15  10   10.01    0.73
  -2 -15  10    8.37    0.51
   2   0  11   12.01    0.67
   2   0 -11   12.54    0.66
  -2   0 -11   12.58    0.65
  -2  -1 -11   73.94    3.27
   2   1 -11   74.00    3.28
   2  -1  11   68.90    3.56
   2  -1 -11   73.56    3.27
   2   1  11   65.58    3.55
  -2   1 -11   70.76    3.27
   2  -2  11   34.46    1.78
   2   2 -11   34.10    1.67
  -2  -2 -11   36.07    1.65
   2  -2 -11   34.72    1.65
  -2  -3 -11   26.96    1.24
   2  -3  11   26.35    1.32
   2  -3 -11   22.89    1.40
   2  -3 -11   25.67    1.24
   2  -4  11    8.82    0.48
  -2  -4 -11    7.17    0.55
  -2  -4 -11    8.02    0.47
   2  -4 -11    7.99    0.48
   2  -4 -11    7.19    0.54
   2  -5  11    2.80    0.23
  -2  -5 -11    2.32    0.31
  -2  -5 -11    1.99    0.25
   2  -5 -11    2.31    0.30
   2  -5 -11    2.40    0.27
   2  -6  11    0.73    0.21
  -2  -6 -11    0.37    0.13
  -2  -6 -11    0.59    0.15
  -2   6  11    0.55    0.15
  -2   6  11    0.80    0.17
   2  -6  11    1.04    0.19
   2   6 -11    0.64    0.18
  -2  -6  11    0.75    0.19
   2  -6 -11    0.58    0.18
   2  -6 -11    0.57    0.15
   2   6  11    0.82    0.18
   2   6  11    0.82    0.16
  -2   6 -11    0.64    0.17
   2  -7  11   10.88    0.72
  -2  -7 -11   11.06    0.67
  -2  -7 -11   11.18    0.69
   2   7 -11   11.21    0.74
  -2   7  11   11.54    0.68
   2  -7  11   11.63    0.70
  -2   7  11   11.40    0.60
   2  -7  11   11.43    0.61
  -2  -7 -11   11.34    0.63
   2   7 -11   11.66    0.64
   2   7 -11   11.33    0.74
   2  -7  11   12.54    0.70
  -2   7  11   11.34    0.62
  -2  -7  11   12.82    0.70
  -2  -7  11   10.49    0.74
   2   7  11   11.10    0.67
  -2   7 -11   10.77    0.72
  -2  -7  11   11.56    0.76
   2  -7 -11   11.91    0.62
  -2  -7  11   11.89    0.62
   2   7  11   11.46    0.61
  -2   7 -11   11.89    0.67
   2  -7 -11   11.70    0.63
  -2   7 -11   11.93    0.73
   2   7  11   10.95    0.63
   2   8 -11   -0.13    0.15
   2  -8  11   -0.01    0.07
  -2   8  11   -0.08    0.11
   2   8 -11    0.06    0.12
  -2   8  11    0.06    0.13
   2   8 -11    0.10    0.15
  -2  -8 -11   -0.09    0.12
   2  -8  11   -0.25    0.13
   2  -8  11    0.05    0.10
  -2   8  11   -0.06    0.14
  -2  -8 -11   -0.10    0.14
   2  -8 -11    0.06    0.08
  -2  -8  11   -0.01    0.14
  -2   8 -11    0.12    0.15
  -2   8 -11   -0.04    0.15
  -2  -8  11   -0.03    0.14
   2  -8 -11    0.03    0.12
   2   8  11   -0.06    0.10
  -2  -8  11    0.02    0.07
  -2   8 -11    0.02    0.15
  -2  -8  11   -0.01    0.15
   2   8  11    0.02    0.12
  -2  -9 -11    9.98    0.64
  -2   9  11   10.19    0.58
   2   9 -11    9.68    0.73
   2  -9  11    9.62    0.57
  -2   9  11   10.03    0.57
   2  -9  11    9.08    0.64
  -2  -9 -11   10.51    0.59
   2  -9  11   10.02    0.72
   2   9 -11   10.34    0.70
   2  -9  11   10.06    0.66
  -2   9  11   10.23    0.63
   2   9 -11   10.56    0.62
  -2  -9  11   10.33    0.57
  -2  -9  11    9.61    0.63
  -2  -9  11    9.99    0.74
   2  -9 -11    9.80    0.59
  -2   9 -11    9.32    0.70
  -2   9 -11   10.12    0.70
   2   9  11   10.34    0.57
   2  -9 -11    9.69    0.62
   2   9  11    9.95    0.63
   2   9  11   10.11    0.59
   2  -9 -11   10.11    0.56
  -2  10  11    0.50    0.17
   2  10 -11    0.27    0.16
  -2 -10 -11    0.35    0.16
   2  10 -11    0.05    0.19
  -2  10  11    0.33    0.15
   2 -10  11    0.30    0.10
  -2  10  11    0.41    0.17
   2 -10  11    0.45    0.14
   2  10 -11    0.36    0.18
   2 -10  11    0.35    0.17
   2 -10  11    0.29    0.19
  -2 -10 -11    0.42    0.20
   2 -10 -11    0.30    0.10
  -2 -10  11    0.35    0.17
  -2  10 -11    0.09    0.18
  -2  10 -11    0.13    0.18
   2 -10 -11    0.27    0.15
   2 -10 -11    0.46    0.18
   2  10  11    0.38    0.16
  -2 -10  11    0.43    0.10
  -2 -10  11    0.26    0.19
   2  10  11    0.31    0.17
  -2  11  11    2.16    0.29
   2  11 -11    1.16    0.26
  -2 -11 -11    1.36    0.20
   2 -11  11    1.24    0.26
   2 -11  11    0.98    0.21
   2  11 -11    1.28    0.24
  -2 -11 -11    1.58    0.26
   2 -11  11    1.74    0.29
   2 -11  11    1.95    0.24
   2  11 -11    1.52    0.22
  -2  11 -11    1.10    0.24
  -2 -11  11    2.12    0.42
   2  11  11    2.02    0.30
  -2  11 -11    1.25    0.25
  -2 -11  11    1.49    0.24
   2 -11 -11    1.25    0.20
   2 -11 -11    1.17    0.23
   2 -11 -11    1.72    0.21
   2 -12  11    1.21    0.21
  -2 -12 -11    1.15    0.19
   2  12 -11    0.70    0.24
   2 -12  11    1.52    0.28
  -2  12  11    1.90    0.29
  -2 -12 -11    1.07    0.23
   2  12 -11    1.64    0.23
  -2  12  11    1.24    0.19
  -2 -12  11    1.03    0.26
  -2  12 -11    1.07    0.23
   2 -12 -11    1.16    0.22
  -2 -12  11    1.34    0.23
  -2  12 -11    0.81    0.22
   2 -12 -11    1.05    0.18
   2  13 -11    2.93    0.34
   2 -13  11    3.27    0.26
  -2  13  11    3.01    0.31
  -2  13  11    2.85    0.31
   2 -13  11    2.30    0.31
  -2 -13 -11    2.73    0.36
   2 -13  11    2.44    0.40
   2 -13  11    3.45    0.51
  -2 -13 -11    2.65    0.32
  -2 -13  11    3.49    0.52
   2  13  11    2.55    0.32
   2  13  11    3.17    0.30
   2 -13 -11    2.26    0.33
   2  13  11    3.00    0.32
   2 -13 -11    2.60    0.32
  -2 -13  11    2.74    0.33
   2  14 -11    1.17    0.17
  -2  14  11    0.66    0.14
  -2  14  11    1.15    0.16
  -2 -14 -11    0.91    0.18
  -2 -14 -11    0.81    0.14
   2 -14  11    0.73    0.15
  -2  14  11    1.21    0.22
   2  14 -11    0.54    0.19
   2 -14  11    1.16    0.28
   2 -14 -11    0.91    0.17
  -2 -14  11    0.78    0.16
   2 -14 -11    0.65    0.14
  -2 -14  11    1.08    0.26
   2  14  11    1.22    0.22
  -2 -14  11    0.87    0.20
  -2  14 -11    0.56    0.18
   2  14  11    1.15    0.15
   2   0  12   39.33    2.04
   2   0 -12   40.88    1.90
  -2   0 -12   40.31    1.90
   2  -1  12  172.43    8.94
  -2  -1 -12  184.86    8.15
   2   1 -12  184.63    8.17
  -2   1 -12  176.49    8.16
   2  -1 -12  182.96    8.16
   2  -2  12   62.71    3.18
  -2  -2 -12   63.76    2.92
   2   2 -12   62.32    2.94
   2  -2 -12   64.07    2.93
  -2  -3 -12  111.61    5.04
   2  -3  12  111.68    5.52
   2  -3 -12  108.63    5.05
   2  -4  12   34.71    1.62
  -2  -4 -12   31.70    1.50
   2  -4 -12   26.89    1.71
   2  -4 -12   30.97    1.51
  -2  -5 -12   53.59    2.24
   2  -5  12   59.49    2.66
  -2  -5 -12   50.72    2.43
  -2  -5 -12   46.03    2.81
  -2   5  12   53.55    2.27
   2   5 -12   53.61    2.63
   2  -5 -12   54.91    2.27
   2   5  12   51.72    2.26
   2  -5 -12   50.61    2.46
   2  -5 -12   45.71    2.77
  -2   5 -12   50.60    2.54
   2  -6  12   16.68    0.88
  -2  -6 -12   13.92    0.84
  -2   6  12   14.79    0.84
  -2   6  12   15.78    0.78
   2   6 -12   15.42    0.92
   2   6 -12   14.04    0.91
   2  -6  12   15.30    0.86
  -2  -6 -12   15.55    0.86
   2  -6  12   15.22    0.89
   2  -6  12   15.27    0.79
  -2  -6 -12   14.78    0.79
   2   6  12   14.96    0.80
  -2  -6  12   16.13    0.80
   2  -6 -12   15.87    0.79
   2  -6 -12   15.69    0.79
   2   6  12   15.55    0.77
  -2   6 -12   15.40    0.83
  -2  -6  12   15.32    0.92
  -2  -6  12   16.82    0.86
  -2   6 -12   15.51    0.91
  -2   6 -12   15.88    0.91
   2   6  12   15.05    0.85
   2   7 -12    7.05    0.58
   2  -7  12    6.63    0.53
  -2   7  12    7.75    0.46
  -2   7  12    7.17    0.50
  -2  -7 -12    6.47    0.52
   2  -7  12    8.09    0.51
   2  -7  12    7.84    0.55
   2  -7  12    7.64    0.44
  -2  -7 -12    6.84    0.54
   2   7 -12    7.27    0.59
  -2  -7 -12    7.20    0.49
   2  -7 -12    7.07    0.46
   2   7  12    7.24    0.45
   2  -7 -12    7.21    0.43
   2   7  12    7.13    0.47
  -2   7 -12    7.19    0.56
  -2  -7  12    8.55    0.58
   2   7  12    7.28    0.50
  -2   7 -12    7.23    0.54
  -2   7 -12    7.18    0.57
  -2  -7  12    7.17    0.56
  -2  -7  12    7.63    0.53
  -2  -7  12    7.74    0.44
  -2  -8 -12   15.19    0.81
  -2   8  12   15.53    0.79
   2   8 -12   14.89    0.96
  -2   8  12   15.60    0.79
   2  -8  12   16.02    0.81
   2  -8  12   16.61    0.92
   2   8 -12   14.39    0.94
  -2   8  12   15.91    0.87
  -2  -8 -12   14.52    0.86
   2   8 -12   16.19    0.83
   2  -8  12   14.55    0.88
  -2   8 -12   15.41    0.85
  -2  -8  12   13.78    0.94
  -2  -8  12   16.20    0.88
   2  -8 -12   15.04    0.80
   2   8  12   15.83    0.88
   2   8  12   16.00    0.78
  -2  -8  12   16.68    0.81
  -2   8 -12   14.81    0.95
  -2  -8  12   16.80    1.00
  -2   8 -12   14.55    0.94
   2  -8 -12   14.67    0.80
  -2  -9 -12    2.55    0.36
   2  -9  12    2.65    0.39
  -2   9  12    2.65    0.31
   2  -9  12    1.79    0.27
  -2   9  12    2.04    0.28
   2   9 -12    1.58    0.28
  -2  -9 -12    2.83    0.36
   2  -9  12    2.68    0.25
   2   9 -12    1.54    0.27
  -2   9  12    2.14    0.28
   2   9 -12    2.41    0.33
   2  -9  12    2.57    0.32
  -2  -9  12    2.49    0.24
   2   9  12    2.25    0.29
   2  -9 -12    2.25    0.34
  -2   9 -12    1.46    0.27
   2  -9 -12    2.14    0.23
  -2   9 -12    1.70    0.28
   2   9  12    2.66    0.33
  -2  -9  12    1.69    0.26
  -2  -9  12    2.55    0.40
   2 -10  12   10.77    0.59
  -2 -10 -12    9.73    0.61
   2 -10  12   10.58    0.75
   2  10 -12   11.44    0.64
   2  10 -12    8.76    0.76
   2 -10  12    8.87    0.66
   2 -10  12    9.75    0.67
  -2  10  12   10.50    0.64
  -2 -10 -12    9.25    0.65
  -2  10  12   11.12    0.60
   2  10 -12    9.45    0.72
   2 -10 -12   10.00    0.61
   2  10  12   10.16    0.63
  -2 -10  12   10.11    0.76
  -2  10 -12    9.05    0.73
   2  10  12   10.77    0.59
   2 -10 -12    9.21    0.64
  -2 -10  12   11.11    0.58
   2  10  12   10.39    0.60
  -2  10 -12    9.12    0.72
  -2 -10  12   10.73    0.68
  -2 -11 -12    2.68    0.36
   2  11 -12    3.00    0.37
   2 -11  12    2.22    0.36
   2 -11  12    3.50    0.28
  -2  11  12    3.59    0.35
  -2  11  12    3.49    0.34
   2 -11  12    3.26    0.46
  -2 -11 -12    2.17    0.38
   2 -11 -12    2.65    0.35
  -2 -11  12    3.80    0.52
  -2 -11  12    2.96    0.45
  -2 -11  12    2.73    0.39
   2  11  12    3.42    0.36
   2  11  12    2.92    0.34
  -2  11 -12    2.51    0.43
  -2 -11  12    3.55    0.26
  -2  12  12   14.38    0.75
  -2 -12 -12   12.61    0.70
   2 -12  12   13.05    0.89
   2 -12  12   14.16    0.71
   2 -12  12   10.86    0.74
   2  12 -12   14.00    0.75
   2  12 -12   11.37    0.86
  -2 -12 -12   11.93    0.75
  -2  12  12   13.72    0.69
   2  12  12   13.97    0.76
  -2 -12  12   12.94    0.78
   2 -12 -12   12.12    0.74
  -2  12 -12   11.91    0.83
   2  12  12   13.38    0.68
   2 -12 -12   13.32    0.71
  -2 -12  12   11.89    0.88
  -2  12 -12   11.86    0.84
  -2 -12  12   15.26    1.03
   2  13 -12    6.00    0.41
   2 -13  12    4.11    0.39
  -2  13  12    5.62    0.39
  -2 -13 -12    4.52    0.42
   2  13 -12    4.28    0.50
   2 -13  12    4.90    0.50
   2 -13  12    6.55    0.63
  -2 -13 -12    5.18    0.37
   2 -13  12    6.01    0.35
  -2  13  12    5.81    0.37
  -2 -13  12    4.67    0.50
  -2  13 -12    4.13    0.46
  -2 -13  12    5.32    0.42
   2  13  12    5.80    0.40
  -2 -13  12    6.07    0.60
   2  13  12    5.18    0.36
   2 -13 -12    4.59    0.40
  -2 -14 -12    9.45    0.57
   2  14 -12    8.87    0.63
  -2 -14 -12    9.81    0.51
   2 -14  12    8.29    0.53
  -2  14  12   10.30    0.56
  -2  14  12   10.19    0.50
   2 -14 -12   10.22    0.53
   2  14  12    9.61    0.51
  -2 -14  12    9.17    0.55
   2  14  12   10.97    0.56
  -2  14 -12    8.55    0.62
  -2 -14  12   11.53    0.77
  -2 -14  12    8.91    0.65
   2   0 -13   15.99    0.82
  -2   0 -13   15.16    0.81
  -2  -1 -13   20.06    0.99
   2  -1  13   19.27    1.04
   2   1 -13   20.30    1.01
   2  -1 -13   19.64    1.00
  -2   1 -13   19.12    1.00
  -2  -2 -13   35.68    1.69
   2   2 -13   34.68    1.71
   2  -2  13   35.19    1.82
   2  -2 -13   36.22    1.70
   2  -3  13    5.43    0.36
  -2  -3 -13    5.46    0.37
   2  -3 -13    5.06    0.39
  -2   4  13    6.85    0.44
   2  -4  13    7.10    0.41
  -2  -4 -13    7.34    0.47
   2   4 -13    6.95    0.54
   2  -4  13    7.57    0.45
  -2  -4 -13    6.55    0.44
   2   4 -13    6.94    0.54
   2   4 -13    7.63    0.53
   2   4  13    7.39    0.44
  -2  -4  13    7.25    0.48
   2  -4 -13    6.79    0.46
  -2  -4  13    7.82    0.53
   2  -4 -13    6.89    0.50
  -2   4 -13    7.00    0.52
  -2   4 -13    6.11    0.53
  -2   4 -13    6.13    0.53
   2   5 -13    0.54    0.20
  -2  -5 -13    0.89    0.21
  -2   5  13    0.81    0.17
   2  -5  13    0.76    0.15
  -2   5  13    0.77    0.16
   2  -5  13    1.01    0.16
   2  -5  13    1.28    0.21
   2  -5  13    0.69    0.19
   2   5 -13    0.58    0.18
  -2  -5 -13    0.83    0.16
  -2  -5 -13    0.56    0.15
  -2  -5  13    0.96    0.19
   2  -5 -13    0.86    0.18
   2   5  13    1.47    0.23
   2  -5 -13    0.61    0.16
  -2   5 -13    0.73    0.20
  -2   5 -13    0.82    0.19
   2   5  13    1.03    0.17
  -2  -5  13    1.08    0.17
   2   5  13    0.93    0.18
  -2   5 -13    0.72    0.21
  -2  -5  13    1.05    0.19
   2  -5 -13    0.66    0.11
   2   6 -13    0.91    0.24
   2   6 -13    0.96    0.22
  -2  -6 -13    0.95    0.21
   2  -6  13    1.31    0.24
  -2  -6 -13    1.62    0.24
   2  -6  13    1.78    0.24
   2  -6  13    1.56    0.19
  -2  -6 -13    0.93    0.18
  -2   6  13    1.59    0.25
   2  -6  13    1.89    0.29
  -2   6  13    1.34    0.23
  -2   6 -13    1.14    0.23
  -2   6 -13    1.27    0.25
   2  -6 -13    1.31    0.20
  -2  -6  13    0.82    0.19
   2   6  13    1.65    0.25
  -2  -6  13    1.90    0.30
  -2  -6  13    1.43    0.19
   2  -6 -13    1.14    0.20
   2   6  13    1.19    0.17
  -2   6 -13    1.34    0.22
   2  -6 -13    1.07    0.20
  -2  -6  13    1.34    0.22
   2   6  13    1.35    0.23
  -2  -7 -13    0.26    0.19
   2  -7  13    0.32    0.08
  -2   7  13    0.69    0.17
   2  -7  13    0.45    0.15
   2   7 -13    0.26    0.20
   2  -7  13    0.49    0.13
  -2   7  13    0.40    0.13
  -2  -7 -13    0.36    0.17
  -2  -7 -13    0.59    0.20
   2   7 -13    0.36    0.21
   2  -7  13    0.12    0.18
  -2  -7  13    0.23    0.17
   2  -7 -13    0.33    0.10
   2   7  13    0.39    0.12
   2   7  13    0.54    0.17
   2  -7 -13    0.40    0.16
  -2  -7  13    0.34    0.09
  -2  -7  13    0.48    0.16
   2  -7 -13    0.39    0.17
   2   7  13    0.41    0.15
  -2   7 -13    0.22    0.18
  -2   7 -13    0.20    0.19
  -2  -7  13    0.69    0.18
  -2   7 -13    0.23    0.20
  -2  -8 -13    0.18    0.18
   2  -8  13   -0.30    0.15
  -2   8  13   -0.07    0.15
   2  -8  13    0.00    0.14
  -2   8  13   -0.05    0.12
   2  -8  13    0.11    0.10
   2  -8  13    0.09    0.08
   2   8 -13   -0.12    0.19
  -2  -8 -13    0.03    0.18
  -2  -8 -13   -0.02    0.15
   2   8 -13   -0.17    0.19
  -2  -8  13    0.10    0.08
  -2  -8  13    0.03    0.17
   2  -8 -13   -0.04    0.14
   2   8  13    0.06    0.15
   2   8  13   -0.06    0.11
  -2  -8  13   -0.14    0.16
  -2  -8  13   -0.04    0.16
  -2   8 -13   -0.18    0.18
   2  -8 -13   -0.10    0.14
  -2   8 -13   -0.02    0.18
  -2   8 -13   -0.33    0.17
   2  -9  13    3.52    0.41
   2  -9  13    2.89    0.34
  -2   9  13    2.85    0.33
  -2  -9 -13    2.78    0.40
  -2  -9 -13    2.97    0.37
  -2   9  13    2.92    0.31
  -2   9  13    3.35    0.35
   2  -9  13    2.94    0.27
  -2  -9  13    3.02    0.26
   2   9  13    2.87    0.31
   2   9  13    3.21    0.35
  -2  -9  13    3.46    0.46
   2  -9 -13    2.32    0.38
   2  10 -13    2.94    0.35
   2 -10  13    3.23    0.28
  -2 -10 -13    2.90    0.38
  -2  10  13    3.15    0.34
  -2  10  13    2.72    0.32
   2 -10  13    3.34    0.45
  -2 -10 -13    2.85    0.36
  -2  10  13    2.95    0.32
   2  10  13    3.16    0.35
  -2 -10  13    3.19    0.46
  -2 -10  13    2.70    0.39
   2  10  13    2.86    0.32
   2 -10 -13    3.00    0.37
  -2 -10  13    3.49    0.26
   2 -10 -13    2.89    0.38
  -2  10 -13    2.52    0.43
  -2  11  13    0.39    0.16
  -2 -11 -13    0.33    0.15
   2 -11  13    0.28    0.09
   2 -11  13    0.33    0.20
  -2 -11 -13    0.38    0.20
   2  11 -13   -0.04    0.18
  -2  11  13    0.43    0.16
   2  11 -13    0.22    0.15
   2  11 -13    0.06    0.20
   2 -11  13    0.07    0.15
   2 -11 -13    0.14    0.16
   2 -11 -13    0.14    0.14
  -2 -11  13    0.09    0.17
  -2  11 -13   -0.19    0.19
  -2 -11  13    0.31    0.20
  -2  11 -13    0.30    0.19
  -2 -12 -13    1.52    0.24
   2  12 -13    1.67    0.29
   2 -12  13    1.07    0.21
   2  12 -13    1.20    0.26
   2 -12  13    1.38    0.26
  -2  12  13    1.91    0.26
  -2 -12 -13    2.16    0.30
  -2 -12  13    1.14    0.21
  -2  12 -13    1.40    0.25
  -2 -12  13    1.51    0.27
  -2  12 -13    1.08    0.24
   2 -12 -13    1.55    0.21
   2 -13  13    0.86    0.24
  -2 -13 -13    0.66    0.18
  -2  13  13    0.77    0.14
  -2 -13 -13    0.55    0.14
   2 -13  13    0.63    0.20
   2 -13  13    0.43    0.14
   2  13 -13    0.16    0.19
  -2 -13  13    0.67    0.16
  -2 -13  13    0.78    0.24
   2 -13 -13    0.47    0.14
   2  13  13    0.86    0.16
  -2 -13  13    0.47    0.19
  -2  13 -13    0.28    0.18
   2  14 -13   -0.05    0.15
   2 -14  13    0.12    0.18
  -2 -14  13    0.12    0.11
   2 -14 -13    0.21    0.12
  -2  14 -13    0.02    0.13
   2   0 -14    9.03    0.54
  -2   0 -14    8.54    0.53
  -2  -1 -14   93.38    4.37
   2  -1 -14   97.06    4.49
   2  -2  14   29.93    1.46
  -2  -2 -14   29.33    1.47
  -2  -2 -14   30.08    1.36
   2  -2  14   30.29    1.57
   2   2 -14   30.06    1.53
  -2  -2  14   32.19    1.62
  -2   2 -14   29.40    1.41
  -2   2 -14   29.89    1.53
   2  -2 -14   29.60    1.50
  -2   2 -14   30.45    1.48
  -2  -2  14   31.28    1.47
   2   2  14   30.22    1.44
   2  -3  14   64.16    3.28
   2   3 -14   66.32    3.20
  -2   3  14   63.41    2.80
  -2  -3 -14   63.66    3.08
   2  -3  14   66.55    2.93
  -2  -3 -14   61.79    2.97
  -2  -3 -14   64.08    2.75
   2   3 -14   66.38    3.13
   2  -3  14   62.82    3.06
   2   3 -14   64.63    3.00
   2   3  14   63.93    2.80
   2   3  14   64.22    2.92
   2  -3 -14   63.72    2.75
  -2   3 -14   65.00    2.79
   2  -3 -14   65.44    3.10
  -2  -3  14   67.54    2.94
  -2  -3  14   68.83    3.30
  -2   3 -14   66.71    2.99
  -2   3 -14   64.78    3.12
  -2  -4 -14   38.34    1.84
  -2   4  14   38.70    1.78
   2   4 -14   39.09    1.97
  -2  -4 -14   36.76    1.88
   2  -4  14   40.67    1.82
   2   4 -14   40.19    1.88
   2  -4  14   37.69    1.84
   2  -4  14   39.15    1.99
  -2   4  14   37.84    1.72
  -2   4  14   34.36    1.88
  -2  -4 -14   38.38    1.70
  -2  -4 -14   35.26    1.82
   2   4 -14   39.07    1.95
  -2   4 -14   39.24    1.95
  -2   4 -14   39.07    1.97
  -2  -4  14   37.67    1.84
   2  -4 -14   38.34    1.90
  -2  -4  14   41.22    1.83
   2  -4 -14   37.97    1.70
  -2   4 -14   40.42    1.86
  -2   4 -14   37.86    1.75
  -2  -4  14   40.66    2.03
   2   4  14   38.63    1.79
   2   4  14   38.24    1.72
   2   5 -14   46.08    2.29
   2  -5  14   44.87    2.15
  -2  -5 -14   44.55    2.14
  -2  -5 -14   41.44    2.11
  -2   5  14   41.49    2.19
   2   5 -14   45.91    2.27
  -2   5  14   44.33    1.98
  -2  -5 -14   43.72    2.18
   2  -5  14   46.12    2.33
  -2  -5 -14   45.25    1.97
   2  -5  14   47.50    2.12
   2  -5  14   45.44    2.32
  -2  -5  14   49.03    2.12
  -2   5 -14   43.87    2.25
   2   5  14   41.86    2.19
   2   5  14   43.66    2.07
  -2   5 -14   43.98    2.02
  -2  -5  14   45.49    2.14
   2   5  14   44.21    1.98
  -2   5 -14   46.58    2.29
   2  -5 -14   46.12    1.97
  -2  -5  14   46.62    2.35
   2  -5 -14   46.25    2.21
   2  -6  14   20.77    1.03
   2  -6  14   20.93    1.13
   2   6 -14   19.45    1.19
  -2  -6 -14   19.90    1.10
   2   6 -14   21.35    1.19
   2  -6  14   21.28    1.10
  -2  -6 -14   19.89    1.11
  -2  -6 -14   20.69    1.01
  -2  -6 -14   18.28    1.07
  -2   6  14   21.41    1.00
  -2   6  14   20.05    1.09
   2  -6  14   21.24    1.16
   2   6  14   20.27    1.04
  -2   6 -14   19.54    1.17
  -2  -6  14   21.41    1.03
   2  -6 -14   20.58    1.01
   2  -6 -14   20.60    1.12
   2   6  14   19.53    1.08
   2   6  14   20.50    0.99
  -2   6 -14   19.32    1.06
  -2  -6  14   22.21    1.09
  -2  -6  14   21.43    1.18
  -2   6 -14   21.71    1.17
  -2  -6  14   21.70    1.20
   2  -7  14    9.02    0.64
  -2   7  14    9.65    0.55
   2  -7  14    9.30    0.53
  -2  -7 -14    9.07    0.62
  -2  -7 -14    9.48    0.66
   2  -7  14    9.33    0.66
  -2  -7 -14   10.47    0.60
   2   7 -14    7.78    0.71
  -2   7  14    9.16    0.60
   2  -7  14    9.66    0.61
   2   7 -14    9.08    0.71
  -2  -7  14    9.34    0.63
  -2   7 -14    8.41    0.64
   2   7  14   10.12    0.56
  -2  -7  14    9.31    0.67
   2   7  14    8.83    0.56
  -2  -7  14    9.92    0.53
  -2  -7  14   10.49    0.69
  -2   7 -14    8.28    0.70
  -2   7 -14    9.87    0.69
   2  -7 -14    9.83    0.64
   2  -7 -14    9.86    0.59
   2   7  14    8.88    0.59
   2   8 -14   21.10    1.38
   2  -8  14   25.60    1.39
   2  -8  14   25.11    1.36
  -2   8  14   26.21    1.30
   2   8 -14   25.15    1.42
   2  -8  14   26.56    1.24
  -2  -8 -14   25.32    1.19
   2  -8  14   24.82    1.30
  -2  -8 -14   21.89    1.26
  -2   8  14   25.47    1.17
  -2  -8 -14   22.74    1.29
  -2   8 -14   20.97    1.22
   2   8  14   25.68    1.31
  -2  -8  14   26.52    1.23
  -2   8 -14   25.33    1.39
  -2  -8  14   25.47    1.29
  -2  -8  14   25.33    1.42
  -2  -8  14   28.43    1.46
   2   8  14   25.36    1.17
   2  -8 -14   24.67    1.30
  -2   8 -14   22.19    1.38
   2  -8 -14   24.08    1.19
  -2   9  14    0.95    0.17
   2  -9  14    1.16    0.23
  -2  -9 -14    0.93    0.23
   2   9 -14    0.44    0.23
  -2   9  14    0.85    0.19
   2  -9  14    0.70    0.22
  -2  -9 -14    0.87    0.19
   2   9 -14    0.76    0.26
   2  -9 -14    0.84    0.19
  -2   9 -14    0.70    0.23
  -2  -9  14    0.86    0.22
  -2  -9  14    0.53    0.20
   2   9  14    1.09    0.21
   2   9  14    0.97    0.17
  -2  -9  14    1.11    0.24
   2  -9 -14    0.79    0.20
   2  10 -14    2.50    0.35
  -2 -10 -14    2.18    0.39
  -2 -10 -14    2.36    0.37
   2 -10  14    3.25    0.44
  -2  10  14    3.07    0.31
  -2  10  14    3.39    0.34
   2 -10  14    2.25    0.37
  -2 -10  14    2.63    0.38
   2  10  14    3.25    0.35
   2  10  14    2.63    0.31
   2 -10 -14    2.44    0.36
  -2 -10  14    3.30    0.43
  -2 -10  14    3.34    0.46
  -2  10 -14    1.94    0.31
   2 -10 -14    2.60    0.38
   2 -11  14    1.03    0.21
  -2 -11 -14    0.99    0.22
   2  11 -14    0.77    0.22
   2  11 -14    1.08    0.26
  -2 -11 -14    1.06    0.18
  -2  11  14    1.38    0.20
   2 -11  14    1.37    0.26
  -2  11 -14    0.74    0.24
  -2  11 -14    1.17    0.24
   2 -11 -14    1.05    0.18
  -2 -11  14    1.86    0.41
  -2 -11  14    1.07    0.22
  -2 -11  14    1.54    0.26
   2 -11 -14    1.00    0.19
   2 -12  14    7.24    0.52
   2 -12  14    8.15    0.63
   2  12 -14    7.23    0.63
  -2 -12 -14    8.20    0.50
   2 -12  14    8.71    0.46
  -2  12  14    7.99    0.46
  -2  12  14    8.16    0.51
   2 -12  14    9.22    0.72
  -2 -12 -14    7.55    0.54
  -2 -12  14    8.03    0.54
  -2 -12  14    9.09    0.70
   2 -12 -14    8.44    0.51
  -2  12 -14    7.53    0.61
   2  12  14    8.74    0.52
  -2  12 -14    6.97    0.59
  -2 -12  14    7.64    0.62
   2 -13  14    4.42    0.44
   2 -13  14    3.37    0.29
   2  13 -14    2.65    0.40
  -2 -13 -14    3.43    0.30
  -2 -13 -14    3.21    0.32
  -2  13  14    3.87    0.31
   2 -13  14    3.65    0.37
  -2 -13  14    3.79    0.41
   2  13  14    3.97    0.31
  -2 -13  14    3.26    0.37
   2 -13 -14    3.58    0.31
  -2  13 -14    2.98    0.38
  -2 -13  14    3.79    0.32
   2   0 -15    5.61    0.43
   2   0 -15    6.24    0.46
  -2   0 -15    5.67    0.44
  -2   0 -15    6.59    0.45
   2   0  15    6.49    0.43
  -2   0 -15    6.08    0.46
   2   0 -15    6.08    0.46
   2   0  15    6.09    0.37
   2   0 -15    6.51    0.46
  -2   0  15    5.72    0.44
  -2   0  15    6.26    0.47
  -2   0  15    6.59    0.42
  -2   1  15    4.17    0.34
  -2  -1 -15    3.99    0.39
  -2   1  15    4.53    0.37
   2   1 -15    4.53    0.41
   2   1 -15    5.02    0.41
   2  -1  15    4.64    0.31
   2   1 -15    4.03    0.38
  -2  -1 -15    5.21    0.41
  -2   1  15    5.05    0.37
   2   1 -15    4.65    0.40
  -2  -1 -15    4.35    0.37
  -2   1  15    4.65    0.40
   2  -1  15    5.04    0.37
  -2   1 -15    5.23    0.41
  -2   1 -15    4.99    0.41
   2  -1 -15    5.50    0.41
  -2  -1  15    4.98    0.42
   2   1  15    4.43    0.30
   2   1  15    5.43    0.37
   2  -1 -15    4.76    0.40
   2   1  15    4.39    0.35
   2  -1 -15    4.48    0.38
  -2  -1  15    5.50    0.37
  -2   1 -15    4.26    0.40
  -2  -1  15    4.21    0.40
   2   2 -15   14.54    0.80
   2   2 -15   14.30    0.83
  -2  -2 -15   14.35    0.79
  -2  -2 -15   14.10    0.74
  -2   2  15   13.76    0.72
  -2   2  15   12.74    0.76
  -2   2  15   14.11    0.75
   2  -2  15   13.93    0.76
   2   2 -15   13.72    0.74
   2   2 -15   14.75    0.83
   2  -2  15   14.13    0.73
  -2  -2 -15   13.35    0.79
   2   2  15   15.08    0.76
  -2  -2  15   14.94    0.77
   2   2  15   14.09    0.72
  -2   2 -15   14.59    0.80
  -2   2 -15   14.56    0.77
  -2  -2  15   15.07    0.85
   2  -2 -15   13.59    0.73
   2  -2 -15   14.76    0.81
  -2   2 -15   14.26    0.83
   2  -2 -15   13.98    0.79
  -2  -3 -15    2.92    0.39
   2  -3  15    3.49    0.26
  -2  -3 -15    4.42    0.40
   2   3 -15    3.49    0.41
  -2  -3 -15    3.54    0.37
   2   3 -15    4.13    0.39
  -2   3  15    3.54    0.34
  -2   3  15    3.29    0.31
   2  -3  15    3.75    0.33
   2   3 -15    3.92    0.41
  -2  -3 -15    3.19    0.37
  -2  -3  15    4.16    0.36
   2  -3 -15    3.63    0.37
   2   3  15    3.64    0.34
  -2   3 -15    3.02    0.38
  -2   3 -15    3.89    0.39
   2   3  15    4.03    0.34
  -2  -3  15    3.88    0.38
   2  -3 -15    3.49    0.36
  -2   3 -15    3.88    0.41
   2  -3 -15    4.21    0.38
   2  -4  15    5.98    0.36
   2  -4  15    6.32    0.47
   2   4 -15    5.91    0.49
  -2  -4 -15    6.28    0.49
  -2  -4 -15    5.42    0.44
   2  -4  15    6.01    0.45
  -2  -4 -15    4.78    0.47
   2   4 -15    6.43    0.52
  -2   4  15    5.39    0.41
   2  -4  15    5.54    0.41
   2   4 -15    5.75    0.54
  -2   4  15    5.53    0.42
  -2  -4 -15    5.36    0.45
   2   4  15    6.43    0.42
   2  -4 -15    5.86    0.48
   2   4  15    6.14    0.43
  -2  -4  15    6.05    0.45
  -2   4 -15    5.54    0.52
  -2   4 -15    5.71    0.49
  -2  -4  15    6.50    0.49
  -2   4 -15    5.92    0.51
   2  -4 -15    5.66    0.48
   2  -4 -15    5.89    0.44
  -2   4 -15    5.62    0.49
  -2   5  15    1.49    0.26
  -2  -5 -15    1.04    0.25
  -2  -5 -15    1.06    0.20
   2  -5  15    1.62    0.24
  -2  -5 -15    1.39    0.23
   2  -5  15    1.75    0.19
  -2  -5 -15    1.29    0.20
   2   5 -15    1.08    0.24
   2  -5  15    1.67    0.23
  -2   5  15    1.21    0.18
   2  -5  15    1.82    0.30
  -2  -5  15    1.63    0.19
  -2   5 -15    1.23    0.22
   2   5  15    1.67    0.28
   2   5  15    1.28    0.21
  -2  -5  15    1.82    0.31
   2  -5 -15    1.51    0.22
   2   5  15    1.36    0.19
   2  -5 -15    1.16    0.20
  -2  -5  15    1.80    0.33
  -2   5 -15    1.00    0.24
  -2   5 -15    1.42    0.26
  -2  -5  15    1.21    0.21
  -2  -6 -15    0.64    0.19
   2   6 -15    0.26    0.23
  -2   6  15    0.63    0.14
   2  -6  15    0.62    0.13
  -2  -6 -15    0.44    0.17
  -2  -6 -15    0.68    0.20
  -2  -6 -15    0.81    0.24
   2  -6  15    0.63    0.10
  -2   6  15    0.61    0.17
   2  -6  15    0.47    0.19
   2   6 -15    0.12    0.21
   2  -6  15    0.59    0.16
   2   6  15    0.55    0.18
   2   6  15    0.41    0.14
  -2  -6  15    0.95    0.17
   2   6  15    0.79    0.18
  -2  -6  15    0.84    0.19
  -2   6 -15    0.36    0.20
   2  -6 -15    0.74    0.19
  -2   6 -15    0.68    0.23
  -2   6 -15    0.56    0.20
   2  -6 -15    0.95    0.20
  -2  -6  15    0.57    0.18
  -2   7  15    0.68    0.18
   2   7 -15   -0.11    0.21
   2  -7  15    0.66    0.18
  -2  -7 -15    0.10    0.19
   2  -7  15    0.35    0.19
  -2   7  15    0.40    0.15
  -2  -7 -15    0.52    0.18
   2   7 -15   -0.10    0.22
  -2  -7 -15    0.36    0.21
   2   7  15    0.24    0.15
  -2  -7  15    0.55    0.10
  -2  -7  15    0.86    0.20
   2   7  15    0.40    0.14
   2  -7 -15    0.34    0.18
  -2  -7  15    0.76    0.20
  -2   7 -15    0.09    0.22
  -2  -7  15    0.23    0.18
  -2   7 -15    0.22    0.20
  -2   7 -15   -0.21    0.21
   2  -7 -15    0.68    0.19
   2   7  15    0.38    0.17
   2   8 -15    0.24    0.24
  -2   8  15    0.87    0.19
  -2  -8 -15    0.33    0.20
  -2  -8 -15    0.84    0.20
  -2  -8 -15    0.46    0.22
   2  -8  15    0.55    0.18
   2   8 -15    0.33    0.24
   2  -8  15    0.60    0.21
   2   8  15    0.63    0.18
   2  -8 -15    0.50    0.18
  -2  -8  15    0.91    0.22
   2   8  15    0.64    0.16
  -2  -8  15    0.52    0.20
  -2   8 -15    0.40    0.22
  -2   8 -15    0.60    0.23
   2  -8 -15    0.60    0.19
  -2  -8  15    0.79    0.21
  -2   9  15    0.36    0.14
  -2   9  15    0.35    0.16
   2   9 -15   -0.10    0.21
  -2  -9 -15    0.24    0.17
  -2  -9 -15    0.27    0.20
   2   9 -15    0.04    0.21
   2  -9  15    0.20    0.18
   2  -9  15    0.27    0.18
  -2  -9 -15    0.24    0.20
   2  -9  15    0.28    0.08
   2  -9 -15    0.12    0.17
   2  -9 -15    0.04    0.15
  -2   9 -15   -0.10    0.19
  -2  -9  15    0.11    0.18
   2   9  15    0.17    0.13
   2   9  15    0.23    0.16
  -2  -9  15    0.19    0.17
  -2  10  15    1.84    0.28
  -2 -10 -15    1.24    0.20
  -2 -10 -15    1.20    0.24
   2 -10  15    1.38    0.25
   2  10 -15    1.36    0.27
   2  10 -15    0.94    0.25
   2 -10  15    1.21    0.22
  -2  10 -15    0.75    0.26
  -2 -10  15    1.42    0.24
  -2  10 -15    1.56    0.26
   2  10  15    1.32    0.18
   2  10  15    1.76    0.30
   2 -10 -15    1.50    0.22
   2 -10 -15    1.35    0.20
  -2 -10  15    2.26    0.39
  -2 -10  15    1.72    0.27
   2 -11  15    2.48    0.34
  -2 -11 -15    3.30    0.34
  -2 -11 -15    2.58    0.37
   2 -11  15    2.93    0.41
  -2  11  15    3.16    0.32
   2 -11  15    3.41    0.24
   2  11 -15    2.24    0.43
  -2 -11  15    2.91    0.35
  -2 -11  15    3.31    0.44
   2 -11 -15    2.64    0.32
   2  11  15    2.90    0.30
   2  11  15    3.28    0.33
  -2 -11  15    3.11    0.40
  -2  11 -15    2.52    0.42
   2 -11 -15    3.19    0.35
   2 -12  15    0.42    0.19
   2  12 -15   -0.04    0.18
   2 -12  15    0.26    0.17
   2 -12  15    0.28    0.13
  -2  12  15    0.51    0.15
  -2 -12 -15    0.12    0.16
  -2 -12 -15    0.26    0.13
  -2  12 -15    0.05    0.17
  -2 -12  15    0.28    0.18
  -2 -12  15    0.22    0.14
   2  12  15    0.55    0.15
  -2 -12  15    0.22    0.17
  -2  12 -15    0.08    0.16
   2 -12 -15    0.42    0.14
  -2  13  15    0.34    0.12
   2 -13  15    0.19    0.16
   2  13 -15   -0.02    0.14
  -2  13 -15   -0.04    0.13
   2 -13 -15    0.27    0.12
  -2 -13  15    0.05    0.13
   2  13  15    0.29    0.11
  -2 -13  15    0.15    0.11
   2   0  16    8.00    0.47
   2   0  16    9.16    0.53
  -2   0 -16    9.10    0.56
  -2   0  16    8.12    0.55
  -2   0 -16    9.10    0.58
   2   0 -16    8.11    0.52
   2   0 -16    9.01    0.58
  -2   0 -16    8.71    0.56
  -2   0  16    8.35    0.59
   2   0 -16    8.64    0.58
  -2   0  16    9.20    0.54
   2   0 -16    9.08    0.58
   2  -1  16   43.97    2.02
   2   1 -16   45.65    2.15
  -2  -1 -16   43.80    2.05
  -2  -1 -16   45.67    2.14
  -2   1  16   45.09    2.02
  -2   1  16   42.98    2.26
   2  -1  16   42.48    2.08
  -2   1  16   40.57    1.92
   2   1 -16   44.86    2.19
   2   1 -16   43.47    2.06
  -2  -1 -16   45.68    1.92
   2   1 -16   43.19    1.91
  -2   1  16   39.19    2.04
  -2  -1  16   46.20    2.27
  -2   1 -16   46.03    2.16
   2  -1 -16   42.36    1.90
   2  -1 -16   42.25    2.06
   2   1  16   43.97    2.02
   2  -1 -16   46.11    2.15
   2   1  16   41.61    1.92
  -2   1 -16   44.79    1.93
  -2  -1  16   39.39    2.05
  -2  -1  16   45.53    2.03
  -2   1 -16   44.03    2.06
   2   2 -16   14.30    0.85
   2   2 -16   13.46    0.85
   2  -2  16   14.44    0.85
  -2  -2 -16   14.46    0.76
   2   2 -16   13.57    0.76
   2   2 -16   14.91    0.82
  -2   2  16   13.33    0.79
   2  -2  16   14.29    0.77
   2  -2  16   14.63    0.74
  -2   2  16   14.06    0.77
  -2  -2 -16   13.97    0.81
  -2  -2 -16   14.70    0.81
  -2   2  16   13.52    0.73
   2  -2 -16   13.22    0.80
  -2  -2  16   14.95    0.87
  -2   2 -16   14.35    0.80
   2  -2 -16   14.92    0.83
   2   2  16   13.77    0.74
  -2   2 -16   14.82    0.78
  -2   2 -16   15.38    0.85
   2   2  16   15.45    0.78
   2  -2 -16   14.84    0.76
  -2  -2  16   14.90    0.78
  -2  -3 -16   28.75    1.32
   2  -3  16   27.24    1.38
   2  -3  16   29.16    1.54
   2  -3  16   27.83    1.39
  -2   3  16   27.92    1.37
  -2   3  16   27.61    1.32
   2   3 -16   27.82    1.51
   2   3 -16   29.40    1.44
   2   3 -16   27.99    1.50
  -2  -3 -16   29.00    1.45
  -2  -3 -16   29.27    1.43
  -2  -3  16   29.39    1.55
  -2   3 -16   29.48    1.43
   2  -3 -16   29.28    1.46
   2   3  16   28.89    1.38
   2  -3 -16   28.47    1.31
  -2  -3  16   29.18    1.39
  -2   3 -16   29.58    1.35
   2   3  16   28.67    1.32
  -2   3 -16   29.55    1.51
   2  -3 -16   26.71    1.41
  -2   4  16   28.18    1.39
   2  -4  16   28.60    1.42
  -2  -4 -16   28.02    1.47
   2   4 -16   28.65    1.55
   2   4 -16   28.59    1.54
   2   4 -16   31.11    1.49
   2  -4  16   29.48    1.42
   2  -4  16   29.28    1.57
  -2  -4 -16   28.49    1.45
  -2   4  16   28.16    1.34
  -2  -4 -16   28.51    1.35
  -2  -4  16   29.54    1.61
  -2   4 -16   30.44    1.47
  -2  -4  16   30.49    1.43
   2   4  16   29.27    1.35
  -2   4 -16   29.25    1.39
   2  -4 -16   29.41    1.49
  -2   4 -16   30.52    1.55
   2  -4 -16   26.65    1.44
   2   4  16   29.84    1.41
   2  -4 -16   28.72    1.34
  -2  -4  16   30.15    1.59
  -2  -5 -16   24.14    1.17
   2   5 -16   24.68    1.35
   2  -5  16   24.92    1.34
   2  -5  16   24.18    1.22
  -2   5  16   22.91    1.25
  -2  -5 -16   23.93    1.26
  -2  -5 -16   22.04    1.23
  -2   5  16   23.98    1.15
  -2  -5 -16   22.87    1.25
   2   5 -16   23.88    1.36
   2  -5  16   24.04    1.20
   2   5  16   25.06    1.16
  -2   5 -16   24.78    1.36
  -2   5 -16   24.99    1.21
  -2   5 -16   25.00    1.32
  -2  -5  16   25.18    1.37
   2   5  16   23.62    1.20
   2  -5 -16   25.41    1.28
  -2  -5  16   25.99    1.24
  -2  -5  16   24.81    1.38
   2  -5 -16   24.59    1.16
   2  -6  16   14.11    0.87
   2   6 -16   13.32    0.92
  -2  -6 -16   13.74    0.85
[truncated: 2,492,550 more chars]
