# Supplementary material for: Structure of the mercury(II) mixed-halide (Br/Cl) complex of 2,2′-(5-tert-butyl-1,3-phenyl­ene)bis­(1-pentyl-1H-benzo[d]imidazole)
Source: Acta Crystallogr E Crystallogr Commun. 2017 Feb 21;73(Pt 3):423–8. doi: 10.1107/S2056989017002183 (PMC5347069; doi:10.1107/S2056989017002183)
Supplement: Supplementary file 2 [file e-73-00423-Isup2.hkl]

data_I                                                                          
_shelx_title ' vt-2-236a in Pca2(1)'                                            
_shelx_refln_list_code          4                                               
_shelx_F_calc_maximum      734.70                                               
_exptl_crystal_F_000      3322.16                                               
_reflns_d_resolution_high  0.8387                                               
                                                                                
loop_                                                                           
 _space_group_symop_operation_xyz                                               
 'x, y, z'                                                                      
 '-x, -y, z+1/2'                                                                
 'x+1/2, -y, z'                                                                 
 '-x+1/2, y, z+1/2'                                                             
                                                                                
_cell_length_a    22.8887                                                       
_cell_length_b    13.8830                                                       
_cell_length_c    21.1396                                                       
_cell_angle_alpha  90.000                                                       
_cell_angle_beta   90.000                                                       
_cell_angle_gamma  90.000                                                       
                                                                                
_shelx_F_squared_multiplier     1.000                                           
                                                                                
loop_                                                                           
 _refln_index_h                                                                 
 _refln_index_k                                                                 
 _refln_index_l                                                                 
 _refln_F_squared_calc                                                          
 _refln_F_squared_meas                                                          
 _refln_F_squared_sigma                                                         
 _refln_observed_status                                                         
   2   0 -25       2292.72       2920.42       298.37 o                         
   0   0 -24       6772.09       6644.96       244.35 o                         
   2   0 -24      25793.73      27861.99       639.35 o                         
   4   0 -24       6514.78       6092.04       200.40 o                         
   6   0 -24      16900.81      18541.24       613.96 o                         
   0   1 -24      28304.18      29801.23       683.03 o                         
   1   1 -24       1556.31       2022.11        99.28 o                         
   2   1 -24       5481.65       5277.13       133.93 o                         
   3   1 -24        104.41         84.75        46.67 o                         
   4   1 -24      14894.60      15493.34       312.39 o                         
   5   1 -24        272.66        396.77        59.42 o                         
   6   1 -24       2955.07       3015.14       123.50 o                         
   7   1 -24        484.37        230.89        60.90 o                         
   0   2 -24       6914.42       6845.36       216.04 o                         
   1   2 -24        674.50        663.44        48.91 o                         
   2   2 -24      20549.31      21806.77       364.89 o                         
   3   2 -24       1430.91       1983.66        99.18 o                         
   4   2 -24       2578.42       2445.37       102.64 o                         
   5   2 -24         31.68        -52.38        52.38 o                         
   6   2 -24       7900.11       7701.69       196.72 o                         
   7   2 -24       1650.21       1469.78       128.26 o                         
   0   3 -24      25381.08      26548.11       623.44 o                         
   1   3 -24       6335.03       7457.99       159.94 o                         
   2   3 -24       5637.03       5291.18       149.14 o                         
   3   3 -24         14.53        100.29        46.69 o                         
   4   3 -24      10895.35      10948.19       233.43 o                         
   5   3 -24       2385.10       2578.13       110.39 o                         
   6   3 -24       1830.31       1415.59       123.01 o                         
   0   4 -24       3589.32       3299.39       223.58 o                         
   1   4 -24       2648.28       2788.68       167.66 o                         
   2   4 -24      10094.88      10639.09       279.04 o                         
   3   4 -24       6335.67       6659.20       185.08 o                         
   4   4 -24       5701.22       5172.09       236.55 o                         
   2   0 -23        723.51        654.04        74.98 o                         
   4   0 -23      11652.90      12099.28       298.60 o                         
   6   0 -23       4784.94       5198.12       215.93 o                         
   8   0 -23       3083.92       3898.95       182.70 o                         
  10   0 -23       2632.57       2197.10       253.16 o                         
   1   1 -23        340.90        310.10        46.03 o                         
   2   1 -23       5843.00       6216.43       146.35 o                         
   3   1 -23        432.06        191.03        50.04 o                         
   4   1 -23       3380.65       3380.70       110.67 o                         
   5   1 -23        751.77        649.38        60.91 o                         
   6   1 -23       6712.01       7660.93       212.09 o                         
   7   1 -23        221.00         94.90        52.83 o                         
   8   1 -23       2480.49       2510.07       106.92 o                         
   9   1 -23         29.28        157.32        52.57 o                         
  10   1 -23       9978.33      10341.14       370.81 o                         
   1   2 -23       1287.07       1088.52        62.57 o                         
   2   2 -23        465.37        298.95        51.43 o                         
   3   2 -23        787.33        670.07        58.29 o                         
   4   2 -23       4959.61       5200.41       149.57 o                         
   5   2 -23        344.74        114.75        53.63 o                         
   6   2 -23       4064.76       4084.04       119.97 o                         
   7   2 -23        601.76        499.21        56.39 o                         
   8   2 -23       8158.53       8295.36       193.77 o                         
   9   2 -23        275.24        215.46        62.06 o                         
  10   2 -23       2135.62       2337.77       172.62 o                         
   1   3 -23       2679.69       2989.81       108.18 o                         
   2   3 -23       3217.66       3550.35       113.02 o                         
   3   3 -23       2698.48       2336.92       113.90 o                         
   4   3 -23        569.26        332.11        56.07 o                         
   5   3 -23        524.60        280.65        49.47 o                         
   6   3 -23       4692.69       4703.55       132.97 o                         
   7   3 -23        249.21         17.33        45.58 o                         
   8   3 -23       3221.03       3102.35       112.84 o                         
   9   3 -23       2816.48       2864.88       149.21 o                         
   1   4 -23       2574.72       2747.66       107.90 o                         
   2   4 -23        140.14         79.77        48.91 o                         
   3   4 -23       3284.28       2953.12       107.58 o                         
   4   4 -23       3790.86       3660.40       119.63 o                         
   5   4 -23       1781.68       1284.21       108.64 o                         
   6   4 -23       2175.11       1959.29        99.82 o                         
   7   4 -23       1361.26       1251.65       109.92 o                         
   8   4 -23       6402.82       6318.45       186.06 o                         
   1   5 -23       3867.35       4282.66       129.12 o                         
   2   5 -23         99.20         17.03        48.64 o                         
   3   5 -23       2631.15       2120.13        89.53 o                         
   4   5 -23        596.72        367.09        52.58 o                         
   5   5 -23       3882.82       3761.98       133.54 o                         
   6   5 -23       2261.33       1895.51       113.02 o                         
   7   5 -23         88.14        -73.32        73.32 o                         
   1   6 -23       3159.41       3378.48       130.08 o                         
   2   6 -23       1167.06       1559.38       138.74 o                         
   3   6 -23       6029.88       6001.39       193.67 o                         
   4   6 -23        467.67        203.43       149.19 o                         
   5   6 -23       2407.11       1763.10       253.16 o                         
   0   0 -22       1227.98        568.31       106.06 o                         
   2   0 -22      39340.68      43085.99       881.87 o                         
   4   0 -22      15564.64      16643.99       386.50 o                         
   6   0 -22      13920.66      14437.33       382.00 o                         
   8   0 -22       9730.51       9383.11       245.66 o                         
  10   0 -22       8196.56       8243.46       249.50 o                         
  12   0 -22        537.00        393.56        75.14 o                         
   0   1 -22      40691.27      44454.63       830.45 o                         
   1   1 -22       1843.82       2401.23       104.74 o                         
   2   1 -22       5225.31       4982.16       129.13 o                         
   3   1 -22         81.72        -48.72        48.72 o                         
   4   1 -22      20050.93      21051.68       331.20 o                         
   5   1 -22        250.03        386.41        54.90 o                         
   6   1 -22      12818.91      12779.31       235.51 o                         
   7   1 -22        336.82        378.93        49.73 o                         
   8   1 -22       7227.29       7224.32       165.64 o                         
   9   1 -22        338.25        189.73        47.25 o                         
  10   1 -22       1777.02       1200.94        71.00 o                         
  11   1 -22         98.10        -44.85        44.85 o                         
  12   1 -22       4640.85       4667.39       146.73 o                         
   0   2 -22       3678.04       3106.52       165.96 o                         
   1   2 -22       1960.76       1951.22        98.59 o                         
   2   2 -22      28944.86      31800.93       469.06 o                         
   3   2 -22       1484.74       2304.37       113.07 o                         
   4   2 -22       8708.69       9180.18       205.02 o                         
   5   2 -22         70.64        -52.28        52.28 o                         
   6   2 -22      11860.10      11938.82       238.94 o                         
   7   2 -22        944.42        767.37        63.66 o                         
   8   2 -22        869.58        637.22        55.40 o                         
   9   2 -22        834.17        571.82        51.76 o                         
  10   2 -22       5714.68       5789.56       136.87 o                         
  11   2 -22       4073.91       4182.88       133.17 o                         
  12   2 -22       2536.04       2536.27       152.32 o                         
   0   3 -22      26897.36      28417.89       610.93 o                         
   1   3 -22       7762.75       9200.02       191.63 o                         
   2   3 -22       4458.17       4500.13       135.11 o                         
   3   3 -22       1221.40        840.80        60.26 o                         
   4   3 -22      17961.11      18312.62       332.31 o                         
   5   3 -22        838.17        782.14        61.81 o                         
   6   3 -22       7205.39       6853.22       177.66 o                         
   7   3 -22        613.29        377.19        57.05 o                         
   8   3 -22       5640.32       5568.27       151.47 o                         
   9   3 -22       3234.92       2955.48       103.39 o                         
  10   3 -22        600.80        401.64        48.68 o                         
  11   3 -22       2305.19       2205.67       114.34 o                         
  12   3 -22       1974.69       2269.43       280.29 o                         
   0   4 -22       4495.71       4426.39       198.39 o                         
   1   4 -22       5284.02       5826.15       146.69 o                         
   2   4 -22      14677.72      16037.20       276.94 o                         
   3   4 -22       8312.39       9156.87       186.17 o                         
   4   4 -22       7164.33       7432.73       172.33 o                         
   5   4 -22        224.83          5.66        53.02 o                         
   6   4 -22       7094.26       7852.12       182.44 o                         
   7   4 -22       1260.61       1118.01        79.33 o                         
   8   4 -22       2796.40       2440.96        97.74 o                         
   9   4 -22       2750.65       2501.46       111.35 o                         
  10   4 -22       2719.42       2893.20       109.17 o                         
  11   4 -22       7740.08       7074.20       305.09 o                         
   0   5 -22      15926.43      17245.99       441.51 o                         
   1   5 -22       9973.44      11428.64       228.99 o                         
   2   5 -22       6076.29       5824.62       148.00 o                         
   3   5 -22        645.89        479.62        51.43 o                         
   4   5 -22       7344.56       7623.88       166.29 o                         
   5   5 -22       1461.83       1219.43        84.06 o                         
   6   5 -22       1565.36        927.08        65.02 o                         
   7   5 -22       3710.77       3245.68       114.96 o                         
   8   5 -22       5859.20       5872.40       146.98 o                         
   9   5 -22       6631.20       6519.77       175.67 o                         
  10   5 -22       1452.06       1522.54       159.45 o                         
   0   6 -22       6318.09       6395.45       211.57 o                         
   1   6 -22       8181.80       8596.50       192.27 o                         
   2   6 -22       9726.23       9672.48       194.10 o                         
   3   6 -22       7928.39       8112.60       170.70 o                         
   4   6 -22       1750.75       1149.23       121.98 o                         
   5   6 -22       2429.03       1927.86       120.93 o                         
   6   6 -22       4229.53       4002.56       117.94 o                         
   7   6 -22       6027.88       5644.38       145.21 o                         
   8   6 -22        509.97        331.21        69.04 o                         
   0   7 -22       6800.50       7222.16       249.21 o                         
   1   7 -22      11663.79      12468.13       263.11 o                         
   2   7 -22       3791.30       3876.85       168.18 o                         
   3   7 -22       2587.05       2515.53       176.19 o                         
   4   7 -22       3462.15       3593.94       155.96 o                         
   5   7 -22       7223.64       6788.31       206.27 o                         
   6   7 -22       1615.36       1247.73       198.91 o                         
   2   0 -21        181.48        132.30        67.50 o                         
   4   0 -21      18957.61      21162.41       481.72 o                         
   6   0 -21       7814.72       7958.11       223.60 o                         
   8   0 -21       7448.46       8030.02       229.32 o                         
  10   0 -21       6652.73       6937.92       239.14 o                         
  12   0 -21      11288.06      10577.82       275.07 o                         
  14   0 -21       4085.26       4244.57       196.58 o                         
   1   1 -21        551.67        328.85        49.02 o                         
   2   1 -21       8341.86       8567.46       170.46 o                         
   3   1 -21        474.84        287.21        52.94 o                         
   4   1 -21       3739.38       3929.34       121.38 o                         
   5   1 -21       2592.34       3110.66       113.69 o                         
   6   1 -21      18570.03      20355.19       317.55 o                         
   7   1 -21         34.88        110.86        48.97 o                         
   8   1 -21      14364.76      15209.41       254.86 o                         
   9   1 -21        159.01         43.32        48.50 o                         
  10   1 -21       8795.81       8979.87       182.05 o                         
  11   1 -21         57.94        -49.77        49.77 o                         
  12   1 -21       2110.02       1767.03        88.19 o                         
  13   1 -21         21.23         26.08        46.16 o                         
  14   1 -21      23928.00      25188.34       628.83 o                         
   1   2 -21        977.53        491.73        52.45 o                         
   2   2 -21       1549.10       1196.68        75.17 o                         
   3   2 -21       2417.63       2677.51       118.37 o                         
   4   2 -21      14888.05      16241.24       276.53 o                         
   5   2 -21        889.46        707.01        61.63 o                         
   6   2 -21      12678.00      13327.96       247.94 o                         
   7   2 -21       1105.09        965.64        63.40 o                         
   8   2 -21      10917.32      11625.98       234.37 o                         
   9   2 -21        371.93         43.71        51.09 o                         
  10   2 -21       4768.12       5050.10       130.46 o                         
  11   2 -21        887.59        640.02        52.97 o                         
  12   2 -21      12757.02      12938.32       248.05 o                         
  13   2 -21        907.06        726.33        55.47 o                         
  14   2 -21       2587.14       2930.40       165.25 o                         
   1   3 -21       4142.97       4294.11       136.58 o                         
   2   3 -21       3327.33       2991.58       126.29 o                         
   3   3 -21       1770.58       1109.23        65.53 o                         
   4   3 -21        281.08         57.28        55.04 o                         
   5   3 -21       3834.51       3855.43       144.64 o                         
   6   3 -21      10898.33      11160.27       234.16 o                         
   7   3 -21        295.89        158.56        55.88 o                         
   8   3 -21      10518.96      10566.65       207.96 o                         
   9   3 -21       1578.35       1204.74        91.09 o                         
  10   3 -21       6672.91       6885.73       160.96 o                         
  11   3 -21        260.90        190.06        47.08 o                         
  12   3 -21       3584.30       3817.39       121.84 o                         
  13   3 -21       4448.91       4034.66       145.23 o                         
  14   3 -21      14670.98      14068.65       786.61 o                         
   1   4 -21       1756.65       1213.64        68.88 o                         
   2   4 -21        167.63        125.55        51.26 o                         
   3   4 -21      10626.15      10451.16       209.93 o                         
   4   4 -21       3346.05       3168.18       123.37 o                         
   5   4 -21       1481.39        936.80        73.10 o                         
   6   4 -21       3873.39       3047.86       125.71 o                         
   7   4 -21       1205.93       1015.53        66.28 o                         
   8   4 -21      10668.40      11289.00       225.52 o                         
   9   4 -21        212.79        270.02        49.87 o                         
  10   4 -21      10029.79      10108.12       202.15 o                         
  11   4 -21       2851.91       2601.65       100.97 o                         
  12   4 -21       8578.43       8785.02       206.86 o                         
  13   4 -21       2921.20       3142.32       168.73 o                         
   1   5 -21       4337.39       4352.85       133.45 o                         
   2   5 -21        146.30        -42.64        51.32 o                         
   3   5 -21       1613.49        992.41        63.96 o                         
   4   5 -21        372.35         92.32        54.13 o                         
   5   5 -21       6921.15       7135.60       186.46 o                         
   6   5 -21       6236.79       6444.95       161.77 o                         
   7   5 -21       2019.87       1755.99       106.55 o                         
   8   5 -21       3946.82       4141.32       123.41 o                         
   9   5 -21       4354.67       4448.57       135.93 o                         
  10   5 -21      12178.36      12659.72       237.14 o                         
  11   5 -21       2565.66       2522.34        99.46 o                         
  12   5 -21       2779.71       2448.22       152.32 o                         
   1   6 -21       2771.82       2900.04       113.71 o                         
   2   6 -21        108.01        217.13        52.52 o                         
   3   6 -21      11313.40      12158.05       236.84 o                         
   4   6 -21         51.44         36.10        54.25 o                         
   5   6 -21       3605.44       3455.64       128.58 o                         
   6   6 -21        979.09        751.26        65.46 o                         
   7   6 -21       2525.32       2225.44       106.27 o                         
   8   6 -21       6889.53       6532.85       161.72 o                         
   9   6 -21        304.28        176.97        47.35 o                         
  10   6 -21       2494.05       3074.77       136.76 o                         
  11   6 -21       4947.97       4819.14       361.66 o                         
   1   7 -21       6769.02       7191.84       165.70 o                         
   2   7 -21        292.92        188.36        52.42 o                         
   3   7 -21       4466.16       4350.46       167.07 o                         
   4   7 -21        926.38        684.15        68.02 o                         
   5   7 -21      10098.96      10034.52       211.77 o                         
   6   7 -21       1486.99       1842.44       152.60 o                         
   7   7 -21       2493.99       1987.31       124.67 o                         
   8   7 -21        784.47        474.32        57.80 o                         
   9   7 -21       2481.56       2340.20       140.17 o                         
   1   8 -21       2838.42       3127.31       142.71 o                         
   2   8 -21       1239.24       1527.84       157.96 o                         
   3   8 -21       8923.54       8712.45       189.42 o                         
   4   8 -21        503.02        260.45        55.79 o                         
   5   8 -21       7960.37       7356.99       197.23 o                         
   6   8 -21        341.91        237.91        52.19 o                         
   7   8 -21       5740.66       5433.97       352.62 o                         
   1   9 -21       3829.55       3697.99       271.25 o                         
   0   0 -20      14650.46      13307.20       430.24 o                         
   2   0 -20      39066.76      41562.78       787.61 o                         
   4   0 -20      38629.46      40401.33       766.95 o                         
   6   0 -20      10366.41      11134.91       257.44 o                         
   8   0 -20       8016.78       8523.64       250.70 o                         
  10   0 -20       7737.48       7093.36       197.61 o                         
  12   0 -20       2269.40       1679.78       135.43 o                         
  14   0 -20        345.00        225.74        70.99 o                         
  16   0 -20       1222.36       1913.54       144.36 o                         
   0   1 -20      27175.68      29242.22       571.78 o                         
   1   1 -20       1079.55        921.86        56.39 o                         
   2   1 -20      13644.71      12743.92       209.41 o                         
   3   1 -20       1266.22        838.58        57.54 o                         
   4   1 -20      26021.79      28781.26       421.09 o                         
   5   1 -20       2410.45       2938.32       108.50 o                         
   6   1 -20      25681.94      28027.68       380.43 o                         
   7   1 -20       4562.68       5063.81       134.91 o                         
   8   1 -20       7604.22       8279.69       173.93 o                         
   9   1 -20       1247.17        855.15        55.11 o                         
  10   1 -20       1401.90        961.68        55.98 o                         
  11   1 -20        136.69        -40.91        40.91 o                         
  12   1 -20       2471.68       2102.63        96.06 o                         
  13   1 -20       1120.69        878.55        62.50 o                         
  14   1 -20        594.88        606.76        53.88 o                         
  15   1 -20         56.35        152.73        52.72 o                         
  16   1 -20       2418.30       3267.33       128.55 o                         
   0   2 -20       5556.56       4670.00       176.84 o                         
   1   2 -20       5090.90       4894.17       127.57 o                         
   2   2 -20      28618.72      31071.51       449.11 o                         
   3   2 -20        780.07        823.62        56.13 o                         
   4   2 -20      22931.38      24327.02       370.26 o                         
   5   2 -20       1678.67       1538.28       121.24 o                         
   6   2 -20      24643.20      24948.57       376.76 o                         
   7   2 -20       2367.15       2562.76       113.12 o                         
   8   2 -20       6368.17       6673.36       164.51 o                         
   9   2 -20       3089.13       2784.85       110.93 o                         
  10   2 -20       3301.66       3069.11       104.51 o                         
  11   2 -20       2589.37       2175.78        92.03 o                         
  12   2 -20        529.07        320.71        53.97 o                         
  13   2 -20        263.96        128.38        48.11 o                         
  14   2 -20        859.35        860.49        66.26 o                         
  15   2 -20        314.99        263.03        54.37 o                         
  16   2 -20        463.17        635.74       113.02 o                         
   0   3 -20      22773.14      25862.55       516.84 o                         
   1   3 -20       2810.03       3056.59       117.49 o                         
   2   3 -20      10300.13       9570.56       185.31 o                         
   3   3 -20       3752.21       3200.98       117.58 o                         
   4   3 -20      23166.04      24956.26       394.39 o                         
   5   3 -20       5311.33       5833.97       171.46 o                         
   6   3 -20      18814.99      20280.54       371.08 o                         
   7   3 -20       3975.88       3931.31       137.50 o                         
   8   3 -20       5428.58       6072.34       149.97 o                         
   9   3 -20       6267.08       6113.14       152.39 o                         
  10   3 -20       1151.21        777.97        58.15 o                         
  11   3 -20       2711.47       2561.62       105.96 o                         
  12   3 -20       3284.39       3409.49       107.39 o                         
  13   3 -20       4058.21       4234.98       123.32 o                         
  14   3 -20        141.70        284.82        55.06 o                         
  15   3 -20        818.55        735.19        63.92 o                         
   0   4 -20       5817.76       6340.26       219.56 o                         
   1   4 -20      11317.31      12709.12       232.07 o                         
   2   4 -20      18570.57      19887.33       326.56 o                         
   3   4 -20       6216.94       7125.17       177.85 o                         
   4   4 -20      12617.64      13305.31       266.65 o                         
   5   4 -20       2360.08       1541.00        82.06 o                         
   6   4 -20       9783.53      10069.29       221.81 o                         
   7   4 -20       1834.91       1656.20       122.75 o                         
   8   4 -20       3379.08       3306.50       117.64 o                         
   9   4 -20       8180.31       7906.88       168.14 o                         
  10   4 -20       2028.82       2415.26       114.09 o                         
  11   4 -20       9705.46      10354.39       211.61 o                         
  12   4 -20        102.43        152.73        43.78 o                         
  13   4 -20       1736.98       1678.62        95.99 o                         
  14   4 -20        425.23        239.71        52.25 o                         
  15   4 -20       1769.18       1509.94       244.12 o                         
   0   5 -20      13943.81      15007.49       415.93 o                         
   1   5 -20       7505.71       8138.80       175.21 o                         
   2   5 -20      13957.02      14236.07       252.34 o                         
   3   5 -20       5130.89       5386.50       158.49 o                         
   4   5 -20      13514.21      14590.38       283.18 o                         
   5   5 -20       1828.47       1313.23        77.69 o                         
   6   5 -20       3222.48       3243.13       132.53 o                         
   7   5 -20      11535.04      12459.66       249.48 o                         
   8   5 -20       4087.97       4400.18       125.09 o                         
   9   5 -20       5938.24       6189.78       150.28 o                         
  10   5 -20       1022.71        773.53        58.43 o                         
  11   5 -20       3153.10       2790.64       105.90 o                         
  12   5 -20        517.41        386.58        47.17 o                         
  13   5 -20       6142.05       6046.08       162.66 o                         
  14   5 -20        515.60        381.46       113.02 o                         
   0   6 -20      11846.76      12164.16       314.80 o                         
   1   6 -20       8681.44       9837.85       191.17 o                         
   2   6 -20      13419.33      14530.55       265.90 o                         
   3   6 -20       7000.97       7724.26       187.25 o                         
   4   6 -20       3416.75       2526.79       119.58 o                         
   5   6 -20       5500.37       4857.68       139.47 o                         
   6   6 -20       4894.96       5230.67       149.64 o                         
   7   6 -20       7699.12       8288.41       185.42 o                         
   8   6 -20       1077.58        740.60        59.33 o                         
   9   6 -20       6978.69       7081.44       163.66 o                         
  10   6 -20       2156.82       2040.57        91.76 o                         
  11   6 -20      10182.81      10170.71       202.98 o                         
  12   6 -20        585.98        538.87        53.48 o                         
  13   6 -20       1346.25        931.46       120.97 o                         
   0   7 -20       7714.06       7784.37       234.02 o                         
   1   7 -20      10737.14      11254.00       219.69 o                         
   2   7 -20       7622.40       8185.73       218.15 o                         
   3   7 -20       6476.36       6139.46       157.12 o                         
   4   7 -20       4409.43       4154.61       188.81 o                         
   5   7 -20       9637.37       9586.66       201.42 o                         
   6   7 -20        783.09        582.99        52.38 o                         
   7   7 -20      12278.32      12362.13       252.89 o                         
   8   7 -20       1153.89        975.01        66.09 o                         
   9   7 -20      11249.23      11530.70       239.11 o                         
  10   7 -20       1083.61        714.30        59.59 o                         
  11   7 -20       1578.48       1445.33       107.93 o                         
   0   8 -20       7373.90       7398.46       250.51 o                         
   1   8 -20       6523.29       6523.65       156.32 o                         
   2   8 -20       1828.00       1514.91       138.15 o                         
   3   8 -20       4847.73       4882.89       144.53 o                         
   4   8 -20        184.02        104.55        50.67 o                         
   5   8 -20       9247.08       9133.89       202.07 o                         
   6   8 -20       3103.86       3191.74       114.54 o                         
   7   8 -20      13477.70      13474.25       284.76 o                         
   8   8 -20        252.28         95.15        47.89 o                         
   9   8 -20       3731.43       3496.23       171.95 o                         
  10   8 -20         82.23         54.25       108.50 o                         
   0   9 -20        829.90        350.37        77.95 o                         
   1   9 -20       4264.13       4156.51       127.58 o                         
   2   9 -20       3593.61       3187.52       123.42 o                         
   3   9 -20       6438.44       6150.28       150.49 o                         
   4   9 -20       2121.33       2254.51       113.89 o                         
   5   9 -20      12456.95      12470.31       262.61 o                         
   6   9 -20        675.08        494.96        57.17 o                         
   7   9 -20       6962.78       6518.96       388.79 o                         
   2   0 -19        975.87        366.53        69.94 o                         
   4   0 -19       9514.71      10132.65       264.88 o                         
   6   0 -19       7267.02       7015.73       202.86 o                         
   8   0 -19      15630.95      17491.55       385.49 o                         
  10   0 -19      12781.12      12161.82       287.67 o                         
  12   0 -19      10560.07      10809.62       291.59 o                         
  14   0 -19       2662.59       2553.81       168.22 o                         
  16   0 -19      23290.28      24745.74       616.67 o                         
   1   1 -19       1755.19       1267.59        59.60 o                         
   2   1 -19       3294.12       2814.17       102.52 o                         
   3   1 -19         18.72        -44.06        44.06 o                         
   4   1 -19       5522.28       5617.05       135.60 o                         
   5   1 -19       3432.30       3778.72       109.03 o                         
   6   1 -19      16688.81      18945.90       279.96 o                         
   7   1 -19        211.78        108.87        48.41 o                         
   8   1 -19      18502.93      20375.15       318.40 o                         
   9   1 -19       2345.02       1819.41        79.99 o                         
  10   1 -19       9840.88       9298.19       181.84 o                         
  11   1 -19        361.79        222.06        46.76 o                         
  12   1 -19       7468.09       7716.23       176.55 o                         
  13   1 -19        806.34        547.94        56.35 o                         
  14   1 -19      22383.52      23963.40       425.08 o                         
  15   1 -19         70.18        115.62        54.68 o                         
  16   1 -19       7091.44       7634.04       236.77 o                         
  17   1 -19         62.49        216.49        60.90 o                         
   1   2 -19        450.97         77.81        45.76 o                         
   2   2 -19       1673.04       1144.07        60.17 o                         
   3   2 -19       4085.91       4008.01       140.53 o                         
   4   2 -19      12729.72      14346.73       229.56 o                         
   5   2 -19        205.34        319.24        50.60 o                         
   6   2 -19      15209.78      16149.41       256.78 o                         
   7   2 -19        687.32        606.88        56.51 o                         
   8   2 -19      14330.41      15733.46       250.90 o                         
   9   2 -19       2273.76       1636.68        71.56 o                         
  10   2 -19      11332.32      11345.47       203.85 o                         
  11   2 -19       1110.50        837.58        58.85 o                         
  12   2 -19      10640.45      10511.25       199.89 o                         
  13   2 -19        691.90        454.85        54.85 o                         
  14   2 -19       5284.47       5767.04       179.14 o                         
  15   2 -19       2297.11       2594.30       111.25 o                         
  16   2 -19      25138.83      26543.88       528.04 o                         
  17   2 -19        721.85        680.47        79.93 o                         
   1   3 -19       1904.35       1366.08        61.45 o                         
   2   3 -19        986.58        762.96        70.37 o                         
   3   3 -19        854.23        452.85        56.46 o                         
   4   3 -19        849.77        517.12        55.13 o                         
   5   3 -19       7235.31       7781.25       185.60 o                         
   6   3 -19      11088.91      12105.58       217.75 o                         
   7   3 -19       3807.28       4032.98       129.38 o                         
   8   3 -19      24901.69      26732.93       403.39 o                         
   9   3 -19       4335.83       4290.19       127.46 o                         
  10   3 -19       7994.55       8253.97       168.26 o                         
  11   3 -19       2090.70       1853.84        95.37 o                         
  12   3 -19       4891.68       5086.62       135.50 o                         
  13   3 -19       3218.82       3096.48       119.91 o                         
  14   3 -19      14991.12      15723.60       316.81 o                         
  15   3 -19        317.53        314.66        52.74 o                         
  16   3 -19       7539.09       7778.13       216.66 o                         
  17   3 -19        614.18        421.32        95.26 o                         
   1   4 -19        514.52        192.16        54.99 o                         
   2   4 -19        426.06        134.09        52.86 o                         
   3   4 -19      12932.84      13419.81       244.32 o                         
   4   4 -19       2579.86       2198.42       114.66 o                         
   5   4 -19       1450.80       1102.58        72.39 o                         
   6   4 -19       9805.88       9812.00       225.67 o                         
   7   4 -19       2793.79       2921.75       137.23 o                         
   8   4 -19      14373.90      15141.36       267.24 o                         
   9   4 -19       6131.72       6777.91       159.63 o                         
  10   4 -19      11095.54      12020.74       232.55 o                         
  11   4 -19       3968.01       3880.30       127.85 o                         
  12   4 -19       7808.47       7904.10       172.03 o                         
  13   4 -19        146.04         91.58        47.10 o                         
  14   4 -19       5532.02       5759.99       156.78 o                         
  15   4 -19       2517.02       2157.85       126.57 o                         
  16   4 -19       9797.93       9568.65       247.41 o                         
   1   5 -19       4820.36       4389.33       137.39 o                         
   2   5 -19        221.67        -53.28        53.28 o                         
   3   5 -19       2835.23       2498.52       151.52 o                         
   4   5 -19       1472.78       1008.72        69.65 o                         
   5   5 -19      10699.34      11303.09       228.91 o                         
   6   5 -19       9095.81       9439.66       207.69 o                         
   7   5 -19       4105.00       4116.31       139.18 o                         
   8   5 -19       6382.77       6416.68       155.71 o                         
   9   5 -19       4511.78       4879.92       143.82 o                         
  10   5 -19      15715.44      16422.37       292.70 o                         
  11   5 -19       4621.98       5524.81       143.24 o                         
  12   5 -19       7690.83       8583.40       176.55 o                         
  13   5 -19       3304.16       3413.76       112.90 o                         
  14   5 -19       8266.93       8374.72       208.40 o                         
  15   5 -19       1927.74       1861.23       112.03 o                         
   1   6 -19       3447.68       3726.94       126.80 o                         
   2   6 -19        274.80        109.36        62.35 o                         
   3   6 -19       7143.38       7580.41       191.70 o                         
   4   6 -19        128.84        -55.56        55.56 o                         
   5   6 -19       3770.52       3576.46       131.75 o                         
   6   6 -19       1085.38        772.49        59.49 o                         
   7   6 -19       6722.68       6705.04       166.37 o                         
   8   6 -19      11363.60      12170.03       234.57 o                         
   9   6 -19       9335.49       9516.18       198.43 o                         
  10   6 -19       5535.68       6167.07       150.73 o                         
  11   6 -19       5921.45       6232.37       147.54 o                         
  12   6 -19       8167.17       8551.59       183.58 o                         
  13   6 -19       2881.76       2840.29       105.50 o                         
  14   6 -19       3810.78       3789.34       158.13 o                         
   1   7 -19       6125.63       6159.91       173.03 o                         
   2   7 -19        293.40        -42.80        52.40 o                         
   3   7 -19       4194.20       4340.18       177.30 o                         
   4   7 -19       1850.87       1555.06       135.32 o                         
   5   7 -19      17195.95      17539.76       302.25 o                         
   6   7 -19       2139.46       2351.77       135.08 o                         
   7   7 -19       6532.59       6262.69       164.38 o                         
   8   7 -19       1366.26       1101.62        71.72 o                         
   9   7 -19       4099.38       4141.46       128.66 o                         
  10   7 -19       9190.98       9219.56       195.87 o                         
  11   7 -19       3212.97       3503.87       119.66 o                         
  12   7 -19       5138.60       5265.39       152.04 o                         
  13   7 -19       5341.46       5182.43       179.59 o                         
   1   8 -19       1424.93       1054.76        68.64 o                         
   2   8 -19       2063.84       1964.39       124.29 o                         
   3   8 -19      13594.93      13661.22       282.80 o                         
   4   8 -19         27.98          0.06        61.52 o                         
   5   8 -19      11177.83      11743.96       235.37 o                         
   6   8 -19        800.70        630.55        59.23 o                         
   7   8 -19       9113.59       9412.68       196.38 o                         
   8   8 -19       4215.75       4249.50       135.75 o                         
   9   8 -19       7134.12       7060.26       171.09 o                         
  10   8 -19       1346.80        806.04        66.92 o                         
  11   8 -19       4094.67       3945.42       137.90 o                         
   1   9 -19       2973.94       2826.25       133.61 o                         
   2   9 -19        574.93        360.89        51.82 o                         
   3   9 -19       5486.56       5420.49       151.67 o                         
   4   9 -19       1764.73       1916.46       111.00 o                         
   5   9 -19      15395.83      16273.59       309.83 o                         
   6   9 -19        567.51        638.64        53.06 o                         
   7   9 -19       9305.22       8506.02       178.31 o                         
   8   9 -19        287.33        161.90        46.90 o                         
   9   9 -19       3143.29       2814.01       137.38 o                         
  10   9 -19       4271.43       4131.99       307.41 o                         
   1  10 -19       3680.97       3730.64       128.33 o                         
   2  10 -19       2734.11       2729.52       112.56 o                         
   3  10 -19       9584.88       9126.74       230.39 o                         
   4  10 -19         37.10         34.14        54.15 o                         
   5  10 -19       9923.66       9836.53       276.06 o                         
   6  10 -19        202.38        173.07        72.71 o                         
   0   0 -18      13291.09      13480.81       429.19 o                         
   2   0 -18      17770.04      18815.25       394.99 o                         
   4   0 -18      39019.30      40001.02       714.48 o                         
   6   0 -18      37060.93      39257.71       714.10 o                         
   8   0 -18      22088.82      23128.68       483.17 o                         
  10   0 -18       1101.22        721.35        75.40 o                         
  12   0 -18       2738.40       2406.95       138.41 o                         
  14   0 -18       3566.27       3283.70       144.44 o                         
  16   0 -18       1294.76       2412.84       138.67 o                         
  18   0 -18       3384.07       4468.85       193.15 o                         
   0   1 -18       8763.55       9264.20       227.93 o                         
   1   1 -18       1187.00        837.05        52.40 o                         
   2   1 -18      14144.61      14267.05       217.72 o                         
   3   1 -18       1643.17       1341.44       114.46 o                         
   4   1 -18      57420.12      60457.79       747.95 o                         
   5   1 -18       6347.43       7156.83       141.59 o                         
   6   1 -18      25081.87      27414.89       375.94 o                         
   7   1 -18       7836.30       7822.78       157.52 o                         
   8   1 -18      24048.95      25365.71       371.20 o                         
   9   1 -18        572.37        425.21        50.70 o                         
  10   1 -18       3658.83       3490.72       108.75 o                         
  11   1 -18        341.97         16.12        45.71 o                         
  12   1 -18        130.73        -48.08        48.08 o                         
  13   1 -18       2826.93       2273.75        91.70 o                         
  14   1 -18        297.10        171.74        42.58 o                         
  15   1 -18        364.70        222.80        44.26 o                         
  16   1 -18       2933.55       3866.54       118.17 o                         
  17   1 -18        143.59        244.56        47.14 o                         
  18   1 -18       1657.42       2763.32       126.75 o                         
   0   2 -18      18370.69      17821.46       374.70 o                         
   1   2 -18       4948.43       4734.63       120.69 o                         
   2   2 -18      23087.30      24001.50       329.16 o                         
   3   2 -18       2638.19       2810.47       174.89 o                         
   4   2 -18      32186.88      33541.15       421.56 o                         
   5   2 -18        854.97        800.50        59.82 o                         
   6   2 -18      70545.05      74803.52       983.38 o                         
   7   2 -18       2139.01       2852.28       112.44 o                         
   8   2 -18      12905.73      13655.10       219.81 o                         
   9   2 -18       2216.58       2082.74        91.28 o                         
  10   2 -18       3131.16       2884.68       112.65 o                         
  11   2 -18       3458.57       2867.27       115.39 o                         
  12   2 -18        590.12        386.37        48.09 o                         
  13   2 -18        451.49        250.43        47.84 o                         
  14   2 -18        665.24        606.73        53.07 o                         
  15   2 -18       1017.90        912.71        56.12 o                         
  16   2 -18        342.85        673.45        59.98 o                         
  17   2 -18        713.34        652.46        54.59 o                         
  18   2 -18       2365.31       3087.47       146.00 o                         
   0   3 -18      20428.68      21684.48       447.62 o                         
   1   3 -18       3636.65       3765.07       109.22 o                         
   2   3 -18      16224.95      17266.19       263.86 o                         
   3   3 -18       6266.48       6058.61       226.89 o                         
   4   3 -18      29281.84      30903.40       403.40 o                         
   5   3 -18       6970.45       7021.48       166.78 o                         
   6   3 -18      23360.67      24141.08       360.38 o                         
   7   3 -18       4555.09       4859.46       131.12 o                         
   8   3 -18       8828.41       9324.73       180.14 o                         
   9   3 -18       6028.03       6255.72       144.45 o                         
  10   3 -18       1863.49       1480.47        76.74 o                         
  11   3 -18        982.91        654.29        59.25 o                         
  12   3 -18       2149.29       1580.72        87.64 o                         
  13   3 -18       1446.76       1212.60        70.96 o                         
  14   3 -18        309.72        321.12        52.34 o                         
  15   3 -18        884.83        571.73        60.07 o                         
  16   3 -18        504.59        588.60        51.26 o                         
  17   3 -18        838.31        657.35        53.79 o                         
  18   3 -18        876.58        953.97       101.21 o                         
   0   4 -18      20088.51      20051.17       427.05 o                         
   1   4 -18       8072.73       8261.82       171.01 o                         
   2   4 -18      23077.04      25116.53       399.13 o                         
   3   4 -18       6224.04       6299.29       166.36 o                         
   4   4 -18      14463.69      14676.48       276.90 o                         
   5   4 -18       3989.52       4180.14       165.99 o                         
   6   4 -18      10083.06      10587.96       213.02 o                         
   7   4 -18      10958.32      11920.94       230.25 o                         
   8   4 -18       6973.50       7538.72       173.46 o                         
   9   4 -18       5958.94       6589.62       155.63 o                         
  10   4 -18       1835.96       1908.70       157.54 o                         
  11   4 -18       7640.02       7966.46       181.56 o                         
  12   4 -18        191.06         89.28        45.68 o                         
  13   4 -18       1216.63        852.10        55.33 o                         
  14   4 -18       1876.07       1621.39        79.96 o                         
  15   4 -18       3479.07       3139.33       121.64 o                         
  16   4 -18        328.50        152.13        51.38 o                         
  17   4 -18       3133.78       3254.02       116.89 o                         
   0   5 -18      16706.08      17503.04       383.21 o                         
   1   5 -18       3771.43       4268.67       137.01 o                         
   2   5 -18      22849.50      23329.45       372.44 o                         
   3   5 -18       9952.71      10881.74       237.26 o                         
   4   5 -18      14403.83      15190.44       280.83 o                         
   5   5 -18      10169.66       9966.59       206.67 o                         
   6   5 -18       4394.26       4195.07       129.63 o                         
   7   5 -18      10909.62      11161.79       222.58 o                         
   8   5 -18       2372.58       1937.24       150.69 o                         
   9   5 -18       4612.47       4865.14       176.72 o                         
  10   5 -18       2521.81       2781.91       114.01 o                         
  11   5 -18       5409.20       5401.58       147.88 o                         
  12   5 -18       2184.15       2448.93       101.20 o                         
  13   5 -18       5519.07       6188.00       145.86 o                         
  14   5 -18        910.85        801.06        50.21 o                         
  15   5 -18       1760.60       1168.73       102.79 o                         
  16   5 -18        313.85        128.55        48.31 o                         
  17   5 -18       1936.20       1663.64       244.12 o                         
   0   6 -18      26919.54      26712.06       603.98 o                         
   1   6 -18       9805.00      10830.62       204.57 o                         
   2   6 -18      12961.70      13540.85       264.11 o                         
   3   6 -18       8139.59       8647.93       199.19 o                         
   4   6 -18      11169.40      11568.74       235.05 o                         
   5   6 -18       8946.16       8979.35       200.76 o                         
   6   6 -18       3008.05       2764.59       121.06 o                         
   7   6 -18      16360.38      16943.24       293.52 o                         
   8   6 -18        644.46        602.53        61.65 o                         
   9   6 -18       8800.65       9928.88       210.98 o                         
  10   6 -18       2609.53       2722.04       113.05 o                         
  11   6 -18       5915.81       6463.31       147.01 o                         
  12   6 -18       1455.50       1309.08       121.40 o                         
  13   6 -18       3037.55       2926.31       108.72 o                         
  14   6 -18       2316.37       2196.14        92.17 o                         
  15   6 -18       4391.16       3970.19       120.23 o                         
  16   6 -18         50.43        -52.26        63.44 o                         
   0   7 -18      11099.98      10812.99       316.38 o                         
   1   7 -18       6525.89       6285.17       158.39 o                         
   2   7 -18      12346.51      12208.96       241.47 o                         
   3   7 -18       9667.21       9406.61       207.66 o                         
   4   7 -18       4351.04       4576.59       143.99 o                         
   5   7 -18      15867.10      15987.64       292.90 o                         
   6   7 -18        861.87        548.77        59.98 o                         
   7   7 -18      12737.05      12791.45       259.05 o                         
   8   7 -18        488.97        315.35        55.36 o                         
   9   7 -18      16041.78      16843.82       298.80 o                         
  10   7 -18       1620.51       1724.68        92.87 o                         
  11   7 -18       3561.42       3872.62       127.22 o                         
  12   7 -18       2947.87       2833.43       105.48 o                         
  13   7 -18       4389.81       4599.75       114.07 o                         
  14   7 -18        706.33        375.31        45.65 o                         
  15   7 -18       3353.32       3092.21       298.37 o                         
   0   8 -18      13283.96      13060.94       376.76 o                         
   1   8 -18       7332.50       7629.41       191.30 o                         
   2   8 -18       4138.95       3976.98       149.94 o                         
   3   8 -18       7435.35       7056.67       178.12 o                         
   4   8 -18        499.01        259.65        58.86 o                         
   5   8 -18      12209.73      12527.06       256.78 o                         
   6   8 -18       2283.44       2310.36       120.47 o                         
   7   8 -18      21250.37      22897.29       423.77 o                         
   8   8 -18        365.46        349.69        60.36 o                         
   9   8 -18       7698.20       8052.78       194.43 o                         
  10   8 -18        763.46        480.36        53.56 o                         
  11   8 -18       3073.43       2730.82       104.62 o                         
  12   8 -18       2357.79       2184.89        96.88 o                         
  13   8 -18       5664.06       5869.27       169.09 o                         
   0   9 -18       4733.93       4561.89       237.28 o                         
   1   9 -18       5232.84       4576.42       155.16 o                         
   2   9 -18       4655.65       4494.75       146.09 o                         
   3   9 -18       9887.95       9724.29       212.56 o                         
   4   9 -18       2255.88       2293.51       164.70 o                         
   5   9 -18      18666.42      19132.33       363.53 o                         
   6   9 -18       1197.44       1772.14       280.29 o                         
   7   9 -18       8217.80       8327.48       196.15 o                         
   8   9 -18        664.71        485.79        58.16 o                         
   9   9 -18       7054.15       6961.52       168.71 o                         
  10   9 -18        612.23        359.82        53.59 o                         
  11   9 -18       5966.72       5822.13       169.40 o                         
   0  10 -18       2420.67       2491.63       179.07 o                         
   1  10 -18       6847.68       6563.36       185.44 o                         
   2  10 -18       1434.32        895.11        62.60 o                         
   3  10 -18       8464.95       8409.78       181.88 o                         
   4  10 -18        310.08        157.67        47.57 o                         
   5  10 -18       6647.25       6968.79       167.74 o                         
   6  10 -18       2630.71       2659.76       110.15 o                         
   7  10 -18      14173.19      14193.11       257.43 o                         
   8  10 -18       1028.17        989.93       118.25 o                         
   9  10 -18       7858.93       7280.85       223.33 o                         
   0  11 -18         68.85        -32.55        63.78 o                         
   1  11 -18       5842.05       5160.23       149.65 o                         
   2  11 -18        891.90        609.71        60.56 o                         
   3  11 -18       6576.27       6560.09       202.39 o                         
   4  11 -18       2979.15       3057.28       141.06 o                         
   5  11 -18      12223.13      11964.39       466.58 o                         
   2   0 -17       2512.85       1823.54        98.93 o                         
   4   0 -17       6106.20       5574.76       170.75 o                         
   6   0 -17       4579.91       5601.60       209.10 o                         
   8   0 -17      50837.30      54064.46       967.06 o                         
  10   0 -17      44522.42      48333.44       861.47 o                         
  12   0 -17      14517.11      14353.06       311.96 o                         
  14   0 -17       2642.28       2877.20       152.22 o                         
  16   0 -17      30069.95      32130.91       729.75 o                         
  18   0 -17      10429.27      11971.44       309.43 o                         
   1   1 -17       2270.58       1435.41        62.93 o                         
   2   1 -17      10160.06      10013.48       165.39 o                         
   3   1 -17       1283.35        950.17        54.36 o                         
   4   1 -17       6586.68       7093.42       136.72 o                         
   5   1 -17        878.74        776.03        49.20 o                         
   6   1 -17      17621.93      19262.55       284.36 o                         
   7   1 -17        844.41        633.48        50.47 o                         
   8   1 -17      27117.66      29167.71       407.73 o                         
   9   1 -17       1495.02       1070.22        55.53 o                         
  10   1 -17      16574.78      17202.75       256.58 o                         
  11   1 -17        740.73        580.11        48.68 o                         
  12   1 -17      27819.66      29710.05       411.20 o                         
  13   1 -17        605.69        297.57        52.83 o                         
  14   1 -17      18679.46      18987.58       309.97 o                         
  15   1 -17        123.82        105.45        45.77 o                         
  16   1 -17       6949.59       7557.79       170.94 o                         
  17   1 -17        158.66        246.10        46.22 o                         
  18   1 -17      28007.99      29324.19       491.22 o                         
  19   1 -17       1086.65       1731.94        86.29 o                         
   1   2 -17       5041.61       4321.98       107.79 o                         
   2   2 -17       1252.09        951.97        52.26 o                         
   3   2 -17       1326.81        923.24        56.08 o                         
   4   2 -17      10548.21      11495.94       175.00 o                         
   5   2 -17        218.68        388.92        49.25 o                         
   6   2 -17      14358.55      15605.16       240.68 o                         
   7   2 -17       2833.06       2964.74       110.79 o                         
   8   2 -17      18076.70      19059.46       286.27 o                         
   9   2 -17       3911.80       3668.93       113.37 o                         
  10   2 -17      20039.19      21333.42       307.41 o                         
  11   2 -17       3437.19       3136.24       105.14 o                         
  12   2 -17      13405.33      14209.52       224.18 o                         
  13   2 -17       2333.11       2164.13        85.39 o                         
  14   2 -17      14310.67      15411.09       261.82 o                         
  15   2 -17        375.47        320.92        43.27 o                         
  16   2 -17      31034.00      32909.17       526.12 o                         
  17   2 -17         26.66        127.19        44.07 o                         
  18   2 -17       9516.24      10086.62       198.39 o                         
  19   2 -17       1416.05       1540.62        88.88 o                         
   1   3 -17       7674.15       6699.05       136.03 o                         
   2   3 -17        627.70        371.16        60.66 o                         
   3   3 -17       7874.57       8115.24       151.20 o                         
   4   3 -17       1989.50       1723.40        99.83 o                         
   5   3 -17       3544.83       3518.89       106.87 o                         
   6   3 -17      10816.18      11224.90       200.44 o                         
   7   3 -17       3358.86       3364.50       130.83 o                         
   8   3 -17      22452.16      24118.89       340.53 o                         
   9   3 -17       6962.11       7124.37       158.35 o                         
  10   3 -17      16157.08      16961.53       276.14 o                         
  11   3 -17       4866.76       5060.94       118.36 o                         
  12   3 -17      15728.63      16561.89       244.20 o                         
  13   3 -17       2467.59       1980.22        89.74 o                         
  14   3 -17      11223.85      11566.00       197.09 o                         
  15   3 -17        870.77        451.49        46.48 o                         
  16   3 -17      10846.35      11742.39       225.96 o                         
  17   3 -17       1327.07       1114.66        77.99 o                         
  18   3 -17      12914.40      12738.99       244.09 o                         
  19   3 -17       5013.10       4998.94       155.20 o                         
   1   4 -17      14621.00      14978.63       226.13 o                         
   2   4 -17        877.92        679.25        55.34 o                         
   3   4 -17       4603.14       4402.37       125.81 o                         
   4   4 -17        398.18        171.97        54.24 o                         
   5   4 -17       4610.68       4566.32       139.61 o                         
   6   4 -17       8448.17       7815.91       181.16 o                         
   7   4 -17       9735.13      10055.53       200.88 o                         
   8   4 -17       9534.79      10320.76       192.66 o                         
   9   4 -17      21329.10      23125.25       345.58 o                         
  10   4 -17      17955.78      18446.61       286.58 o                         
  11   4 -17       3340.00       3141.62       106.23 o                         
  12   4 -17      10869.58      10794.50       190.17 o                         
  13   4 -17        210.41        110.30        39.96 o                         
  14   4 -17       8600.68       9110.00       165.63 o                         
  15   4 -17       1579.70       1060.96        65.51 o                         
  16   4 -17       8426.57       8350.50       169.93 o                         
  17   4 -17       2212.61       1796.78        91.90 o                         
  18   4 -17       4519.09       4456.05       139.05 o                         
   1   5 -17      15842.35      15756.01       264.17 o                         
   2   5 -17        284.90        255.79        53.39 o                         
   3   5 -17      15797.87      16221.93       303.97 o                         
   4   5 -17       5375.46       5437.55       160.03 o                         
   5   5 -17       7440.58       7555.63       186.04 o                         
   6   5 -17       1715.91       1194.05        68.99 o                         
   7   5 -17       7786.44       7389.83       215.13 o                         
   8   5 -17       6217.98       6316.40       155.63 o                         
   9   5 -17       8037.69       8923.96       194.42 o                         
  10   5 -17      16337.16      17486.26       272.19 o                         
  11   5 -17       9034.90      10072.86       187.34 o                         
  12   5 -17      10753.34      11201.93       195.27 o                         
  13   5 -17       4796.72       4879.23       124.04 o                         
  14   5 -17       9612.75       8951.34       169.94 o                         
  15   5 -17        106.70          4.14        37.02 o                         
  16   5 -17       5791.49       5457.06       142.08 o                         
  17   5 -17       2064.08       1594.63        81.00 o                         
  18   5 -17       4831.38       4471.66       162.65 o                         
   1   6 -17      11536.82      11023.78       210.55 o                         
   2   6 -17        678.96        354.65        57.65 o                         
   3   6 -17       7222.75       7171.17       181.45 o                         
   4   6 -17        390.36        113.47        58.36 o                         
   5   6 -17       5253.52       5650.10       162.17 o                         
   6   6 -17       2890.36       2724.80       135.97 o                         
   7   6 -17      14421.42      13907.52       257.57 o                         
   8   6 -17      12344.85      12968.97       257.84 o                         
   9   6 -17      19738.86      20668.63       340.14 o                         
  10   6 -17       5696.21       5911.94       132.87 o                         
  11   6 -17       4821.53       5190.71       122.88 o                         
  12   6 -17      13618.48      13426.71       240.62 o                         
  13   6 -17       1901.71       1534.17        91.50 o                         
  14   6 -17       5580.87       5383.07       127.00 o                         
  15   6 -17       3929.22       3691.04        99.20 o                         
  16   6 -17       3362.36       2997.14        99.19 o                         
  17   6 -17       3247.48       2776.33       105.30 o                         
   1   7 -17      11004.59      10898.52       216.57 o                         
   2   7 -17       1221.44        842.81        69.74 o                         
   3   7 -17       9518.44       9863.73       206.78 o                         
   4   7 -17        871.79        569.31        64.00 o                         
   5   7 -17      17259.72      17065.12       311.28 o                         
   6   7 -17        935.31        848.52        66.21 o                         
   7   7 -17       7119.44       6750.64       180.77 o                         
   8   7 -17       3339.65       2729.96       137.39 o                         
   9   7 -17       8253.20       8611.53       193.31 o                         
  10   7 -17       7457.46       7701.26       160.66 o                         
  11   7 -17      12641.35      13413.48       237.57 o                         
  12   7 -17       6213.75       6554.27       144.35 o                         
  13   7 -17       6911.43       7218.86       154.24 o                         
  14   7 -17       1887.56       1414.72        62.49 o                         
  15   7 -17        710.30        414.56        34.86 o                         
  16   7 -17       3550.07       3302.05       141.02 o                         
   1   8 -17       5779.35       5447.89       186.67 o                         
   2   8 -17       2441.54       1933.82       122.17 o                         
   3   8 -17      11382.46      10901.15       218.24 o                         
   4   8 -17        331.96        148.26        53.76 o                         
   5   8 -17       7624.14       6999.65       176.36 o                         
   6   8 -17       1392.05       1003.05        71.82 o                         
   7   8 -17       8457.67       8706.19       216.76 o                         
   8   8 -17       2884.05       2887.64       134.76 o                         
   9   8 -17      10148.25       9817.06       228.63 o                         
  10   8 -17       1898.38       1428.16        69.69 o                         
  11   8 -17       2438.77       2180.49        97.49 o                         
  12   8 -17       2700.09       2471.67        95.31 o                         
  13   8 -17       3048.72       2751.38        99.44 o                         
  14   8 -17       5332.72       5231.10       126.83 o                         
  15   8 -17       6281.66       5985.50       406.87 o                         
   1   9 -17       6197.32       5749.67       180.94 o                         
   2   9 -17        447.55        384.05        62.89 o                         
   3   9 -17       6722.49       6803.60       168.94 o                         
   4   9 -17       1668.54       1364.67        79.61 o                         
   5   9 -17      17362.89      17628.30       358.75 o                         
   6   9 -17        777.79        640.98        66.06 o                         
   7   9 -17       7453.78       7333.85       192.60 o                         
   8   9 -17        360.53        -17.43        53.90 o                         
   9   9 -17       2768.86       2271.61       134.71 o                         
  10   9 -17       1411.31       1086.96        66.40 o                         
  11   9 -17       5911.72       5269.19       125.16 o                         
  12   9 -17        784.12        499.81        45.91 o                         
  13   9 -17       5256.03       5281.46       176.61 o                         
   1  10 -17       6949.99       6980.59       203.40 o                         
   2  10 -17        167.44         53.08        55.77 o                         
   3  10 -17      10237.37      10225.16       207.93 o                         
   4  10 -17        245.37        231.51        52.54 o                         
   5  10 -17       8172.15       7993.35       181.73 o                         
   6  10 -17        745.63        528.05        58.51 o                         
   7  10 -17      10382.17       9960.94       218.10 o                         
   8  10 -17       1932.43       1926.80       111.75 o                         
   9  10 -17       4924.20       4356.87       162.00 o                         
  10  10 -17        651.86        399.18        60.00 o                         
  11  10 -17       2311.12       1774.22       115.09 o                         
   1  11 -17       7651.01       7332.04       198.95 o                         
   2  11 -17       1460.66       1078.88        76.50 o                         
   3  11 -17       8316.12       8030.81       187.23 o                         
   4  11 -17        235.62        266.92        46.64 o                         
   5  11 -17      12352.29      12318.42       233.11 o                         
   6  11 -17       1439.10       1564.05        98.03 o                         
   7  11 -17       6086.91       5447.16       190.31 o                         
   8  11 -17        463.56        166.92        71.85 o                         
   1  12 -17       7106.34       6576.28       224.38 o                         
   2  12 -17        167.28         77.90       189.87 o                         
   3  12 -17      11490.90      11564.14       678.12 o                         
   0   0 -16      32716.90      32052.75       877.87 o                         
   2   0 -16       7927.16       7969.19       192.91 o                         
   4   0 -16      37575.61      37552.89       670.62 o                         
   6   0 -16      49476.78      49792.48       796.35 o                         
   8   0 -16      53139.12      54660.94       974.10 o                         
  10   0 -16       1075.06        935.16        81.51 o                         
  12   0 -16       3265.61       3469.06       166.58 o                         
  14   0 -16      14848.22      16780.68       411.73 o                         
  16   0 -16       3368.78       4621.53       189.82 o                         
  18   0 -16       2647.47       3656.51       163.28 o                         
  20   0 -16       4451.37       4805.53       179.51 o                         
   0   1 -16       9638.30       9463.79       227.95 o                         
   1   1 -16        427.97         90.48        38.44 o                         
   2   1 -16      39676.17      40168.80       512.73 o                         
   3   1 -16       1211.68        963.46        73.62 o                         
   4   1 -16      71697.56      72390.09       888.41 o                         
   5   1 -16       1926.06       2315.96        98.14 o                         
   6   1 -16      36661.52      37263.12       464.44 o                         
   7   1 -16        588.74        342.76        44.79 o                         
   8   1 -16      29976.14      30690.45       399.09 o                         
   9   1 -16       2522.35       2504.99        96.35 o                         
  10   1 -16      16835.31      16743.96       223.61 o                         
  11   1 -16       2272.14       1812.66        73.49 o                         
  12   1 -16       1369.27       1222.39        56.33 o                         
  13   1 -16       1766.31       1173.10        61.39 o                         
  14   1 -16        307.59        237.96        43.24 o                         
  15   1 -16       1508.43        985.69        59.24 o                         
  16   1 -16       4484.53       5029.77       134.82 o                         
  17   1 -16         76.10         42.62        44.26 o                         
  18   1 -16       5970.28       7293.25       156.25 o                         
  19   1 -16        156.29        229.35        44.45 o                         
  20   1 -16       4194.66       4568.63       116.49 o                         
   0   2 -16      45898.44      47031.81       872.45 o                         
   1   2 -16       4151.18       4194.16       105.16 o                         
   2   2 -16      13172.49      13018.42       201.66 o                         
   3   2 -16        448.17        362.95        43.65 o                         
   4   2 -16      31639.89      31557.07       394.05 o                         
   5   2 -16       4830.76       4812.41       124.20 o                         
   6   2 -16      72835.54      78564.28       992.42 o                         
   7   2 -16       3325.86       3686.84       101.93 o                         
   8   2 -16      29714.87      30965.81       383.94 o                         
   9   2 -16       6257.18       6265.66       125.96 o                         
  10   2 -16       7680.59       7613.70       138.00 o                         
  11   2 -16       3680.20       3133.70        99.49 o                         
  12   2 -16       4494.08       4255.72       107.76 o                         
  13   2 -16       5811.46       6038.05       125.15 o                         
  14   2 -16       2149.66       2570.76       103.21 o                         
  15   2 -16        659.97        426.73        46.78 o                         
  16   2 -16       3177.99       4119.85       118.97 o                         
  17   2 -16         66.76         56.27        39.79 o                         
  18   2 -16       1612.56       1996.42        89.59 o                         
  19   2 -16         30.73        -36.11        39.01 o                         
  20   2 -16       4358.22       4918.99       133.11 o                         
   0   3 -16      17017.58      17907.55       355.85 o                         
   1   3 -16       1935.38       2148.07        89.45 o                         
   2   3 -16      25170.26      26041.54       371.14 o                         
   3   3 -16      14986.84      14181.64       212.29 o                         
   4   3 -16      27187.49      28242.13       369.27 o                         
   5   3 -16       7969.56       8718.81       160.70 o                         
   6   3 -16      25389.44      26132.93       364.55 o                         
   7   3 -16       4168.92       4290.23       113.26 o                         
   8   3 -16      23608.22      24575.57       325.90 o                         
   9   3 -16       7956.06       8369.50       143.38 o                         
  10   3 -16      15975.29      17321.63       249.59 o                         
  11   3 -16       7748.90       7736.46       145.45 o                         
  12   3 -16       4237.56       3965.63       105.14 o                         
  13   3 -16       1855.75       1476.77        61.28 o                         
  14   3 -16        516.28        354.78        41.64 o                         
  15   3 -16       2215.02       2045.96        85.46 o                         
  16   3 -16       1618.92       1558.10        75.37 o                         
  17   3 -16        895.98        730.81        54.07 o                         
  18   3 -16       2896.47       3296.64       103.47 o                         
  19   3 -16        475.33        444.73        47.25 o                         
  20   3 -16       3470.93       3566.17       120.59 o                         
   0   4 -16      36563.35      39201.05       702.30 o                         
   1   4 -16      12306.37      11784.54       187.54 o                         
   2   4 -16      24685.84      26260.66       379.99 o                         
   3   4 -16       2849.08       2497.33       119.17 o                         
   4   4 -16       8192.55       8009.61       168.73 o                         
   5   4 -16      15301.95      14793.03       238.06 o                         
   6   4 -16      10720.70      10761.46       200.96 o                         
   7   4 -16      25908.88      25241.87       389.45 o                         
   8   4 -16      19061.08      19428.88       312.92 o                         
   9   4 -16       8963.33       9372.72       172.73 o                         
  10   4 -16       3262.69       3142.16        98.92 o                         
  11   4 -16       8527.28       8635.68       158.01 o                         
  12   4 -16       2348.17       2277.29        89.04 o                         
  13   4 -16       4067.67       4301.34       112.20 o                         
  14   4 -16       3384.20       3475.31       101.04 o                         
  15   4 -16       1695.76       1236.22        61.67 o                         
  16   4 -16        773.02        545.73        46.05 o                         
  17   4 -16        737.58        499.89        48.33 o                         
  18   4 -16       2188.38       2092.46        86.60 o                         
  19   4 -16        163.44        -35.01        35.01 o                         
   0   5 -16      17429.21      17296.30       386.01 o                         
   1   5 -16       1306.09       1178.19        68.02 o                         
   2   5 -16      21477.36      21907.26       344.16 o                         
   3   5 -16      31569.35      32690.38       525.98 o                         
   4   5 -16      14700.04      15755.51       292.94 o                         
   5   5 -16      13688.13      13417.47       260.73 o                         
   6   5 -16       4016.11       3676.21       150.36 o                         
   7   5 -16       8148.21       8128.23       181.00 o                         
   8   5 -16       2224.41       1729.41        82.04 o                         
   9   5 -16      10827.43      11351.98       218.26 o                         
  10   5 -16       6382.67       6451.00       150.22 o                         
  11   5 -16       9783.87      10387.10       184.23 o                         
  12   5 -16       4090.67       4651.49       128.21 o                         
  13   5 -16       5114.78       5013.25       123.68 o                         
  14   5 -16        805.89        476.65        45.26 o                         
  15   5 -16       1919.99       1514.44        65.24 o                         
  16   5 -16       1188.99        841.53        58.34 o                         
  17   5 -16       2248.82       2138.44        90.32 o                         
  18   5 -16        862.55        554.49        53.09 o                         
  19   5 -16       1651.42       1440.26        99.37 o                         
   0   6 -16      16930.82      17182.94       385.15 o                         
   1   6 -16      17291.84      18224.94       314.58 o                         
   2   6 -16      12250.36      12599.41       230.63 o                         
   3   6 -16       4732.76       4642.90       169.38 o                         
   4   6 -16      14684.72      15158.09       288.60 o                         
   5   6 -16      27035.94      27090.25       448.14 o                         
   6   6 -16       1754.51       1668.59        92.34 o                         
   7   6 -16      26772.68      27300.53       414.73 o                         
   8   6 -16       1739.77       1417.32        95.09 o                         
   9   6 -16      12124.69      12699.57       238.11 o                         
  10   6 -16       3365.24       3149.89       115.97 o                         
  11   6 -16       7282.32       7272.35       156.49 o                         
  12   6 -16       1864.30       1921.84       102.14 o                         
  13   6 -16       7829.91       7982.26       170.30 o                         
  14   6 -16       4234.00       4042.78       115.96 o                         
  15   6 -16       3117.73       2847.74        96.22 o                         
  16   6 -16         42.25        -46.30        46.30 o                         
  17   6 -16       2416.89       2046.90        82.51 o                         
  18   6 -16       2203.40       1759.09        80.77 o                         
   0   7 -16      19316.71      18967.54       473.82 o                         
   1   7 -16       9114.96       8874.62       199.54 o                         
   2   7 -16       5955.75       5603.25       174.17 o                         
   3   7 -16      25322.49      25839.42       416.97 o                         
   4   7 -16       2881.03       2271.48       146.64 o                         
   5   7 -16      17674.08      18263.86       332.20 o                         
   6   7 -16       4335.09       4220.12       146.79 o                         
   7   7 -16      10800.37       9840.86       212.94 o                         
   8   7 -16        300.97        -27.52        43.76 o                         
   9   7 -16      15775.92      16417.91       284.18 o                         
  10   7 -16        970.87        818.74        60.71 o                         
  11   7 -16      11616.51      12374.06       242.18 o                         
  12   7 -16       4665.69       4794.58       134.54 o                         
  13   7 -16       3798.17       4058.62       123.36 o                         
  14   7 -16        832.97        605.59        47.59 o                         
  15   7 -16       3152.47       2717.14        85.11 o                         
  16   7 -16        162.31        -29.61        29.61 o                         
  17   7 -16       5358.88       4975.64       126.36 o                         
   0   8 -16       1322.12        957.55       170.96 o                         
   1   8 -16      21569.29      20729.96       371.69 o                         
   2   8 -16       9160.16       8744.09       195.68 o                         
   3   8 -16      11668.51      10622.50       218.12 o                         
   4   8 -16       3810.49       3471.92       139.43 o                         
   5   8 -16      11771.42      11100.54       222.22 o                         
   6   8 -16       1844.90       1467.37       125.16 o                         
   7   8 -16      19153.85      19218.62       355.73 o                         
   8   8 -16        625.37        382.00        47.19 o                         
   9   8 -16      10168.23      10676.64       216.11 o                         
  10   8 -16       1305.69        898.73        65.83 o                         
  11   8 -16       4510.28       4284.32       131.79 o                         
  12   8 -16       1831.64       1550.06        72.59 o                         
  13   8 -16       9567.79      10005.12       192.07 o                         
  14   8 -16        477.20        264.01        36.25 o                         
  15   8 -16       3589.00       3436.39        86.93 o                         
  16   8 -16        395.68        205.97        60.03 o                         
   0   9 -16       7606.58       7656.77       471.31 o                         
   1   9 -16       8481.74       8024.96       258.54 o                         
   2   9 -16       1179.95        831.54        69.47 o                         
   3   9 -16      20915.06      20622.73       368.01 o                         
   4   9 -16       3424.07       3301.09       137.97 o                         
   5   9 -16      15650.97      16110.09       315.80 o                         
   6   9 -16       4162.63       3807.43       150.61 o                         
   7   9 -16       6250.01       6422.21       168.98 o                         
   8   9 -16        297.10         87.70        67.13 o                         
   9   9 -16       8114.23       8253.33       190.79 o                         
  10   9 -16         15.56        -40.33        40.33 o                         
  11   9 -16       9984.92       9875.05       204.17 o                         
  12   9 -16       1976.24       2023.98        90.09 o                         
  13   9 -16       2923.20       2415.20        83.99 o                         
  14   9 -16         53.73        -42.38        42.38 o                         
   0  10 -16        540.54        272.03        99.68 o                         
   1  10 -16      16831.78      16389.51       370.58 o                         
   2  10 -16       1713.13       1230.50        77.53 o                         
   3  10 -16       9028.02       8714.96       190.61 o                         
   4  10 -16       2543.07       2348.01       126.26 o                         
   5  10 -16      12972.45      12592.01       258.21 o                         
   6  10 -16       8300.96       8271.31       194.07 o                         
   7  10 -16      16039.01      16383.47       326.95 o                         
   8  10 -16       3282.05       3198.33       117.61 o                         
   9  10 -16       6800.16       6526.08       167.80 o                         
  10  10 -16        384.58        183.78        52.01 o                         
  11  10 -16       5136.30       4782.33       134.07 o                         
  12  10 -16        595.25        393.07        56.13 o                         
  13  10 -16       6438.22       6347.17       370.70 o                         
   0  11 -16        550.87        372.43       121.88 o                         
   1  11 -16       8905.17       8462.97       225.61 o                         
   2  11 -16        293.49        129.22        59.03 o                         
   3  11 -16      13322.30      12606.37       263.83 o                         
   4  11 -16       5784.66       5686.20       151.93 o                         
   5  11 -16      10061.79       9737.48       202.11 o                         
   6  11 -16       5020.41       4770.39       134.47 o                         
   7  11 -16       5843.42       5709.93       154.78 o                         
   8  11 -16       1821.00       1217.95       124.51 o                         
   9  11 -16       6107.36       5845.72       199.65 o                         
  10  11 -16        515.51        297.69        70.41 o                         
   0  12 -16       3722.65       3444.97       191.22 o                         
   1  12 -16       5845.38       6008.90       185.81 o                         
   2  12 -16       4930.68       4746.43       162.78 o                         
   3  12 -16       6225.20       6317.21       183.54 o                         
   4  12 -16       1000.66        855.27        69.18 o                         
   5  12 -16       6252.84       5879.46       232.57 o                         
   6  12 -16       4483.27       4312.82       370.70 o                         
   2   0 -15       6783.35       5532.91       154.12 o                         
   4   0 -15      15995.60      15805.91       323.71 o                         
   6   0 -15       7740.77       8498.66       199.53 o                         
   8   0 -15      35177.34      37165.60       656.85 o                         
  10   0 -15      35847.15      36558.93       604.37 o                         
  12   0 -15      19836.63      20529.70       426.61 o                         
  14   0 -15      37097.44      38896.39       755.70 o                         
  16   0 -15      25827.34      26792.14       623.36 o                         
  18   0 -15      18996.83      20842.77       496.14 o                         
  20   0 -15      13474.40      14121.17       344.60 o                         
   1   1 -15        223.92         79.50        35.01 o                         
   2   1 -15       5099.25       4262.25       103.08 o                         
   3   1 -15        120.47         15.16        32.79 o                         
   4   1 -15      15677.78      15318.91       221.17 o                         
   5   1 -15        842.06        480.13        38.37 o                         
   6   1 -15      19253.97      19746.07       260.19 o                         
   7   1 -15       2410.68       2336.65        83.19 o                         
   8   1 -15       9544.58      10670.58       164.11 o                         
   9   1 -15       1453.27       1069.70        50.58 o                         
  10   1 -15      13864.93      14657.60       206.55 o                         
  11   1 -15       3290.39       3238.48       100.73 o                         
  12   1 -15      43228.67      45737.25       589.31 o                         
  13   1 -15        557.31        232.06        45.93 o                         
  14   1 -15       9880.16       9843.45       188.96 o                         
  15   1 -15        366.97        147.00        43.38 o                         
  16   1 -15      26147.39      27841.68       441.70 o                         
  17   1 -15         58.66          9.56        40.31 o                         
  18   1 -15      18962.89      19741.79       331.82 o                         
  19   1 -15       1000.61        851.10        56.29 o                         
  20   1 -15      14307.49      15892.15       284.74 o                         
  21   1 -15        507.74        566.25        52.92 o                         
   1   2 -15      14379.88      14181.63       214.34 o                         
   2   2 -15      13188.62      12849.08       197.18 o                         
   3   2 -15       1899.87       1450.69        62.92 o                         
   4   2 -15       6224.41       5632.68       115.25 o                         
   5   2 -15        309.14        114.97        38.23 o                         
   6   2 -15       5408.71       5867.94       115.59 o                         
   7   2 -15       1593.27       1239.68        50.68 o                         
   8   2 -15      27914.42      29541.45       363.85 o                         
   9   2 -15       8917.50       9292.33       147.30 o                         
  10   2 -15      20691.75      21015.44       278.69 o                         
  11   2 -15       3334.42       2582.54        93.82 o                         
  12   2 -15      15097.64      15851.62       234.36 o                         
  13   2 -15       1074.32       1063.10        56.50 o                         
  14   2 -15      47048.16      51280.10       720.93 o                         
  15   2 -15       3029.09       3237.82       111.43 o                         
  16   2 -15      13797.43      13897.31       250.68 o                         
  17   2 -15        183.28         36.61        39.78 o                         
  18   2 -15      13238.56      14830.82       269.03 o                         
  19   2 -15        449.71        353.16        41.00 o                         
  20   2 -15      10878.53      11372.59       227.44 o                         
  21   2 -15       4779.90       5292.06       148.93 o                         
   1   3 -15       8407.98       7984.66       140.40 o                         
   2   3 -15       3292.17       3355.25        98.00 o                         
   3   3 -15      19736.47      19605.78       273.37 o                         
   4   3 -15      11610.17      11642.60       187.55 o                         
   5   3 -15       1021.28        764.83        54.11 o                         
   6   3 -15      11876.77      12268.08       192.02 o                         
   7   3 -15       5807.90       5212.68       116.88 o                         
   8   3 -15       6695.13       6105.91       117.45 o                         
   9   3 -15       6904.52       6832.71       129.22 o                         
  10   3 -15      21456.52      22965.98       322.73 o                         
  11   3 -15       8971.85       9806.53       172.10 o                         
  12   3 -15      39635.43      42794.35       542.94 o                         
  13   3 -15       5497.26       5269.09       123.38 o                         
  14   3 -15       7679.48       7926.76       150.47 o                         
  15   3 -15       2682.76       2216.87        94.74 o                         
  16   3 -15      17293.94      17861.32       299.01 o                         
  17   3 -15       1604.40       1234.27        65.47 o                         
  18   3 -15      10049.60      10000.76       197.96 o                         
  19   3 -15       4222.82       4159.25       113.09 o                         
  20   3 -15       8806.99       9600.56       193.78 o                         
  21   3 -15       2642.51       2907.67       144.13 o                         
   1   4 -15      23116.55      22593.16       311.24 o                         
   2   4 -15       5122.43       5182.56       116.91 o                         
   3   4 -15        404.68        233.13        41.77 o                         
   4   4 -15       3865.74       3425.24       114.27 o                         
   5   4 -15       5629.01       5067.84       123.78 o                         
   6   4 -15       1583.31       1424.25        63.12 o                         
   7   4 -15       5612.60       5043.38       128.51 o                         
   8   4 -15      16548.31      17285.45       263.34 o                         
   9   4 -15      18527.97      18779.45       275.78 o                         
  10   4 -15      17985.45      19224.03       273.92 o                         
  11   4 -15       5203.02       5067.54       124.93 o                         
  12   4 -15      13202.08      13855.12       219.72 o                         
  13   4 -15        779.07        493.33        48.46 o                         
  14   4 -15      24644.05      26064.22       374.88 o                         
  15   4 -15       5536.01       5439.72       122.87 o                         
  16   4 -15       8231.80       7838.97       164.65 o                         
  17   4 -15       1460.31        994.48        60.11 o                         
  18   4 -15       8144.23       8128.15       167.26 o                         
  19   4 -15       1757.41       1566.27        97.20 o                         
  20   4 -15       5552.69       5328.84       139.26 o                         
   1   5 -15      12103.34      11128.54       205.94 o                         
   2   5 -15       1460.53       1120.85        63.82 o                         
   3   5 -15      20099.20      20296.39       344.62 o                         
   4   5 -15       4057.04       3997.07       135.42 o                         
   5   5 -15       3262.79       2913.88       109.93 o                         
   6   5 -15       4969.42       4577.30       126.22 o                         
   7   5 -15       8753.50       8460.43       163.93 o                         
   8   5 -15       4188.23       3871.75       121.03 o                         
   9   5 -15      10873.17      10528.06       203.59 o                         
  10   5 -15      17160.51      17141.89       276.59 o                         
  11   5 -15      15064.12      16504.05       266.43 o                         
  12   5 -15      24333.57      26426.40       414.41 o                         
  13   5 -15       5293.62       5458.48       141.65 o                         
  14   5 -15       9645.12       9953.31       191.25 o                         
  15   5 -15        384.52        239.03        41.82 o                         
  16   5 -15      10357.60      10528.13       217.86 o                         
  17   5 -15       4414.60       4504.18       128.02 o                         
  18   5 -15       4625.86       4141.48       122.30 o                         
  19   5 -15       9169.32       9266.01       192.58 o                         
  20   5 -15       3367.42       3502.14       123.76 o                         
   1   6 -15      21031.29      20051.73       344.29 o                         
   2   6 -15        973.89        537.16        56.30 o                         
   3   6 -15       2858.16       2607.36       168.31 o                         
   4   6 -15       2394.88       2166.94       124.28 o                         
   5   6 -15      11542.57      11389.00       224.20 o                         
   6   6 -15       2784.79       2510.94       105.78 o                         
   7   6 -15      12221.41      11707.90       206.28 o                         
   8   6 -15      12921.97      12754.62       239.52 o                         
   9   6 -15      16680.26      17377.66       299.68 o                         
  10   6 -15      16007.26      16261.28       277.78 o                         
  11   6 -15       7026.78       7595.24       177.21 o                         
  12   6 -15      17779.71      18738.54       324.84 o                         
  13   6 -15       3659.10       3715.68       123.04 o                         
  14   6 -15       8875.60       9404.56       200.72 o                         
  15   6 -15      11221.54      11642.62       229.12 o                         
  16   6 -15       2921.06       2696.37        93.57 o                         
  17   6 -15       4138.41       3512.49       124.98 o                         
  18   6 -15       4652.46       4144.73       117.54 o                         
  19   6 -15       3865.28       3811.27       111.98 o                         
   1   7 -15       8877.74       8166.03       192.56 o                         
   2   7 -15        338.33        191.69        70.83 o                         
   3   7 -15      18616.29      18442.96       323.07 o                         
   4   7 -15       3077.10       2373.04       135.95 o                         
   5   7 -15      10547.19      10408.03       202.36 o                         
   6   7 -15       2421.29       2252.33       112.47 o                         
   7   7 -15      13493.66      13198.94       243.92 o                         
   8   7 -15       9145.41       8838.86       177.38 o                         
   9   7 -15      11909.73      12155.13       231.68 o                         
  10   7 -15       9723.77       9385.68       196.25 o                         
  11   7 -15      17871.89      19036.18       327.13 o                         
  12   7 -15       7498.07       7996.89       186.58 o                         
  13   7 -15      10500.23      11200.59       228.10 o                         
  14   7 -15       6011.62       6258.98       155.42 o                         
  15   7 -15       3861.09       3425.01       110.89 o                         
  16   7 -15       2877.85       2719.73        88.55 o                         
  17   7 -15       5953.64       5725.38       139.36 o                         
  18   7 -15        659.12        344.61        41.21 o                         
   1   8 -15      16534.67      15822.39       358.04 o                         
   2   8 -15        909.82        453.91        63.38 o                         
   3   8 -15       5429.90       4936.00       163.71 o                         
   4   8 -15        128.96        -53.27        53.27 o                         
   5   8 -15      11985.95      11422.58       233.14 o                         
   6   8 -15       3100.82       2579.39       119.75 o                         
   7   8 -15       9937.19       9848.07       193.61 o                         
   8   8 -15       2455.45       1842.45       133.63 o                         
   9   8 -15      10713.62      10914.85       209.78 o                         
  10   8 -15       5439.32       5351.43       158.07 o                         
  11   8 -15       3601.39       3433.13       131.82 o                         
  12   8 -15       2244.52       1834.18        87.61 o                         
  13   8 -15       5937.99       6266.99       142.68 o                         
  14   8 -15       1345.83       1203.38        58.30 o                         
  15   8 -15       8535.63       8866.39       167.44 o                         
  16   8 -15       1881.72       1548.47        67.65 o                         
  17   8 -15       4090.43       3872.65       128.22 o                         
   1   9 -15       8852.32       8080.29       225.33 o                         
   2   9 -15        150.09         86.24        58.77 o                         
   3   9 -15      14176.91      13541.05       268.94 o                         
   4   9 -15        432.15        140.02        59.18 o                         
   5   9 -15      16489.32      16239.53       330.04 o                         
   6   9 -15       1992.03       2022.17       112.82 o                         
   7   9 -15       9629.25       9547.82       201.70 o                         
   8   9 -15       2950.26       2366.77       100.35 o                         
   9   9 -15       6727.56       6293.56       144.93 o                         
  10   9 -15        808.89        491.91        55.47 o                         
  11   9 -15       5860.26       5522.83       147.68 o                         
  12   9 -15        396.87        333.75        50.80 o                         
  13   9 -15       7846.38       8144.39       180.13 o                         
  14   9 -15       2624.10       2513.66        92.06 o                         
  15   9 -15       6768.09       6465.92       148.19 o                         
   1  10 -15      12323.06      11650.16       361.80 o                         
   2  10 -15       1762.66       1171.98        74.49 o                         
   3  10 -15      11609.46      11354.22       241.40 o                         
   4  10 -15        119.32         39.39        57.95 o                         
   5  10 -15      10467.30       9985.08       228.43 o                         
   6  10 -15       1176.73        898.70        72.53 o                         
   7  10 -15      16114.26      15891.01       287.69 o                         
   8  10 -15       2555.09       2689.49       109.20 o                         
   9  10 -15      12872.54      12221.91       234.30 o                         
  10  10 -15        358.54        210.03        44.54 o                         
  11  10 -15       2523.84       2168.08       100.53 o                         
  12  10 -15        159.53          8.58        38.50 o                         
  13  10 -15       5650.32       5113.11       128.18 o                         
  14  10 -15        425.39        121.18        64.49 o                         
   1  11 -15      15285.39      15140.53       447.40 o                         
   2  11 -15       2283.20       2570.31       147.96 o                         
   3  11 -15       6616.49       6500.97       182.86 o                         
   4  11 -15        610.32        522.65        57.97 o                         
   5  11 -15      12267.97      12574.60       258.55 o                         
   6  11 -15       1750.99       1823.29        99.57 o                         
   7  11 -15      13575.20      12997.58       245.21 o                         
   8  11 -15       1174.56        914.79        68.91 o                         
   9  11 -15       2137.86       1782.16       101.30 o                         
  10  11 -15       3974.65       3687.07       150.28 o                         
  11  11 -15       5834.37       5510.94       210.11 o                         
  12  11 -15       1503.18       1489.48       117.13 o                         
   1  12 -15      10913.97       9944.02       284.65 o                         
   2  12 -15        307.50        147.42        56.76 o                         
   3  12 -15      17823.49      17548.76       380.62 o                         
   4  12 -15        776.86        631.23        59.61 o                         
   5  12 -15       3648.10       3534.34       121.38 o                         
   6  12 -15        372.43        131.52        47.32 o                         
   7  12 -15       2022.29       1899.32       140.20 o                         
   8  12 -15       4546.37       4425.25       173.67 o                         
   9  12 -15       5839.62       5117.52       379.74 o                         
   1  13 -15       8883.97       8461.80       246.40 o                         
   2  13 -15        196.17         70.22        86.88 o                         
   3  13 -15       4519.79       4269.54       632.91 o                         
   0   0 -14      86145.20      83878.42      3851.70 o                         
   2   0 -14       7569.43       7945.04       342.00 o                         
   4   0 -14      14288.17      15000.10       403.41 o                         
   6   0 -14      62326.43      62707.71       994.65 o                         
   8   0 -14      23812.02      25370.81       433.34 o                         
  10   0 -14        383.63        325.33        42.91 o                         
  12   0 -14       6972.09       6842.27       177.43 o                         
  14   0 -14      17307.80      19072.75       397.72 o                         
  16   0 -14       4364.51       4454.34       150.75 o                         
  18   0 -14       1791.92       1616.79        89.40 o                         
  20   0 -14       4406.39       5074.04       154.61 o                         
  22   0 -14       3514.51       3916.45       206.37 o                         
   0   1 -14      12044.16      11168.99       437.91 o                         
   1   1 -14        588.94        381.83        59.81 o                         
   2   1 -14      85842.99      86080.69      2831.47 o                         
   3   1 -14        315.97        357.86        53.14 o                         
   4   1 -14      52434.91      52681.20       789.26 o                         
   5   1 -14        919.85        659.89        43.95 o                         
   6   1 -14      14381.13      14139.41       189.13 o                         
   7   1 -14         54.54        -29.45        29.45 o                         
   8   1 -14      38756.17      39360.61       467.90 o                         
   9   1 -14        518.90        356.77        33.46 o                         
  10   1 -14      32071.38      31013.97       344.03 o                         
  11   1 -14       1109.63        888.60        43.76 o                         
  12   1 -14       7221.05       7221.62       122.75 o                         
  13   1 -14        777.41        267.81        37.32 o                         
  14   1 -14        442.53        332.10        37.48 o                         
  15   1 -14        222.61         44.78        34.71 o                         
  16   1 -14       2641.95       2769.25        93.23 o                         
  17   1 -14        101.88        -32.99        32.99 o                         
  18   1 -14       7080.15       8180.67       147.51 o                         
  19   1 -14         10.64        -30.00        30.00 o                         
  20   1 -14        284.14        259.81        37.20 o                         
  21   1 -14        124.66         61.33        43.85 o                         
  22   1 -14       4599.37       5259.44       164.13 o                         
   0   2 -14     115432.52     112943.91      3729.82 o                         
   1   2 -14       8849.80       8700.75       224.67 o                         
   2   2 -14      27450.71      26973.10       500.63 o                         
   3   2 -14        426.29        244.13        41.36 o                         
   4   2 -14      25779.13      26773.55       352.42 o                         
   5   2 -14       5703.99       5238.71       107.49 o                         
   6   2 -14      50326.71      51196.52       626.09 o                         
   7   2 -14        492.58        242.72        34.99 o                         
   8   2 -14      29297.99      30065.54       363.37 o                         
   9   2 -14       3806.09       3619.97        92.45 o                         
  10   2 -14       2569.65       2530.09        88.00 o                         
  11   2 -14       2423.19       1754.86        65.74 o                         
  12   2 -14      10524.04      10940.21       168.93 o                         
  13   2 -14       9692.32       9669.28       161.69 o                         
  14   2 -14      10012.41      10760.42       189.69 o                         
  15   2 -14       1114.97        674.25        48.04 o                         
  16   2 -14       4116.94       4477.19       119.59 o                         
  17   2 -14        259.53         82.54        39.24 o                         
  18   2 -14       1567.55       1822.83        78.81 o                         
  19   2 -14        273.20         86.28        35.91 o                         
  20   2 -14       3336.60       3635.19       113.13 o                         
  21   2 -14       1293.21       1557.08        91.80 o                         
  22   2 -14       5041.69       5316.87       199.22 o                         
   0   3 -14      33883.24      32546.95       688.99 o                         
   1   3 -14       6305.65       6424.00       138.63 o                         
   2   3 -14      60335.48      58539.03       811.56 o                         
   3   3 -14      15212.13      14502.72       220.37 o                         
   4   3 -14      30076.12      30110.30       389.59 o                         
   5   3 -14       1528.16       1166.67        50.22 o                         
   6   3 -14      21316.88      20824.43       277.76 o                         
   7   3 -14        945.29        771.85        42.16 o                         
   8   3 -14      18090.65      17910.90       242.11 o                         
   9   3 -14       9351.18       8636.21       154.86 o                         
  10   3 -14      22132.74      22367.87       313.73 o                         
  11   3 -14      16244.25      16954.29       254.51 o                         
  12   3 -14       1525.12       1235.78        61.04 o                         
  13   3 -14       6491.66       5902.08       128.01 o                         
  14   3 -14        677.91        405.96        40.78 o                         
  15   3 -14       1022.97        734.00        46.95 o                         
  16   3 -14       2493.98       2585.97        97.41 o                         
  17   3 -14        155.22         17.32        42.64 o                         
  18   3 -14       3238.84       3427.17       110.90 o                         
  19   3 -14        172.87         78.67        40.29 o                         
  20   3 -14        829.41        626.32        50.17 o                         
  21   3 -14        253.49        112.47        34.63 o                         
  22   3 -14       4005.59       4688.47       220.50 o                         
   0   4 -14      72929.88      71690.87      1245.52 o                         
   1   4 -14      20448.80      20140.16       278.75 o                         
   2   4 -14      34975.23      34774.28       464.49 o                         
   3   4 -14       2434.84       2620.33        91.58 o                         
   4   4 -14      21710.03      21633.95       306.23 o                         
   5   4 -14       9286.07       8868.88       155.94 o                         
   6   4 -14      10516.21      10493.39       170.47 o                         
   7   4 -14       6011.79       5583.49       114.41 o                         
   8   4 -14      12729.17      12512.94       200.78 o                         
   9   4 -14       3613.66       3111.19        97.90 o                         
  10   4 -14       1021.91        743.98        49.78 o                         
  11   4 -14       6527.80       5910.29       130.77 o                         
  12   4 -14       4275.06       3883.26       108.84 o                         
  13   4 -14       8026.56       7706.64       148.82 o                         
  14   4 -14       4129.78       4278.94       110.48 o                         
  15   4 -14       1398.96       1314.71        68.31 o                         
  16   4 -14       3257.77       3282.07       104.48 o                         
  17   4 -14        248.93         53.42        42.64 o                         
  18   4 -14       1052.90        758.46        54.26 o                         
  19   4 -14        359.83        230.33        41.52 o                         
  20   4 -14       2188.25       2289.32        88.76 o                         
  21   4 -14       1743.00       1917.99        87.29 o                         
   0   5 -14      34618.20      33489.86       670.45 o                         
   1   5 -14       7465.56       7729.37       160.60 o                         
   2   5 -14      40712.74      40599.45       584.66 o                         
   3   5 -14      25833.50      25135.40       405.73 o                         
   4   5 -14      19127.43      19236.48       322.44 o                         
   5   5 -14       9824.57       9186.24       183.07 o                         
   6   5 -14      11338.33      10640.86       187.50 o                         
   7   5 -14       3619.61       3500.51       105.37 o                         
   8   5 -14        326.47         46.96        48.45 o                         
   9   5 -14       7133.83       6487.89       145.74 o                         
  10   5 -14       9899.85       9925.11       180.31 o                         
  11   5 -14      20607.78      21335.76       316.78 o                         
  12   5 -14       2454.19       2674.06       106.66 o                         
  13   5 -14       5106.65       5390.52       133.31 o                         
  14   5 -14        155.91         45.74        39.52 o                         
  15   5 -14       1941.52       1565.87        69.07 o                         
  16   5 -14       2005.07       1654.37       149.16 o                         
  17   5 -14        491.83        241.04        45.72 o                         
  18   5 -14        793.37        503.79        50.56 o                         
  19   5 -14       1001.16        664.03        55.18 o                         
  20   5 -14       3419.70       3234.25       102.64 o                         
  21   5 -14       1479.30       1231.14       108.50 o                         
   0   6 -14      25480.28      24235.47       499.65 o                         
   1   6 -14      26278.46      24399.86       386.03 o                         
   2   6 -14      19223.38      18214.19       300.84 o                         
   3   6 -14       8126.87       7787.23       162.19 o                         
   4   6 -14      22078.42      21695.79       343.99 o                         
   5   6 -14      16133.88      14529.46       260.23 o                         
   6   6 -14        139.67        -32.79        39.74 o                         
   7   6 -14       7730.26       7209.15       157.10 o                         
   8   6 -14       9221.25       8662.47       174.56 o                         
   9   6 -14      16135.05      16417.67       279.03 o                         
  10   6 -14       1585.56       1341.23        70.01 o                         
  11   6 -14      12653.59      12710.40       233.75 o                         
  12   6 -14       1318.61        890.08        63.66 o                         
  13   6 -14      14129.95      14807.58       267.33 o                         
  14   6 -14       3249.26       3360.60       109.14 o                         
  15   6 -14       4160.27       4270.12       130.24 o                         
  16   6 -14        233.24         -2.04        41.93 o                         
  17   6 -14        856.44        465.92        58.90 o                         
  18   6 -14       2854.06       2728.26       104.87 o                         
  19   6 -14       1576.71       1312.96        68.11 o                         
  20   6 -14        864.34        524.41        47.36 o                         
   0   7 -14      45632.59      43167.33      1038.57 o                         
   1   7 -14      13408.40      13607.35       248.33 o                         
   2   7 -14       8807.23       8449.98       207.65 o                         
   3   7 -14      24505.38      24358.90       410.24 o                         
   4   7 -14       1698.78       1530.49       109.24 o                         
   5   7 -14      12087.98      11628.09       211.61 o                         
   6   7 -14      19910.48      19339.27       313.73 o                         
   7   7 -14      10251.40       9675.58       188.09 o                         
   8   7 -14        338.27        129.44        47.31 o                         
   9   7 -14      12871.08      12860.70       240.98 o                         
  10   7 -14       1807.98       1480.03        99.99 o                         
  11   7 -14      28933.95      29808.54       484.05 o                         
  12   7 -14       7326.92       7321.74       163.96 o                         
  13   7 -14       9100.83       9926.05       227.49 o                         
  14   7 -14        496.55        374.41        52.92 o                         
  15   7 -14       4752.98       4995.68       137.72 o                         
  16   7 -14        144.34         11.50        40.41 o                         
  17   7 -14       2248.88       2198.90        92.41 o                         
  18   7 -14        200.92        112.80        40.10 o                         
  19   7 -14       4073.65       3432.28       115.22 o                         
   0   8 -14       1008.28        787.82       100.24 o                         
   1   8 -14      27862.26      25922.04       537.04 o                         
   2   8 -14      22690.23      21208.51       471.97 o                         
   3   8 -14      22485.89      21553.74       367.26 o                         
   4   8 -14      11397.44      10123.29       228.12 o                         
   5   8 -14      18586.13      17643.67       282.16 o                         
   6   8 -14       3106.90       2441.41       108.76 o                         
   7   8 -14      11116.72      11177.55       207.52 o                         
   8   8 -14       2428.92       1869.51        89.98 o                         
   9   8 -14      18209.13      17527.10       314.93 o                         
  10   8 -14       1789.37       1398.09        81.29 o                         
  11   8 -14       7262.41       7049.38       175.80 o                         
  12   8 -14       1735.79       1444.93        73.01 o                         
  13   8 -14      17290.80      17767.84       305.58 o                         
  14   8 -14       2434.11       2588.79       102.45 o                         
  15   8 -14       4814.84       4766.28       128.69 o                         
  16   8 -14        421.96        295.17        41.42 o                         
  17   8 -14       2787.40       2346.05        86.93 o                         
  18   8 -14       3561.35       3475.59       114.92 o                         
   0   9 -14       8416.64       7206.12       276.17 o                         
   1   9 -14       5803.24       5054.58       187.83 o                         
   2   9 -14        865.52        710.23        73.36 o                         
   3   9 -14      26962.04      25144.19       503.64 o                         
   4   9 -14       1316.46        854.64        64.18 o                         
   5   9 -14      18807.94      18684.96       314.34 o                         
   6   9 -14      12360.06      11769.69       215.05 o                         
   7   9 -14      13782.01      13626.84       236.88 o                         
   8   9 -14        465.98        247.12        48.73 o                         
   9   9 -14       8247.25       7663.48       179.67 o                         
  10   9 -14        867.66        542.43        58.45 o                         
  11   9 -14      16381.98      16734.25       317.87 o                         
  12   9 -14       3370.39       3490.44       121.18 o                         
  13   9 -14       5945.74       6008.69       146.66 o                         
  14   9 -14         60.30         10.02        38.62 o                         
  15   9 -14       7561.69       7637.50       159.60 o                         
  16   9 -14         88.97        -11.42        32.62 o                         
  17   9 -14       5406.94       4961.23       230.14 o                         
   0  10 -14        764.59        532.75       101.99 o                         
   1  10 -14      14169.02      12741.00       326.65 o                         
   2  10 -14       2307.17       2114.11       131.76 o                         
   3  10 -14       8430.41       7916.78       202.47 o                         
   4  10 -14       4099.41       3716.40       138.41 o                         
   5  10 -14      22544.43      21838.29       386.37 o                         
   6  10 -14       3209.50       3127.79       119.95 o                         
   7  10 -14      22273.20      21897.29       346.62 o                         
   8  10 -14       1480.25       1286.14        81.68 o                         
   9  10 -14      10253.32      10365.04       236.33 o                         
  10  10 -14        527.91        278.08        46.90 o                         
  11  10 -14       6335.64       6295.84       165.34 o                         
  12  10 -14        594.69        422.17        51.12 o                         
  13  10 -14      12503.61      12740.13       272.35 o                         
  14  10 -14        791.37        700.90        52.65 o                         
  15  10 -14       4694.67       4604.09       140.34 o                         
   0  11 -14       1602.17       1170.51       164.43 o                         
   1  11 -14       9541.05       9248.03       344.78 o                         
   2  11 -14       1228.31        909.79        67.34 o                         
   3  11 -14      23495.31      22000.95       441.46 o                         
   4  11 -14       3556.01       3472.10       130.81 o                         
   5  11 -14      10883.83      11211.33       224.90 o                         
   6  11 -14       3524.55       3648.15       132.13 o                         
   7  11 -14      11601.15      11930.04       232.56 o                         
   8  11 -14       1275.94        859.29        57.35 o                         
   9  11 -14       6020.99       5971.58       148.20 o                         
  10  11 -14       1967.60       1541.65        76.57 o                         
  11  11 -14      14777.55      15124.81       326.31 o                         
  12  11 -14        858.63        690.25        52.39 o                         
  13  11 -14       5118.66       4864.71       139.18 o                         
   0  12 -14      12956.69      12267.97       455.46 o                         
   1  12 -14       5545.47       5041.55       162.90 o                         
   2  12 -14       7522.85       7021.88       205.52 o                         
   3  12 -14       6942.84       6819.13       188.36 o                         
   4  12 -14       2358.28       2115.87       106.89 o                         
   5  12 -14       8983.85       9024.51       197.65 o                         
   6  12 -14       1577.79       1758.76        96.40 o                         
   7  12 -14       4395.23       4746.14       143.29 o                         
   8  12 -14       1425.09       1164.76        91.47 o                         
   9  12 -14       8356.74       8291.49       198.67 o                         
  10  12 -14        535.98        377.64        62.63 o                         
   0  13 -14      10648.11      10187.23       587.70 o                         
   1  13 -14       2859.37       2769.62       148.77 o                         
   2  13 -14       3514.88       2953.52       135.60 o                         
   3  13 -14       4214.19       3742.80       146.20 o                         
   4  13 -14       2368.68       2025.59       114.90 o                         
   5  13 -14       3204.35       2873.38       156.07 o                         
   6  13 -14        655.93        563.93        93.37 o                         
   2   0 -13      14240.82      14087.60       521.03 o                         
   4   0 -13      72898.61      77549.34      3580.45 o                         
   6   0 -13      38421.73      40008.84      1943.93 o                         
   8   0 -13      13948.69      14009.14       242.30 o                         
  10   0 -13      53746.52      55305.12       820.02 o                         
  12   0 -13      19015.89      18845.59       357.05 o                         
  14   0 -13      55211.90      58181.25      1081.58 o                         
  16   0 -13      39901.31      40713.34       764.82 o                         
  18   0 -13      11876.08      12406.57       283.95 o                         
  20   0 -13      15707.95      16601.68       378.74 o                         
  22   0 -13      12053.91      11749.76       318.05 o                         
   1   1 -13        766.65        786.18        72.11 o                         
   2   1 -13      17696.08      17892.29       452.04 o                         
   3   1 -13         29.02        -21.10        52.20 o                         
   4   1 -13      28174.59      27536.35       774.27 o                         
   5   1 -13       5200.73       6110.44       227.66 o                         
   6   1 -13      13381.32      13108.47       508.24 o                         
   7   1 -13       5790.27       5375.14       115.29 o                         
   8   1 -13      10909.23      10937.97       156.25 o                         
   9   1 -13       1464.50       1016.37        41.61 o                         
  10   1 -13      17367.64      16914.68       207.59 o                         
  11   1 -13        873.69        710.99        36.43 o                         
  12   1 -13      56146.26      57357.66       638.71 o                         
  13   1 -13       1312.89        731.25        40.94 o                         
  14   1 -13      17537.00      17282.87       240.56 o                         
  15   1 -13         84.06         30.90        31.94 o                         
  16   1 -13      27418.70      29657.76       449.23 o                         
  17   1 -13        787.22        439.70        36.18 o                         
  18   1 -13      13859.44      14142.81       215.35 o                         
  19   1 -13        199.37         -7.77        31.76 o                         
  20   1 -13       9495.83       9834.67       203.00 o                         
  21   1 -13        139.00         53.60        37.13 o                         
  22   1 -13       5451.16       5671.27       138.83 o                         
  23   1 -13        477.65        490.42        57.29 o                         
   1   2 -13      25284.47      24814.30       853.49 o                         
   2   2 -13      33597.09      32135.42       887.39 o                         
   3   2 -13       3691.03       3295.37       166.88 o                         
   4   2 -13       5628.28       5835.24       224.34 o                         
   5   2 -13       2319.61       2515.02       149.58 o                         
   6   2 -13      18374.49      18122.91       301.28 o                         
   7   2 -13        296.66        121.85        34.44 o                         
   8   2 -13      11738.95      11325.82       177.93 o                         
   9   2 -13       1521.47       1246.16        46.82 o                         
  10   2 -13      32782.43      34863.22       428.62 o                         
  11   2 -13       5981.37       5623.04       109.06 o                         
  12   2 -13      28598.46      29056.27       365.19 o                         
  13   2 -13       1766.49       1888.20        73.92 o                         
  14   2 -13      53805.25      56498.11       691.24 o                         
  15   2 -13       8876.85       9216.99       160.72 o                         
  16   2 -13       6058.59       5612.14       119.50 o                         
  17   2 -13       2179.99       1944.87        75.29 o                         
  18   2 -13      14373.75      15429.37       236.80 o                         
  19   2 -13        578.07        365.09        38.26 o                         
  20   2 -13       8668.74       8589.95       160.01 o                         
  21   2 -13       5126.89       5408.35       121.19 o                         
  22   2 -13       8556.52       9086.82       197.17 o                         
   1   3 -13      10742.62      10666.49       425.12 o                         
   2   3 -13       5303.87       4772.21       242.69 o                         
   3   3 -13      32198.86      32872.55      1125.17 o                         
   4   3 -13      14864.42      14348.63       437.35 o                         
   5   3 -13       6465.28       5795.84       155.40 o                         
   6   3 -13      11298.09      11443.80       173.54 o                         
   7   3 -13       4023.76       3954.70        88.62 o                         
   8   3 -13      15109.03      16231.27       216.75 o                         
   9   3 -13      18780.96      18118.04       252.56 o                         
  10   3 -13      22405.16      22637.60       300.98 o                         
  11   3 -13       4922.39       5375.44       110.36 o                         
  12   3 -13      44988.06      46619.33       583.00 o                         
  13   3 -13       9423.55       9240.37       156.07 o                         
  14   3 -13       9696.10       9699.39       166.73 o                         
  15   3 -13       5755.62       5538.09       122.19 o                         
  16   3 -13      14847.35      15813.13       245.70 o                         
  17   3 -13       7708.86       8053.27       157.80 o                         
  18   3 -13       7721.36       7651.04       157.90 o                         
  19   3 -13       4117.33       3936.55       112.40 o                         
  20   3 -13      10091.08      10393.85       205.56 o                         
  21   3 -13        986.78        868.64        51.47 o                         
  22   3 -13       4643.76       4856.40       125.49 o                         
   1   4 -13      42121.90      39516.91       711.32 o                         
   2   4 -13       6936.85       6203.79       143.58 o                         
   3   4 -13       1728.40       1536.56        70.66 o                         
   4   4 -13       4212.33       3866.83        98.58 o                         
   5   4 -13       8206.53       7400.72       132.99 o                         
   6   4 -13       9860.24       8767.27       139.27 o                         
   7   4 -13       3097.07       2635.49        78.12 o                         
   8   4 -13       9218.41       8715.58       148.28 o                         
   9   4 -13       5884.48       5829.88       118.55 o                         
  10   4 -13      27223.81      27216.63       359.68 o                         
  11   4 -13      15095.78      15254.34       234.05 o                         
  12   4 -13      11980.86      12371.76       197.41 o                         
  13   4 -13       5367.92       5383.70       119.57 o                         
  14   4 -13      22917.28      24243.49       323.51 o                         
  15   4 -13      13724.67      13990.78       221.87 o                         
  16   4 -13       6430.03       6595.63       141.16 o                         
  17   4 -13       2307.47       2154.74        86.97 o                         
  18   4 -13       9154.44       9510.43       189.00 o                         
  19   4 -13       2909.88       2931.10        99.90 o                         
  20   4 -13       7474.81       7698.25       162.53 o                         
  21   4 -13       9313.00       9814.03       186.87 o                         
  22   4 -13       5515.68       6076.27       193.25 o                         
   1   5 -13      13639.71      12741.34       224.80 o                         
   2   5 -13        914.68        644.64        45.78 o                         
   3   5 -13      37980.29      36227.77       539.12 o                         
   4   5 -13      14859.04      14382.12       248.80 o                         
   5   5 -13       3130.13       2639.79       103.56 o                         
   6   5 -13       3507.94       3177.86        94.52 o                         
   7   5 -13       2872.84       2338.42        82.66 o                         
   8   5 -13      12256.49      11665.78       196.04 o                         
   9   5 -13      15718.76      15199.37       230.62 o                         
  10   5 -13      16985.41      17335.54       267.08 o                         
  11   5 -13       5086.84       5191.75       132.60 o                         
  12   5 -13      22651.92      23133.61       369.30 o                         
  13   5 -13      14133.37      13921.85       246.88 o                         
  14   5 -13       6442.37       6008.30       140.16 o                         
  15   5 -13       3934.31       4048.83       113.18 o                         
  16   5 -13      17566.04      17747.21       306.85 o                         
  17   5 -13      16397.41      17949.13       342.06 o                         
  18   5 -13       3258.52       2862.26       106.48 o                         
  19   5 -13       6166.25       5902.00       139.94 o                         
  20   5 -13       5658.66       5722.81       131.79 o                         
  21   5 -13       1955.92       2142.01        94.49 o                         
   1   6 -13      40761.38      37819.12       560.12 o                         
   2   6 -13       1362.54       1057.54        58.43 o                         
   3   6 -13        959.23        634.89        48.78 o                         
   4   6 -13       2813.35       2387.47        95.58 o                         
   5   6 -13       6575.95       6202.57       128.91 o                         
   6   6 -13      15225.57      14505.00       234.88 o                         
   7   6 -13      11909.92      10680.41       196.38 o                         
   8   6 -13       9661.62       8314.67       157.83 o                         
   9   6 -13       4745.17       4306.16       120.09 o                         
  10   6 -13      21341.57      21560.89       333.20 o                         
  11   6 -13      15837.13      16057.79       278.24 o                         
  12   6 -13      16129.22      15994.47       276.42 o                         
  13   6 -13      12695.49      13026.16       247.03 o                         
  14   6 -13      13069.08      13979.69       243.71 o                         
  15   6 -13      23337.44      24617.40       406.88 o                         
  16   6 -13       2416.27       1871.05        96.84 o                         
  17   6 -13       6948.71       6872.33       180.10 o                         
  18   6 -13       8100.40       8147.37       215.82 o                         
  19   6 -13       3704.57       3960.15       120.10 o                         
  20   6 -13       1553.55       1111.86        62.74 o                         
  21   6 -13       5198.80       5153.98       199.70 o                         
   1   7 -13      17262.33      16241.54       275.16 o                         
   2   7 -13        395.25        296.92        45.65 o                         
   3   7 -13      15928.50      14563.54       247.04 o                         
   4   7 -13        458.95        304.66        44.97 o                         
   5   7 -13       1548.61       1062.57        57.72 o                         
   6   7 -13       1923.88       1595.18        75.79 o                         
   7   7 -13       8653.29       8038.38       194.45 o                         
   8   7 -13      14767.62      13724.98       240.55 o                         
   9   7 -13      22894.22      21815.99       338.63 o                         
  10   7 -13       9437.35       9483.88       195.31 o                         
  11   7 -13      18152.22      18353.76       311.42 o                         
  12   7 -13       8494.38       9068.50       187.54 o                         
  13   7 -13      15684.91      16100.96       291.03 o                         
  14   7 -13       5010.80       4975.94       145.47 o                         
  15   7 -13      13819.74      14197.17       270.25 o                         
  16   7 -13       3018.49       2947.83       116.36 o                         
  17   7 -13      11737.85      12494.73       246.12 o                         
  18   7 -13        298.32        141.99        45.22 o                         
  19   7 -13       4662.82       4688.56       133.12 o                         
  20   7 -13       3610.87       3460.52       123.10 o                         
   1   8 -13      31817.04      28519.75       492.54 o                         
   2   8 -13         49.42        -47.66        47.66 o                         
   3   8 -13       6033.19       6072.60       143.44 o                         
   4   8 -13        351.14        252.44        44.67 o                         
   5   8 -13       5864.79       5230.65       134.71 o                         
   6   8 -13       1437.82        851.26        55.60 o                         
   7   8 -13       6373.67       5327.28       138.16 o                         
   8   8 -13        983.32        565.31        55.37 o                         
   9   8 -13      10037.92       9444.47       191.66 o                         
  10   8 -13       4734.93       4265.77       141.96 o                         
  11   8 -13       7637.85       7274.76       171.92 o                         
  12   8 -13       2114.31       1400.11        87.38 o                         
  13   8 -13      12105.83      12289.77       233.31 o                         
  14   8 -13       1962.63       1884.35       119.91 o                         
  15   8 -13      15389.45      16140.29       316.16 o                         
  16   8 -13       1872.31       1727.07        81.04 o                         
  17   8 -13       5159.29       5082.23       124.40 o                         
  18   8 -13       1467.27       1408.33        81.21 o                         
  19   8 -13      10482.15      10695.35       243.89 o                         
   1   9 -13      18091.69      16670.78       316.15 o                         
   2   9 -13       2374.44       2459.95       199.79 o                         
   3   9 -13      12246.21      11333.33       231.16 o                         
   4   9 -13        570.27        190.81        47.70 o                         
   5   9 -13       7601.91       6877.94       164.98 o                         
   6   9 -13       2315.08       1882.79        98.47 o                         
   7   9 -13       9801.73       9625.58       198.08 o                         
   8   9 -13       6056.00       5753.74       148.42 o                         
   9   9 -13       7332.87       6616.55       177.47 o                         
  10   9 -13        952.43        596.48        55.94 o                         
  11   9 -13      10723.99      10224.87       216.04 o                         
  12   9 -13        532.45        491.39        53.67 o                         
  13   9 -13       9827.67      10102.67       248.76 o                         
  14   9 -13       4086.20       4508.30       149.61 o                         
  15   9 -13      10585.94      10989.62       208.51 o                         
  16   9 -13        648.42        403.47        42.42 o                         
  17   9 -13      13061.61      13458.52       251.14 o                         
  18   9 -13        854.13        415.91        81.37 o                         
   1  10 -13      10145.05       9666.19       230.84 o                         
   2  10 -13       3114.47       2597.31       138.78 o                         
   3  10 -13      14748.64      13947.00       277.21 o                         
   4  10 -13       1686.29       1651.18        98.78 o                         
   5  10 -13      10129.24       9891.19       214.81 o                         
   6  10 -13       2517.82       1947.96        98.18 o                         
   7  10 -13      14855.56      14047.71       258.29 o                         
   8  10 -13        379.63        228.68        50.55 o                         
   9  10 -13      23758.90      23500.98       427.52 o                         
  10  10 -13       1202.79       1000.24        83.07 o                         
  11  10 -13       3741.85       3700.94       138.72 o                         
  12  10 -13       1049.77        852.76        65.50 o                         
  13  10 -13       9308.84       9596.50       217.01 o                         
  14  10 -13       1755.81       1513.79        85.12 o                         
  15  10 -13       8558.58       8746.11       182.25 o                         
  16  10 -13       2474.38       2363.37       113.11 o                         
   1  11 -13      23064.30      21297.50       452.82 o                         
   2  11 -13         60.12        138.66        50.92 o                         
   3  11 -13       5346.88       5284.93       166.30 o                         
   4  11 -13       2648.75       2395.15       134.82 o                         
   5  11 -13      14349.01      14078.14       264.50 o                         
   6  11 -13       1589.15       1294.02        77.49 o                         
   7  11 -13      14504.10      13753.44       249.45 o                         
   8  11 -13       2050.58       2039.26       101.66 o                         
   9  11 -13       3402.06       3107.62       112.13 o                         
  10  11 -13       1577.24       1339.11        71.77 o                         
  11  11 -13      10778.39      10664.09       289.21 o                         
  12  11 -13       1899.09       1844.32       103.06 o                         
  13  11 -13       3562.10       3444.09       119.95 o                         
  14  11 -13       1640.57       1658.39        81.89 o                         
   1  12 -13      12600.22      11279.28       243.35 o                         
   2  12 -13       1831.64       1389.58        90.53 o                         
   3  12 -13      20208.90      20539.73       385.74 o                         
   4  12 -13       1801.55       1407.20       161.92 o                         
   5  12 -13       4602.70       4454.52       144.98 o                         
   6  12 -13       3061.19       2630.03       114.70 o                         
   7  12 -13       2762.36       2432.95       110.42 o                         
   8  12 -13       1301.79        918.03        56.39 o                         
   9  12 -13      12769.72      12736.76       233.33 o                         
  10  12 -13        243.00        146.32        39.35 o                         
  11  12 -13       1781.99       1360.10        79.79 o                         
  12  12 -13       2277.62       2321.39       125.98 o                         
   1  13 -13      10735.44      10033.42       266.17 o                         
   2  13 -13        680.48        408.17        71.30 o                         
   3  13 -13       3542.98       3111.87       201.27 o                         
   4  13 -13       1461.98        982.33        78.38 o                         
   5  13 -13       7556.84       7921.61       186.83 o                         
   6  13 -13       1577.80       1822.93       114.62 o                         
   7  13 -13       8216.04       8076.45       220.83 o                         
   8  13 -13       1304.62        919.25        95.71 o                         
   1  14 -13       4404.62       4065.14       231.45 o                         
   2  14 -13        264.84         62.58        68.73 o                         
   3  14 -13       9926.23      10886.02       578.66 o                         
   0   0 -12     223511.41     243081.98     10949.31 o                         
   2   0 -12      34376.65      36705.96      1214.73 o                         
   4   0 -12      27895.59      30027.96       990.97 o                         
   6   0 -12      52305.56      50732.12      2377.93 o                         
   8   0 -12      18107.06      18019.80       931.28 o                         
  10   0 -12      17364.37      16709.46       268.14 o                         
  12   0 -12      12750.99      12821.67       247.57 o                         
  14   0 -12      21434.64      22449.50       419.87 o                         
  16   0 -12       6142.31       6683.52       173.13 o                         
  18   0 -12        374.41        273.13        44.98 o                         
  20   0 -12       5286.53       5787.74       176.44 o                         
  22   0 -12       2825.56       3547.88       161.82 o                         
   0   1 -12      76940.09      85510.41      2765.11 o                         
   1   1 -12        214.22        135.82        50.75 o                         
   2   1 -12     159543.23     164826.00      3688.95 o                         
   3   1 -12        121.63        307.41        60.75 o                         
   4   1 -12      24733.79      27576.77       751.66 o                         
   5   1 -12       3492.09       3361.30       157.95 o                         
   6   1 -12      22371.68      23918.46       834.31 o                         
   7   1 -12       1114.49       1024.26       266.73 o                         
   8   1 -12      29965.11      28036.35       825.11 o                         
   9   1 -12        137.35        -17.73        23.33 o                         
  10   1 -12      43435.82      42517.58       480.71 o                         
  11   1 -12       6204.82       5643.00        99.35 o                         
  12   1 -12      11283.49      11648.64       165.49 o                         
  13   1 -12        447.60        137.16        31.20 o                         
  14   1 -12       5502.85       5736.19       115.98 o                         
  15   1 -12       3043.74       3262.57        91.09 o                         
  16   1 -12       4164.45       4622.65       105.48 o                         
  17   1 -12         48.85        -30.33        30.33 o                         
  18   1 -12       7979.07       8438.10       141.54 o                         
  19   1 -12        161.79        -30.24        30.24 o                         
  20   1 -12        722.57        684.18        46.89 o                         
  21   1 -12        188.50         28.11        33.02 o                         
  22   1 -12       4427.57       4981.35       123.90 o                         
  23   1 -12          8.30        -20.95        32.51 o                         
   0   2 -12     187124.91     201481.81      8842.63 o                         
   1   2 -12      18863.12      17593.57       513.30 o                         
   2   2 -12      56183.98      57319.55      1529.48 o                         
   3   2 -12       2061.62       1870.78       128.26 o                         
   4   2 -12      61962.61      64495.41      1698.26 o                         
   5   2 -12       4956.99       5312.45       237.75 o                         
   6   2 -12      11273.75      10641.40       418.73 o                         
   7   2 -12         85.25         61.95        50.42 o                         
   8   2 -12      31819.73      32404.79       471.87 o                         
   9   2 -12       5614.90       5364.19        98.10 o                         
  10   2 -12      23374.91      23238.83       283.57 o                         
  11   2 -12      18582.99      17795.84       228.42 o                         
  12   2 -12      21358.48      21786.87       280.87 o                         
  13   2 -12       3912.29       3961.28        92.89 o                         
  14   2 -12       7724.55       8124.24       145.77 o                         
  15   2 -12       4152.45       3671.71        96.95 o                         
  16   2 -12       5033.02       5212.69       114.49 o                         
  17   2 -12         61.17        -31.46        31.46 o                         
  18   2 -12        758.28        566.94        39.08 o                         
  19   2 -12       1059.92        656.38        44.67 o                         
  20   2 -12       3415.44       3989.13       109.03 o                         
  21   2 -12        644.08        446.74        39.11 o                         
  22   2 -12       4668.63       5636.45       128.17 o                         
  23   2 -12        323.74        228.62        39.28 o                         
   0   3 -12      45130.71      46482.59      2206.14 o                         
   1   3 -12      20330.88      20285.13       716.05 o                         
   2   3 -12      99439.20      99586.41      3225.43 o                         
   3   3 -12      14953.79      15684.79       619.35 o                         
   4   3 -12      16856.90      18249.25       736.89 o                         
   5   3 -12       1268.63        696.20       135.62 o                         
   6   3 -12      41007.77      40424.61      1409.42 o                         
   7   3 -12       7327.76       7210.01       169.14 o                         
   8   3 -12      21172.41      20921.42       268.65 o                         
   9   3 -12      18267.46      17984.72       238.39 o                         
  10   3 -12      22121.61      21519.90       278.19 o                         
  11   3 -12      13807.75      13417.37       200.90 o                         
  12   3 -12       4136.65       4468.65       100.47 o                         
  13   3 -12      11808.10      11565.65       180.40 o                         
  14   3 -12       4483.18       4399.67       108.84 o                         
  15   3 -12       6444.87       6883.95       134.00 o                         
  16   3 -12       3208.63       3119.04       104.59 o                         
  17   3 -12       3358.40       3096.07       102.87 o                         
  18   3 -12       4210.21       4329.63       116.60 o                         
  19   3 -12        884.35        515.75        45.94 o                         
  20   3 -12        813.91        690.37        51.01 o                         
  21   3 -12        471.38        251.09        37.95 o                         
  22   3 -12       4163.29       4713.38       114.66 o                         
  23   3 -12        676.20        528.14        45.49 o                         
   0   4 -12      55936.58      50775.49      3024.40 o                         
   1   4 -12      34943.21      31864.15      1127.55 o                         
   2   4 -12      30328.08      27333.75      1182.49 o                         
   3   4 -12       8097.85       7462.20       325.87 o                         
   4   4 -12      41913.26      40334.34      1971.06 o                         
   5   4 -12      14038.42      13747.40       542.98 o                         
   6   4 -12       8751.13       8383.08       166.41 o                         
   7   4 -12       2433.81       2330.45        73.32 o                         
   8   4 -12      10737.08       9759.71       154.45 o                         
   9   4 -12       9590.57       8944.45       141.42 o                         
  10   4 -12       7680.66       7130.07       120.98 o                         
  11   4 -12      22970.72      22036.86       301.23 o                         
  12   4 -12       3547.93       3781.78       102.20 o                         
  13   4 -12      21038.17      20831.91       296.89 o                         
  14   4 -12       2844.92       2985.37        93.45 o                         
  15   4 -12       1842.03       1295.12        60.08 o                         
  16   4 -12       1866.49       1389.65        63.94 o                         
  17   4 -12        137.92        -36.88        36.88 o                         
  18   4 -12       2467.80       2527.23        98.10 o                         
  19   4 -12       2086.33       2159.25        87.57 o                         
  20   4 -12       1890.48       2126.04        84.26 o                         
  21   4 -12       2321.48       2425.36        92.18 o                         
  22   4 -12       3882.84       3759.78       113.27 o                         
  23   4 -12        537.15        280.29        63.29 o                         
   0   5 -12      38898.84      33815.68      1225.32 o                         
   1   5 -12      29593.09      25092.67       583.29 o                         
   2   5 -12      48540.89      46390.92       899.51 o                         
   3   5 -12      38669.46      34990.15       750.70 o                         
   4   5 -12       6590.72       6022.02       143.31 o                         
   5   5 -12       2410.31       2330.91        76.41 o                         
   6   5 -12      20157.74      19422.88       277.26 o                         
   7   5 -12       3743.08       3187.40       122.18 o                         
   8   5 -12       2385.59       2113.82        83.57 o                         
   9   5 -12       8041.80       7218.04       138.23 o                         
  10   5 -12       4587.29       4168.51       109.44 o                         
  11   5 -12      38215.31      39005.75       556.12 o                         
  12   5 -12       2990.69       2819.55       100.07 o                         
  13   5 -12      22289.00      22613.34       343.13 o                         
  14   5 -12        240.00        146.44        40.28 o                         
  15   5 -12       5901.99       5933.92       122.32 o                         
  16   5 -12       3453.94       3849.16       106.76 o                         
  17   5 -12       6795.19       7492.95       150.85 o                         
  18   5 -12        580.40        395.83        52.66 o                         
  19   5 -12       1808.69       1781.96        84.86 o                         
  20   5 -12       2942.10       2934.08        98.77 o                         
  21   5 -12        276.76        111.27        35.27 o                         
  22   5 -12       3047.37       3215.92       131.02 o                         
   0   6 -12      18042.75      16643.23       374.66 o                         
   1   6 -12      40861.47      37602.45       553.14 o                         
   2   6 -12      14662.49      13782.57       243.11 o                         
   3   6 -12      13149.08      12954.85       229.49 o                         
   4   6 -12      23160.89      21652.14       330.92 o                         
   5   6 -12      16937.65      15785.37       246.44 o                         
   6   6 -12       1859.90       1694.00        71.63 o                         
   7   6 -12       3575.50       3058.69       100.45 o                         
   8   6 -12      14147.66      13559.66       223.26 o                         
   9   6 -12      19288.86      18815.83       319.72 o                         
  10   6 -12        652.87        489.98        50.73 o                         
  11   6 -12      27237.88      27247.35       447.80 o                         
  12   6 -12        399.77        430.89        51.90 o                         
  13   6 -12      25534.96      25934.53       424.41 o                         
  14   6 -12       1488.80       1719.37       101.87 o                         
  15   6 -12       4510.17       4283.93       129.44 o                         
  16   6 -12        135.60        -31.24        39.82 o                         
  17   6 -12        699.33        589.66        74.51 o                         
  18   6 -12       2820.34       2868.70       120.15 o                         
  19   6 -12       3015.17       2810.37       112.24 o                         
  20   6 -12        822.77        525.78        46.25 o                         
  21   6 -12       1296.27       1173.79        79.76 o                         
   0   7 -12      23778.31      22834.57       475.11 o                         
   1   7 -12      29450.38      26309.99       417.27 o                         
   2   7 -12       7190.35       6401.06       148.71 o                         
   3   7 -12      28678.87      26628.77       408.96 o                         
   4   7 -12       1281.07       1015.21        58.20 o                         
   5   7 -12       6629.94       6198.24       130.12 o                         
   6   7 -12      16833.41      16150.22       255.33 o                         
   7   7 -12      20454.66      20707.31       321.01 o                         
   8   7 -12        562.57        253.40        41.60 o                         
   9   7 -12       7146.55       6777.03       146.03 o                         
  10   7 -12        784.25        632.72        56.22 o                         
  11   7 -12      35428.06      35889.65       575.12 o                         
  12   7 -12       3680.11       3923.36       129.96 o                         
  13   7 -12      14051.73      13553.55       257.65 o                         
  14   7 -12       1417.21       1127.33        76.16 o                         
  15   7 -12       8657.99       8798.20       206.58 o                         
  16   7 -12       1036.17       1071.68        69.38 o                         
  17   7 -12       2386.16       2575.56       106.58 o                         
  18   7 -12        424.52        232.56        46.29 o                         
  19   7 -12       3301.35       3249.54       114.61 o                         
  20   7 -12       4600.23       4468.35       136.12 o                         
  21   7 -12       2115.91       2123.26       143.33 o                         
   0   8 -12       1650.56       1849.34       144.18 o                         
   1   8 -12      32382.73      30758.14       487.10 o                         
   2   8 -12      14847.56      13575.12       247.98 o                         
   3   8 -12      34620.47      32571.65       476.50 o                         
   4   8 -12       8551.83       7925.62       155.94 o                         
   5   8 -12      17150.72      16309.45       272.67 o                         
   6   8 -12        817.71        429.39        46.96 o                         
   7   8 -12       2904.78       2742.63        99.52 o                         
   8   8 -12       6756.29       6147.84       134.63 o                         
   9   8 -12      26579.74      25647.89       449.56 o                         
  10   8 -12       1372.25       1099.80        71.33 o                         
  11   8 -12      12757.10      12644.00       261.41 o                         
  12   8 -12       2334.56       2160.53       106.44 o                         
  13   8 -12      24277.82      24819.61       453.85 o                         
  14   8 -12       3318.69       3578.91       126.24 o                         
  15   8 -12       8043.68       8041.78       191.20 o                         
  16   8 -12        127.85         -8.78        42.81 o                         
  17   8 -12       3472.63       3221.00       107.55 o                         
  18   8 -12       4525.21       4576.10       123.80 o                         
  19   8 -12       3128.78       3388.20       130.54 o                         
  20   8 -12        162.28         54.25        63.29 o                         
   0   9 -12      21381.98      20473.01       553.44 o                         
   1   9 -12      19145.53      18508.43       354.91 o                         
   2   9 -12       2098.93       1865.42       136.28 o                         
   3   9 -12      21597.48      19300.21       331.50 o                         
   4   9 -12        700.72        389.09        53.61 o                         
   5   9 -12      13563.94      12068.27       232.58 o                         
   6   9 -12       9441.63       8611.88       183.86 o                         
   7   9 -12      23674.20      22370.66       365.96 o                         
   8   9 -12        114.27        -40.36        40.36 o                         
   9   9 -12       4899.12       4599.67       160.64 o                         
  10   9 -12        424.01        182.71        45.75 o                         
  11   9 -12      20944.69      20023.71       422.70 o                         
  12   9 -12       2749.65       2722.21       118.00 o                         
  13   9 -12       7484.78       7329.42       209.01 o                         
  14   9 -12         73.56          5.00        46.42 o                         
  15   9 -12      11169.69      11469.23       236.62 o                         
  16   9 -12        498.80        399.90        45.82 o                         
  17   9 -12       4424.43       4329.06       112.78 o                         
  18   9 -12        934.30        636.01        56.38 o                         
   0  10 -12        623.90        369.99        89.06 o                         
   1  10 -12       8786.31       7971.06       221.79 o                         
   2  10 -12       9580.45       8754.02       201.72 o                         
   3  10 -12      14416.66      13951.63       273.65 o                         
   4  10 -12       6032.06       5766.48       154.24 o                         
   5  10 -12      31840.64      29759.76       479.45 o                         
   6  10 -12       1010.43        646.50        54.98 o                         
   7  10 -12      12753.10      11916.82       231.69 o                         
   8  10 -12       1299.30        722.48        58.16 o                         
   9  10 -12      20402.52      20152.94       394.94 o                         
  10  10 -12       1704.27       1232.15        71.33 o                         
  11  10 -12       5163.83       5173.96       172.36 o                         
  12  10 -12        746.55        411.75        59.87 o                         
  13  10 -12      15860.83      16620.35       328.74 o                         
  14  10 -12        619.37        536.54        51.46 o                         
  15  10 -12       3636.42       3513.72       107.75 o                         
  16  10 -12        421.31        121.70        37.08 o                         
  17  10 -12       4437.43       4393.62       174.07 o                         
   0  11 -12      11099.66      11071.05       354.42 o                         
   1  11 -12       7510.35       6951.73       200.89 o                         
   2  11 -12       2680.19       2387.99       151.71 o                         
   3  11 -12      18035.47      16928.43       358.20 o                         
   4  11 -12       2854.26       2551.22       129.62 o                         
   5  11 -12      13896.86      13048.26       242.87 o                         
   6  11 -12       6077.33       6001.65       149.83 o                         
   7  11 -12      25141.90      24777.29       430.15 o                         
   8  11 -12       1232.67       1059.49        66.26 o                         
   9  11 -12       5935.49       5677.17       162.75 o                         
  10  11 -12       2248.18       1606.30        96.54 o                         
  11  11 -12      14907.02      15099.54       440.00 o                         
  12  11 -12       1494.34       1290.26        88.96 o                         
  13  11 -12       4464.83       4564.24       137.32 o                         
  14  11 -12         72.20        -41.17        41.17 o                         
  15  11 -12       8016.64       7829.80       188.62 o                         
   0  12 -12      10483.32       9942.12       365.11 o                         
   1  12 -12       5556.14       4713.98       143.22 o                         
   2  12 -12      12534.84      11317.91       246.71 o                         
   3  12 -12       8837.31       8422.43       209.31 o                         
   4  12 -12       4173.11       3797.10       169.55 o                         
   5  12 -12      12393.63      11838.36       317.62 o                         
   6  12 -12       1405.71       1077.21        61.56 o                         
   7  12 -12       6213.85       6184.58       186.28 o                         
   8  12 -12       2208.85       1653.82       100.67 o                         
   9  12 -12      13813.96      13952.15       314.38 o                         
  10  12 -12       1750.61       1555.37        84.95 o                         
  11  12 -12       4299.94       4230.99       125.96 o                         
  12  12 -12       1951.60       1488.64        85.91 o                         
  13  12 -12      11530.21      11650.15       276.60 o                         
   0  13 -12      22994.34      21913.46       725.94 o                         
   1  13 -12       1185.25        858.79        64.28 o                         
   2  13 -12       5035.80       4461.05       237.75 o                         
   3  13 -12       6665.65       6356.30       245.31 o                         
   4  13 -12       2700.09       2525.44       110.49 o                         
   5  13 -12       5812.20       5960.15       182.55 o                         
   6  13 -12       3795.17       3742.23       154.31 o                         
   7  13 -12      13938.82      13429.82       364.25 o                         
   8  13 -12        835.89        659.49        51.39 o                         
   9  13 -12       5786.39       5458.41       152.96 o                         
  10  13 -12       1827.87       1583.37       116.08 o                         
   0  14 -12       3082.58       2448.10       181.45 o                         
   1  14 -12       1621.13       1100.08       147.98 o                         
   2  14 -12       9058.23       8596.96       241.25 o                         
   3  14 -12        956.93        705.77        76.20 o                         
   4  14 -12       4248.24       4109.20       187.93 o                         
   5  14 -12      10504.31       9893.65       475.76 o                         
   6  14 -12       4658.10       4755.85       343.58 o                         
   2   0 -11      11127.48      11356.49       418.73 o                         
   4   0 -11     109532.12     114279.54      3625.01 o                         
   6   0 -11      80218.77      86391.98      3914.99 o                         
   8   0 -11       2867.99       2396.01       159.45 o                         
  10   0 -11      61507.62      62335.40      1103.12 o                         
  12   0 -11      11772.73      10754.35       204.22 o                         
  14   0 -11      77115.80      80706.05      1316.05 o                         
  16   0 -11      41162.74      42039.45       741.66 o                         
  18   0 -11      22720.27      24658.88       452.83 o                         
  20   0 -11       5549.94       5769.61       227.08 o                         
  22   0 -11      15581.96      15490.53       649.91 o                         
  24   0 -11       2388.53       2374.91       125.77 o                         
   1   1 -11        584.35        563.94        57.29 o                         
   2   1 -11      64369.40      66083.05      1479.42 o                         
   3   1 -11        157.52        177.72        51.68 o                         
   4   1 -11      51269.16      53016.31      1383.32 o                         
   5   1 -11       1186.56        987.79        84.54 o                         
   6   1 -11      13603.51      14409.68       386.67 o                         
   7   1 -11       1376.13       1195.56       102.02 o                         
   8   1 -11      37930.89      38237.55       964.50 o                         
   9   1 -11        789.23        458.83        47.50 o                         
  10   1 -11       4562.02       4268.64        87.71 o                         
  11   1 -11       1214.07       1264.75        46.29 o                         
  12   1 -11      53980.06      54082.45       617.17 o                         
  13   1 -11       4196.86       4288.71        92.08 o                         
  14   1 -11      38607.12      38387.98       487.45 o                         
  15   1 -11       3601.43       4297.92        96.54 o                         
  16   1 -11      61716.81      66279.24       801.65 o                         
  17   1 -11       2283.20       1994.68        69.16 o                         
  18   1 -11      13879.09      14141.51       205.70 o                         
  19   1 -11        113.47        -27.12        27.12 o                         
  20   1 -11      14001.34      14469.25       276.23 o                         
  21   1 -11        446.94        241.76        37.88 o                         
  22   1 -11       2723.77       2529.92        86.60 o                         
  23   1 -11        666.73        365.09        41.11 o                         
  24   1 -11      10258.10       9986.40       243.09 o                         
   1   2 -11      12421.97      12370.92       374.01 o                         
   2   2 -11      28934.82      31635.97       864.76 o                         
   3   2 -11       1331.78       1463.20       112.79 o                         
   4   2 -11      17162.81      15406.46       445.31 o                         
   5   2 -11       8375.53       8515.43       219.63 o                         
   6   2 -11      34768.23      34091.71       849.83 o                         
   7   2 -11       1403.52       1071.36        83.67 o                         
   8   2 -11       4182.96       3886.56       148.02 o                         
   9   2 -11         74.29          8.97        68.21 o                         
  10   2 -11      37053.19      36006.36       449.67 o                         
  11   2 -11       2610.53       2356.67        69.66 o                         
  12   2 -11      31386.55      30934.70       378.48 o                         
  13   2 -11       3229.53       3348.53        84.73 o                         
  14   2 -11      69696.66      70273.34       912.00 o                         
  15   2 -11       9952.96       9990.96       171.71 o                         
  16   2 -11      11820.05      11417.14       191.01 o                         
  17   2 -11       2814.27       2781.65        88.19 o                         
  18   2 -11      28758.91      30686.74       426.94 o                         
  19   2 -11        763.04        468.45        38.86 o                         
  20   2 -11       5957.36       6348.12       140.08 o                         
  21   2 -11       1303.01        844.73        57.69 o                         
  22   2 -11      13166.99      12746.45       243.22 o                         
  23   2 -11       1138.19        901.86        87.67 o                         
  24   2 -11       3616.47       3579.41       177.13 o                         
   1   3 -11      10937.80       9764.02       396.59 o                         
   2   3 -11      24262.72      23015.69       913.08 o                         
   3   3 -11      21786.46      20103.54      1051.78 o                         
   4   3 -11      24873.03      24922.29       713.80 o                         
   5   3 -11       4740.82       4885.77       168.94 o                         
   6   3 -11       6756.71       6635.57       246.83 o                         
   7   3 -11      11600.06      11571.41       447.12 o                         
   8   3 -11      34256.82      34163.36      1013.29 o                         
   9   3 -11       5615.10       5579.48       111.85 o                         
  10   3 -11      15849.39      14535.47       211.23 o                         
  11   3 -11       5567.22       5134.79       101.85 o                         
  12   3 -11      60141.23      62348.94       788.65 o                         
  13   3 -11      12079.26      11720.47       172.17 o                         
  14   3 -11      23414.28      23527.06       328.34 o                         
  15   3 -11       8055.10       8318.80       157.63 o                         
  16   3 -11      21163.22      22420.45       344.81 o                         
  17   3 -11      10194.49      10458.40       188.37 o                         
  18   3 -11       4485.32       4457.66       117.24 o                         
  19   3 -11        846.81        604.84        44.91 o                         
  20   3 -11      13148.12      13303.54       235.06 o                         
  21   3 -11       1375.06       1017.86        64.79 o                         
  22   3 -11       4997.10       5471.12       134.24 o                         
  23   3 -11       7237.75       7220.31       152.77 o                         
   1   4 -11      33776.31      31046.20       913.52 o                         
   2   4 -11       8038.30       6935.76       228.90 o                         
   3   4 -11       2960.73       2572.50       131.45 o                         
   4   4 -11      11250.20      11395.60       323.33 o                         
   5   4 -11      28656.49      27348.73       810.52 o                         
   6   4 -11      15833.77      15516.72       483.03 o                         
   7   4 -11       2810.78       2413.86       142.62 o                         
   8   4 -11       3691.19       3455.01        92.68 o                         
   9   4 -11       1939.80       1914.76        62.66 o                         
  10   4 -11      30997.49      31065.33       425.22 o                         
  11   4 -11       9917.30      10112.87       162.15 o                         
  12   4 -11      16299.19      15523.08       221.41 o                         
  13   4 -11      10534.77      10852.16       174.30 o                         
  14   4 -11      21901.24      22778.74       330.73 o                         
  15   4 -11      15745.76      15112.27       224.95 o                         
  16   4 -11       5327.69       4781.79       117.75 o                         
  17   4 -11       3049.70       3063.35       111.81 o                         
  18   4 -11      15884.35      16726.63       326.70 o                         
  19   4 -11       7154.66       7538.57       181.24 o                         
  20   4 -11       5513.48       4874.25       121.63 o                         
  21   4 -11       4858.35       4721.09       115.84 o                         
  22   4 -11       5680.35       5594.59       132.11 o                         
  23   4 -11       2815.29       3015.59       106.51 o                         
   1   5 -11      23738.14      20993.67       576.64 o                         
   2   5 -11       2398.46       2033.48       126.32 o                         
   3   5 -11      37190.65      33927.80       875.65 o                         
   4   5 -11      10704.05      10266.98       542.30 o                         
   5   5 -11        478.86        489.21        64.13 o                         
   6   5 -11       4429.80       4198.46       114.85 o                         
   7   5 -11       5286.88       5165.83       134.45 o                         
   8   5 -11      24000.95      23092.05       369.23 o                         
   9   5 -11       6848.38       6089.62       145.63 o                         
  10   5 -11      18804.96      17675.04       264.33 o                         
  11   5 -11       4897.51       4644.00       108.04 o                         
  12   5 -11      21002.79      20694.48       413.92 o                         
  13   5 -11      16392.90      16611.43       270.57 o                         
  14   5 -11       8447.47       8653.65       170.28 o                         
  15   5 -11      18109.65      18975.43       288.74 o                         
  16   5 -11      26478.15      28077.11       426.26 o                         
  17   5 -11      25411.14      26516.83       404.54 o                         
  18   5 -11       2688.14       2471.45        98.09 o                         
  19   5 -11       2514.05       1820.85        91.47 o                         
  20   5 -11       7887.72       8596.30       175.28 o                         
  21   5 -11       2830.60       2608.83        96.49 o                         
  22   5 -11       5467.12       5631.64       143.64 o                         
  23   5 -11       4261.39       4050.61       244.12 o                         
   1   6 -11      33129.82      30711.79       542.21 o                         
   2   6 -11        639.39        508.78        57.84 o                         
   3   6 -11       5041.73       4805.69       129.45 o                         
   4   6 -11       5065.97       5126.11       118.12 o                         
   5   6 -11      26573.29      25267.45       349.00 o                         
   6   6 -11      18032.96      17469.04       253.88 o                         
   7   6 -11       3151.06       2959.20        85.90 o                         
   8   6 -11      18222.11      17294.51       323.12 o                         
   9   6 -11       7453.27       7432.90       163.00 o                         
  10   6 -11      22523.86      21130.72       342.16 o                         
  11   6 -11      12344.76      11725.78       227.23 o                         
  12   6 -11      14272.21      13856.42       262.20 o                         
  13   6 -11      21402.65      21420.93       356.74 o                         
  14   6 -11      23784.86      24339.99       487.33 o                         
  15   6 -11      28306.21      28860.55       489.90 o                         
  16   6 -11       1578.40       1290.42        66.93 o                         
  17   6 -11       9725.22       9798.91       202.28 o                         
  18   6 -11      10808.55      11546.99       254.44 o                         
  19   6 -11       9460.15      10035.44       226.15 o                         
  20   6 -11       2040.80       1934.24        93.96 o                         
  21   6 -11       1560.98       1348.89        75.30 o                         
  22   6 -11       3625.13       3522.94       140.94 o                         
   1   7 -11      16780.71      15595.10       268.12 o                         
   2   7 -11      11163.09      10383.27       184.19 o                         
   3   7 -11      25352.70      24432.84       359.50 o                         
   4   7 -11       2411.33       1781.32        67.25 o                         
   5   7 -11       3910.49       3856.49        99.06 o                         
   6   7 -11       2208.64       2259.67        79.84 o                         
   7   7 -11      15155.36      14519.09       241.21 o                         
   8   7 -11       9659.55       8733.93       157.42 o                         
   9   7 -11      14385.35      14078.03       295.53 o                         
  10   7 -11      16763.75      15029.26       356.24 o                         
  11   7 -11      19722.16      19207.13       357.44 o                         
  12   7 -11      10594.52      10536.94       228.56 o                         
  13   7 -11      14026.18      14198.40       286.23 o                         
  14   7 -11       2510.93       2336.84       110.91 o                         
  15   7 -11      23108.63      24147.83       417.99 o                         
  16   7 -11       4943.93       5761.94       139.64 o                         
  17   7 -11      18538.70      19825.65       344.88 o                         
  18   7 -11        633.80        425.63        47.67 o                         
  19   7 -11       2564.11       2681.91       110.93 o                         
  20   7 -11       4078.42       4259.72       142.20 o                         
  21   7 -11      10804.10      10650.02       268.75 o                         
   1   8 -11      28056.82      27050.20       402.47 o                         
   2   8 -11         23.29          5.83        35.80 o                         
   3   8 -11      10255.34      10011.47       188.12 o                         
   4   8 -11      11073.93      10401.45       181.98 o                         
   5   8 -11      22575.31      20960.81       308.55 o                         
   6   8 -11         67.63        -33.45        33.45 o                         
   7   8 -11       7776.23       6556.68       139.03 o                         
   8   8 -11       6213.25       5801.30       126.45 o                         
   9   8 -11      14501.23      14054.43       370.96 o                         
  10   8 -11       2097.18       1724.95       109.87 o                         
  11   8 -11      10842.59      10474.77       244.20 o                         
  12   8 -11       4277.69       4106.82       136.58 o                         
  13   8 -11      19784.16      20194.38       366.97 o                         
  14   8 -11       4069.41       3985.91       141.05 o                         
  15   8 -11      19110.57      20800.86       356.53 o                         
  16   8 -11       2345.35       2138.77       100.33 o                         
  17   8 -11       7045.86       7304.85       154.25 o                         
  18   8 -11       1342.30       1244.11        73.90 o                         
  19   8 -11      16002.97      17151.70       333.36 o                         
  20   8 -11       1054.62        746.71        62.42 o                         
   1   9 -11      26440.57      26627.11       423.10 o                         
   2   9 -11       9117.36       9082.99       182.38 o                         
   3   9 -11      14499.31      13482.39       256.03 o                         
   4   9 -11       1310.60        917.35        59.42 o                         
   5   9 -11       4814.93       4385.58       125.52 o                         
   6   9 -11       1156.03        761.71        51.66 o                         
   7   9 -11      17752.53      17200.98       290.67 o                         
   8   9 -11       3363.20       2726.53        99.37 o                         
   9   9 -11      12378.21      11898.06       254.89 o                         
  10   9 -11       7067.67       6307.08       151.07 o                         
  11   9 -11       8671.32       8648.05       190.22 o                         
  12   9 -11       1953.66       1671.06        90.64 o                         
  13   9 -11       8095.91       8212.28       212.92 o                         
  14   9 -11       3597.90       3066.94       144.06 o                         
  15   9 -11      14782.25      15221.73       296.80 o                         
  16   9 -11       4814.41       4983.95       151.75 o                         
  17   9 -11      13144.84      13460.62       269.32 o                         
  18   9 -11        941.64        755.98        51.81 o                         
  19   9 -11       2629.47       2218.43       102.81 o                         
   1  10 -11       7045.15       6461.33       147.86 o                         
   2  10 -11        525.14        246.61        45.28 o                         
   3  10 -11      20678.87      20724.03       359.91 o                         
   4  10 -11       6449.49       6707.40       157.78 o                         
   5  10 -11      13096.99      12199.87       232.47 o                         
   6  10 -11       1271.20        860.06        57.85 o                         
   7  10 -11      11940.88      11072.45       218.73 o                         
   8  10 -11       1459.20       1059.06        65.64 o                         
   9  10 -11      19733.18      18421.79       333.86 o                         
  10  10 -11         83.31         -0.74        39.21 o                         
  11  10 -11       8534.99       8468.23       191.23 o                         
  12  10 -11       4796.46       4821.48       161.49 o                         
  13  10 -11      13035.36      13168.92       287.43 o                         
  14  10 -11       1788.79       1756.40       127.05 o                         
  15  10 -11       5479.15       5613.32       199.64 o                         
  16  10 -11       1668.94       1541.38        80.10 o                         
  17  10 -11       4537.05       4151.25       113.86 o                         
  18  10 -11        762.82        524.41        81.37 o                         
   1  11 -11      20010.32      19579.76       326.56 o                         
   2  11 -11       1406.21       1244.25        65.16 o                         
   3  11 -11       8381.02       8263.99       192.95 o                         
   4  11 -11       2438.36       1802.21        93.21 o                         
   5  11 -11      16383.23      15453.16       274.14 o                         
   6  11 -11        774.00        685.85        53.28 o                         
   7  11 -11      15603.23      15787.05       297.91 o                         
   8  11 -11         64.74        -32.64        46.03 o                         
   9  11 -11       7488.54       7434.75       186.83 o                         
  10  11 -11       1783.15       1135.70        67.36 o                         
  11  11 -11       9174.97       9343.60       249.63 o                         
  12  11 -11        434.58        264.32        56.69 o                         
  13  11 -11       1837.49       1418.98        87.43 o                         
  14  11 -11       3542.20       3202.97       120.06 o                         
  15  11 -11       8261.37       8704.32       184.12 o                         
  16  11 -11       2107.63       1884.92       106.90 o                         
   1  12 -11      13895.79      13381.47       245.80 o                         
   2  12 -11       1722.39       1028.48        68.55 o                         
   3  12 -11      14028.61      13441.26       395.92 o                         
   4  12 -11       2489.82       2740.69       122.08 o                         
   5  12 -11       8784.08       8384.59       223.84 o                         
   6  12 -11       1594.58       1252.47        66.72 o                         
   7  12 -11       4453.05       4455.35       138.39 o                         
   8  12 -11       1289.67       1090.57        83.40 o                         
   9  12 -11      17220.29      17272.35       346.29 o                         
  10  12 -11        131.27         69.99        49.05 o                         
  11  12 -11       4532.14       4505.69       142.02 o                         
  12  12 -11       5002.35       4909.56       143.13 o                         
  13  12 -11       2771.61       2830.71       104.58 o                         
  14  12 -11       3821.13       3584.91       125.01 o                         
   1  13 -11      10157.78      10116.26       273.08 o                         
   2  13 -11       2351.27       2391.57       134.66 o                         
   3  13 -11       5839.77       5935.87       202.86 o                         
   4  13 -11       2738.49       2264.04       126.31 o                         
   5  13 -11       4823.09       4514.10       177.32 o                         
   6  13 -11        738.23        622.28        59.07 o                         
   7  13 -11       9199.67       8665.15       225.12 o                         
   8  13 -11       1366.95       1165.54        75.61 o                         
   9  13 -11       4421.63       4490.51       131.24 o                         
  10  13 -11       6233.65       6034.72       149.91 o                         
  11  13 -11       5754.65       5617.86       172.30 o                         
   1  14 -11       6830.49       6474.91       228.26 o                         
   2  14 -11       1106.08        761.29        67.07 o                         
   3  14 -11       8315.79       7852.66       363.92 o                         
   4  14 -11        151.42        104.84        55.18 o                         
   5  14 -11       4518.79       4586.25       287.11 o                         
   6  14 -11       2935.20       2877.55       173.57 o                         
   7  14 -11       2276.11       2394.26       145.98 o                         
   0   0 -10     156214.56     158480.22      7151.86 o                         
   2   0 -10      23588.12      23363.39       779.99 o                         
   4   0 -10      66421.80      68554.73      2157.74 o                         
   6   0 -10      26045.16      27965.71       812.04 o                         
   8   0 -10       5970.22       6533.44       301.33 o                         
  10   0 -10      27302.99      26817.40       797.39 o                         
  12   0 -10      25767.22      25734.07       473.92 o                         
  14   0 -10       5956.05       5907.60       146.30 o                         
  16   0 -10       1011.23       1409.79       106.03 o                         
  18   0 -10       1651.45       1639.56       120.05 o                         
  20   0 -10      16166.25      17021.11       379.51 o                         
  22   0 -10       1695.46       2195.09       144.36 o                         
  24   0 -10       4327.01       4481.53       175.53 o                         
   0   1 -10      26262.68      25877.10       866.28 o                         
   1   1 -10       4852.11       4264.74       141.23 o                         
   2   1 -10     195624.75     213042.39      4660.91 o                         
   3   1 -10        516.38        555.04        78.01 o                         
   4   1 -10       7890.90       8530.17       223.73 o                         
   5   1 -10       4068.69       3730.60       120.90 o                         
   6   1 -10      39694.35      41059.81       880.19 o                         
   7   1 -10        727.97        632.15        55.98 o                         
   8   1 -10      29465.71      29739.56       621.77 o                         
   9   1 -10        192.83         65.66        30.81 o                         
  10   1 -10      19825.56      21112.90       602.98 o                         
  11   1 -10       1817.86       1655.26        67.86 o                         
  12   1 -10      12707.28      12709.67       173.35 o                         
  13   1 -10       3340.84       3352.29        75.49 o                         
  14   1 -10      14571.45      14254.24       198.64 o                         
  15   1 -10        778.16        582.81        34.58 o                         
  16   1 -10      13362.05      13714.64       199.36 o                         
  17   1 -10        152.67         91.79        28.96 o                         
  18   1 -10      12555.23      14120.68       211.17 o                         
  19   1 -10        270.77        137.53        31.77 o                         
  20   1 -10       1710.74       2125.69        78.11 o                         
  21   1 -10         46.44        -31.93        31.93 o                         
  22   1 -10       7780.26       7896.25       180.52 o                         
  23   1 -10        125.88         78.42        35.79 o                         
  24   1 -10       4339.23       4543.22       125.19 o                         
   0   2 -10     245427.17     244620.45      7822.25 o                         
   1   2 -10      13428.86      14256.62       421.01 o                         
   2   2 -10      30799.77      29867.74       807.34 o                         
   3   2 -10       3784.48       4207.49       129.10 o                         
   4   2 -10     123739.91     122492.70      2533.84 o                         
   5   2 -10      11444.79      11714.86       298.98 o                         
   6   2 -10       6841.26       7200.40       188.75 o                         
   7   2 -10       6555.35       6458.44       203.13 o                         
   8   2 -10      35258.15      35349.02      1087.09 o                         
   9   2 -10       7678.54       8134.29       461.05 o                         
  10   2 -10      34539.80      34191.34      1209.56 o                         
  11   2 -10      24364.08      23354.88       379.55 o                         
  12   2 -10      16145.77      15835.31       206.34 o                         
  13   2 -10        776.45        483.42        29.29 o                         
  14   2 -10       4924.53       4685.83        94.91 o                         
  15   2 -10       3451.44       2953.95        82.33 o                         
  16   2 -10       4075.96       4165.05        97.52 o                         
  17   2 -10       1523.64       1089.31        51.41 o                         
  18   2 -10       4191.02       4553.69       105.62 o                         
  19   2 -10       3497.08       3591.85        99.37 o                         
  20   2 -10       8972.97       9760.20       187.71 o                         
  21   2 -10        268.06         85.50        33.24 o                         
  22   2 -10       1984.35       2167.56        91.09 o                         
  23   2 -10       1082.04        658.15        47.55 o                         
  24   2 -10       5402.55       5569.97       129.08 o                         
   0   3 -10      33789.55      30593.91      2373.41 o                         
   1   3 -10      31189.64      27373.44       786.94 o                         
   2   3 -10     123773.84     121508.40      4794.70 o                         
   3   3 -10       8472.96       7804.51       226.68 o                         
   4   3 -10       4826.36       4880.15       143.70 o                         
   5   3 -10      14277.19      15312.80       397.74 o                         
   6   3 -10      50113.29      50194.21      1408.67 o                         
   7   3 -10      27630.42      28705.29       845.11 o                         
   8   3 -10      17252.46      16869.56       524.09 o                         
   9   3 -10       3217.87       3319.30       156.43 o                         
  10   3 -10      20264.63      20062.11       389.15 o                         
  11   3 -10       8909.10       8754.29       140.75 o                         
  12   3 -10       5118.26       5557.95        98.97 o                         
  13   3 -10      21268.28      20686.13       273.03 o                         
  14   3 -10       7022.05       7103.66       130.68 o                         
  15   3 -10       3770.92       3661.53        91.29 o                         
  16   3 -10       1749.87       1864.74        79.35 o                         
  17   3 -10      11817.63      12526.17       205.20 o                         
  18   3 -10       2900.25       2991.89        95.95 o                         
  19   3 -10       4034.40       4237.90       116.27 o                         
  20   3 -10       2943.93       3361.57        97.22 o                         
  21   3 -10        542.47        269.32        39.12 o                         
  22   3 -10       7281.91       7407.57       161.02 o                         
  23   3 -10        347.04        207.77        31.15 o                         
  24   3 -10       3899.25       3647.39       116.75 o                         
   0   4 -10      74583.74      72808.58      2550.19 o                         
   1   4 -10      26720.58      25607.85       653.11 o                         
   2   4 -10      42994.33      42626.04       955.29 o                         
   3   4 -10      16805.40      17132.73       372.73 o                         
   4   4 -10      90543.82      88863.53      2105.51 o                         
   5   4 -10      30038.48      29117.90       878.29 o                         
   6   4 -10       4200.35       4051.40       171.81 o                         
   7   4 -10       7835.35       6792.70       243.13 o                         
   8   4 -10      21581.51      22204.86       752.00 o                         
   9   4 -10      22610.91      22257.97       511.91 o                         
  10   4 -10      10225.50      10063.80       166.33 o                         
  11   4 -10      31714.51      30059.11       463.08 o                         
  12   4 -10       3478.30       3245.85       100.68 o                         
  13   4 -10       6224.11       5765.49       113.53 o                         
  14   4 -10       1571.72       1217.46        76.02 o                         
  15   4 -10       1291.93        819.48        49.62 o                         
  16   4 -10        123.05         68.60        36.42 o                         
  17   4 -10       3739.98       3439.32       110.50 o                         
  18   4 -10       3323.56       3557.74       115.65 o                         
  19   4 -10       3564.44       3675.16       118.13 o                         
  20   4 -10       4951.27       5319.34       139.33 o                         
  21   4 -10       2204.92       2308.09        91.94 o                         
  22   4 -10       4517.64       4737.32       116.87 o                         
  23   4 -10       2051.94       2082.31        84.94 o                         
  24   4 -10      12331.86      12296.50       605.78 o                         
   0   5 -10      38079.37      37558.82      1336.25 o                         
   1   5 -10      60632.81      58972.32      1436.87 o                         
   2   5 -10      45330.51      43751.89      1002.69 o                         
   3   5 -10      19774.94      19843.59       436.70 o                         
   4   5 -10       2250.51       2326.82       104.72 o                         
   5   5 -10       6597.24       6503.96       243.13 o                         
   6   5 -10      52343.55      51375.50      2008.03 o                         
   7   5 -10      32314.56      31280.00      1145.60 o                         
   8   5 -10       3713.27       3627.41       104.09 o                         
   9   5 -10       5246.14       4584.94       137.71 o                         
  10   5 -10       3828.46       3533.13       102.35 o                         
  11   5 -10      12973.48      12406.44       226.90 o                         
  12   5 -10       5039.71       4881.04       109.49 o                         
  13   5 -10      32341.25      30453.71       612.92 o                         
  14   5 -10        166.00        264.60        38.66 o                         
  15   5 -10      10192.99      10326.03       193.32 o                         
  16   5 -10       1961.36       2350.01        93.88 o                         
  17   5 -10       8333.61       9053.80       180.36 o                         
  18   5 -10        726.03        510.42        46.75 o                         
  19   5 -10       2118.31       1773.54        89.61 o                         
  20   5 -10       4479.74       4872.91       127.79 o                         
  21   5 -10        651.08        577.73        42.28 o                         
  22   5 -10       4241.97       4500.67       117.06 o                         
  23   5 -10        589.47        340.62        44.14 o                         
   0   6 -10      16988.63      16637.53       665.47 o                         
   1   6 -10      31629.42      30614.68       765.07 o                         
   2   6 -10      13360.22      12335.58       352.61 o                         
   3   6 -10      28880.36      27873.42       742.39 o                         
   4   6 -10      33740.82      33263.25       771.04 o                         
   5   6 -10      35348.51      34845.99       739.31 o                         
   6   6 -10       3347.00       3233.79        87.80 o                         
   7   6 -10        494.80        342.03        32.53 o                         
   8   6 -10      25833.13      24994.26       389.38 o                         
   9   6 -10      33615.07      32569.01       706.52 o                         
  10   6 -10       2497.79       2458.61        84.72 o                         
  11   6 -10      22524.27      21828.90       425.28 o                         
  12   6 -10        555.87        528.86        41.88 o                         
  13   6 -10      18912.22      19423.59       393.93 o                         
  14   6 -10        442.39        517.69        47.47 o                         
  15   6 -10       7433.62       7502.87       164.99 o                         
  16   6 -10        156.70         26.79        39.13 o                         
  17   6 -10       3825.75       3847.79       112.24 o                         
  18   6 -10       3685.97       4123.99       113.47 o                         
  19   6 -10       5089.52       5562.81       140.42 o                         
  20   6 -10       1277.48       1020.20        73.81 o                         
  21   6 -10       1122.49        978.20        62.41 o                         
  22   6 -10       4052.49       3747.99       121.87 o                         
   0   7 -10      11066.41      10628.11       299.20 o                         
   1   7 -10      33528.02      30196.10       478.87 o                         
   2   7 -10       7443.30       6982.15       147.61 o                         
   3   7 -10      20598.66      20034.09       302.16 o                         
   4   7 -10       5888.79       5755.01       115.75 o                         
   5   7 -10       4420.22       4300.47        95.18 o                         
   6   7 -10      28822.81      27279.80       363.29 o                         
   7   7 -10      48510.72      45558.09       608.83 o                         
   8   7 -10        108.17        108.21        31.33 o                         
   9   7 -10       2616.41       2373.56        93.47 o                         
  10   7 -10       1617.37       1544.58        87.79 o                         
  11   7 -10      35259.95      34668.31       741.11 o                         
  12   7 -10       1259.22       1139.05        71.72 o                         
  13   7 -10      11641.23      11741.39       244.79 o                         
  14   7 -10       1564.11       1311.24        81.13 o                         
  15   7 -10      14872.63      14501.42       294.60 o                         
  16   7 -10       2144.19       2325.47       102.68 o                         
  17   7 -10       5056.97       5431.14       131.68 o                         
  18   7 -10        296.62         59.66        40.99 o                         
  19   7 -10       2613.21       2376.77       111.61 o                         
  20   7 -10       3132.71       2904.05       115.86 o                         
  21   7 -10       1758.69       1716.09        85.33 o                         
  22   7 -10       1794.74       1529.72       166.18 o                         
   0   8 -10       5498.23       5280.88       154.86 o                         
   1   8 -10      27481.57      26355.42       388.53 o                         
   2   8 -10       9551.32      10178.60       179.60 o                         
   3   8 -10      39533.27      39093.98       536.28 o                         
   4   8 -10      10523.20      10715.45       176.68 o                         
   5   8 -10      29960.11      28973.33       432.41 o                         
   6   8 -10        317.37        269.55        34.24 o                         
   7   8 -10       1793.23       1459.19        61.32 o                         
   8   8 -10      11085.04      10645.75       219.01 o                         
   9   8 -10      38994.95      38353.36       777.00 o                         
  10   8 -10        668.15        637.66        56.36 o                         
  11   8 -10       9231.31       8785.00       228.16 o                         
  12   8 -10        420.60        325.07        48.74 o                         
  13   8 -10      25210.07      24969.57       528.04 o                         
  14   8 -10       7246.08       7550.77       179.75 o                         
  15   8 -10      11414.38      11346.20       231.35 o                         
  16   8 -10        377.40        148.24        49.58 o                         
  17   8 -10      10112.88      10412.52       200.00 o                         
  18   8 -10       2258.81       2337.89       101.82 o                         
  19   8 -10       3755.01       4075.63       125.26 o                         
  20   8 -10        669.75        433.32        46.84 o                         
  21   8 -10       1189.01        843.79        87.72 o                         
   0   9 -10      13295.38      14228.17       311.76 o                         
   1   9 -10      47356.32      47178.05       650.77 o                         
   2   9 -10       2958.08       3158.08       103.19 o                         
   3   9 -10      29141.04      27588.34       440.59 o                         
   4   9 -10       6799.99       6716.51       149.56 o                         
   5   9 -10      18860.71      18371.48       294.45 o                         
   6   9 -10       1186.99        709.23        47.18 o                         
   7   9 -10      31236.38      29766.89       442.66 o                         
   8   9 -10       1649.41       1429.82       112.20 o                         
   9   9 -10       3144.89       3206.09       101.52 o                         
  10   9 -10       1674.78       1336.88        64.63 o                         
  11   9 -10      22794.54      22096.58       408.89 o                         
  12   9 -10        753.19        464.47        54.05 o                         
  13   9 -10       7543.11       7146.22       184.56 o                         
  14   9 -10       1369.28        853.83        63.64 o                         
  15   9 -10      14771.15      14828.86       307.63 o                         
  16   9 -10       1326.75       1292.91       134.46 o                         
  17   9 -10       4824.82       4904.34       136.54 o                         
  18   9 -10        742.79        506.25        49.78 o                         
  19   9 -10       1533.54       1090.21        68.28 o                         
  20   9 -10       1642.43       1925.85       226.04 o                         
   0  10 -10        217.31        299.46        51.88 o                         
   1  10 -10       8090.52       7680.15       156.40 o                         
   2  10 -10       4855.89       4709.22       116.94 o                         
   3  10 -10      27435.48      26479.52       424.06 o                         
   4  10 -10       1809.89       1913.48        97.19 o                         
   5  10 -10      31369.64      29735.68       466.21 o                         
   6  10 -10       3837.61       3467.93       113.81 o                         
   7  10 -10       6952.89       6913.33       161.24 o                         
   8  10 -10       2136.75       2081.59        88.18 o                         
   9  10 -10      39138.65      38748.40       584.73 o                         
  10  10 -10       4596.62       4211.48       129.77 o                         
  11  10 -10       5033.18       4656.12       129.11 o                         
  12  10 -10       1402.01       1270.76        79.03 o                         
  13  10 -10      24845.59      25331.99       616.01 o                         
  14  10 -10        551.07        525.28        58.05 o                         
  15  10 -10       2507.20       2368.84       129.19 o                         
  16  10 -10        480.99        342.79        42.53 o                         
  17  10 -10       3973.98       3814.10       106.80 o                         
  18  10 -10        402.37        134.56        38.90 o                         
   0  11 -10      15945.96      15887.49       446.10 o                         
   1  11 -10       9213.62       9092.09       175.15 o                         
   2  11 -10       4271.62       4092.57       120.25 o                         
   3  11 -10      19426.17      17940.29       309.08 o                         
   4  11 -10       3342.40       3176.40       116.01 o                         
   5  11 -10      24524.01      23443.57       387.21 o                         
   6  11 -10       2195.53       1929.31        89.30 o                         
   7  11 -10      38247.14      37930.61       690.53 o                         
   8  11 -10       3715.92       3576.83       119.34 o                         
   9  11 -10       5022.00       4858.75       133.44 o                         
  10  11 -10        127.96        -41.06        45.73 o                         
  11  11 -10      20327.77      20034.71       393.43 o                         
  12  11 -10       2018.41       1908.09       107.82 o                         
  13  11 -10       2405.65       2057.06       117.26 o                         
  14  11 -10        907.13        661.16        61.32 o                         
  15  11 -10       9630.48       9857.37       204.49 o                         
  16  11 -10        913.91        773.02        55.95 o                         
  17  11 -10       5582.95       5065.55       193.75 o                         
   0  12 -10       9955.79       9586.27       388.11 o                         
   1  12 -10      10604.91      10297.18       215.81 o                         
   2  12 -10       9272.17       9271.82       185.24 o                         
   3  12 -10      12666.20      12267.49       220.85 o                         
   4  12 -10       9040.62       8309.22       196.36 o                         
   5  12 -10      14462.91      14466.46       283.52 o                         
   6  12 -10       1788.12       1463.82        78.74 o                         
   7  12 -10       8094.55       8107.11       230.67 o                         
   8  12 -10       1892.43       1338.62        81.25 o                         
   9  12 -10      13621.05      13592.31       335.99 o                         
  10  12 -10       3604.76       3672.53       134.44 o                         
  11  12 -10       2469.24       2377.05       110.60 o                         
  12  12 -10        168.82         70.97        43.59 o                         
  13  12 -10      15583.93      16155.75       369.56 o                         
  14  12 -10        169.54        153.45        41.52 o                         
  15  12 -10       4960.56       4409.53       151.62 o                         
   0  13 -10      18974.95      19287.52       570.30 o                         
   1  13 -10       2934.48       2535.81       116.06 o                         
   2  13 -10       4671.19       4162.35       154.82 o                         
   3  13 -10      10614.55      10485.90       231.74 o                         
   4  13 -10       1204.71       1035.57        63.36 o                         
   5  13 -10       9193.40       8876.29       212.64 o                         
   6  13 -10       5824.78       5787.15       163.08 o                         
   7  13 -10      12768.56      12954.44       269.35 o                         
   8  13 -10       3108.52       3224.13       122.45 o                         
   9  13 -10       5158.50       5246.35       154.19 o                         
  10  13 -10        781.99        546.45        52.96 o                         
  11  13 -10      15280.67      15433.87       316.24 o                         
  12  13 -10       2707.35       2522.39       126.02 o                         
   0  14 -10       3002.58       3218.99       398.57 o                         
   1  14 -10       4076.20       3511.34       116.83 o                         
   2  14 -10      10891.61      10854.58       305.43 o                         
   3  14 -10        523.24        223.96        52.59 o                         
   4  14 -10       8519.45       8531.22       501.13 o                         
   5  14 -10      11751.04      11432.65       419.79 o                         
   6  14 -10       3223.83       3346.23       202.62 o                         
   7  14 -10       8542.76       9000.87       411.09 o                         
   8  14 -10       3903.19       3746.68       141.31 o                         
   9  14 -10      10531.66      10255.50       404.35 o                         
   0  15 -10      10967.60       8905.92       569.62 o                         
   1  15 -10        323.86         92.29        92.54 o                         
   2  15 -10       8116.14       6916.78       515.37 o                         
   3  15 -10       6503.08       5533.43       415.91 o                         
   2   0  -9       5154.42       5948.42       239.69 o                         
   4   0  -9      67507.59      69752.73      1859.84 o                         
   6   0  -9     131917.02     138304.84      3971.53 o                         
   8   0  -9       4601.38       3648.49       161.34 o                         
  10   0  -9     101602.57     106914.70      3478.35 o                         
  12   0  -9      14611.39      13486.66       508.71 o                         
  14   0  -9      63492.96      63118.61      1100.30 o                         
  16   0  -9      34430.16      33460.91       608.59 o                         
  18   0  -9      44803.61      48095.50       979.35 o                         
  20   0  -9       6736.93       6844.41       196.65 o                         
  22   0  -9      17823.03      17705.08       582.05 o                         
  24   0  -9       2054.46       2010.52       128.32 o                         
   1   1  -9      12209.65      13114.13       326.61 o                         
   2   1  -9      51170.77      48211.04       989.86 o                         
   3   1  -9       1167.75       1263.97        70.96 o                         
   4   1  -9       3925.71       3645.25       102.90 o                         
   5   1  -9        693.49        795.27        49.47 o                         
   6   1  -9       7520.72       7207.33       159.49 o                         
   7   1  -9        413.17        359.08        38.41 o                         
   8   1  -9     108700.15     108312.92      2132.85 o                         
   9   1  -9       1034.44        925.83        67.19 o                         
  10   1  -9        157.17        174.69        36.87 o                         
  11   1  -9        857.60        830.84        75.69 o                         
  12   1  -9      57161.64      55770.25      1026.39 o                         
  13   1  -9       4763.20       4460.14        84.36 o                         
  14   1  -9      43246.16      40428.41       487.14 o                         
  15   1  -9       3179.52       3621.38        80.11 o                         
  16   1  -9      70591.97      72894.04       889.30 o                         
  17   1  -9       2015.83       1663.08        67.26 o                         
  18   1  -9      11239.29      11254.43       191.71 o                         
  19   1  -9       1058.99        700.09        41.76 o                         
  20   1  -9      26170.37      27720.69       406.77 o                         
  21   1  -9        595.19        506.93        40.26 o                         
  22   1  -9       6274.92       7129.59       200.70 o                         
  23   1  -9        748.40        487.77        40.39 o                         
  24   1  -9      11140.78      11254.84       242.30 o                         
  25   1  -9        207.18        135.79        34.63 o                         
   1   2  -9       5198.04       5179.22       158.61 o                         
   2   2  -9        145.56        201.57        43.13 o                         
   3   2  -9       3907.66       3661.95       114.62 o                         
   4   2  -9      41502.17      38766.39       826.90 o                         
   5   2  -9      20205.26      19591.84       431.44 o                         
   6   2  -9      27303.07      26071.42       564.39 o                         
   7   2  -9       2205.38       2048.33        85.54 o                         
   8   2  -9       8885.39       7776.06       191.12 o                         
   9   2  -9       1244.39       1459.50        74.76 o                         
  10   2  -9      82474.31      83569.71      2132.13 o                         
  11   2  -9       4176.08       4419.45       166.44 o                         
  12   2  -9      23283.91      21656.02       329.04 o                         
  13   2  -9        564.07        433.05        27.20 o                         
  14   2  -9      46689.88      46932.97       555.33 o                         
  15   2  -9       8112.71       8083.14       128.21 o                         
  16   2  -9      19044.18      19114.88       272.45 o                         
  17   2  -9       2975.53       2867.51        83.96 o                         
  18   2  -9      39031.29      40778.99       568.84 o                         
  19   2  -9       2223.35       2200.91        82.22 o                         
  20   2  -9       4554.46       5073.82       126.25 o                         
  21   2  -9         91.23         24.48        35.04 o                         
  22   2  -9      16057.08      16647.27       341.80 o                         
  23   2  -9       1830.63       2081.74        89.44 o                         
  24   2  -9       4027.71       3907.90       116.81 o                         
  25   2  -9        615.87        387.86        54.47 o                         
   1   3  -9      17310.32      16574.36       399.54 o                         
   2   3  -9      12017.40      10570.27       239.78 o                         
   3   3  -9      13207.61      12309.86       270.65 o                         
   4   3  -9       7043.51       6127.54       151.08 o                         
   5   3  -9       1900.82       1525.01        71.94 o                         
   6   3  -9       5334.72       5482.07       207.50 o                         
   7   3  -9      26191.77      25481.17       868.55 o                         
   8   3  -9      72074.84      71796.82      2022.40 o                         
   9   3  -9        355.31        271.22        47.50 o                         
  10   3  -9      11727.40      12037.07       540.65 o                         
  11   3  -9       4134.90       4349.37       214.64 o                         
  12   3  -9      66786.92      68355.02       848.11 o                         
  13   3  -9      10517.47      10657.77       172.90 o                         
  14   3  -9      23963.20      22264.65       296.05 o                         
  15   3  -9       6956.68       7028.59       126.18 o                         
  16   3  -9      33379.97      34808.93       466.90 o                         
  17   3  -9       8669.73       8983.88       169.78 o                         
  18   3  -9       4373.20       4006.57       111.63 o                         
  19   3  -9       1807.57       1689.20        97.05 o                         
  20   3  -9      21619.57      22559.32       371.52 o                         
  21   3  -9       4463.80       4381.08       124.31 o                         
  22   3  -9       4626.49       4719.55       119.05 o                         
  23   3  -9       2671.88       2695.79        84.63 o                         
  24   3  -9       4806.98       4632.71       115.42 o                         
   1   4  -9      13050.35      13241.51       297.40 o                         
   2   4  -9        431.56        384.08        37.50 o                         
   3   4  -9      17419.93      17346.09       375.70 o                         
   4   4  -9       4018.25       4104.34       116.94 o                         
   5   4  -9      44738.73      43937.71      1366.60 o                         
   6   4  -9      27628.88      26660.15       954.95 o                         
   7   4  -9       3510.11       3659.45       140.26 o                         
   8   4  -9       6830.35       6370.43       222.21 o                         
   9   4  -9       3603.53       3497.23       152.72 o                         
  10   4  -9      30666.53      30354.22       865.45 o                         
  11   4  -9       8814.14       8506.37       149.86 o                         
  12   4  -9      14206.04      13709.77       207.66 o                         
  13   4  -9       9209.38       9154.62       154.90 o                         
  14   4  -9      34114.74      33889.04       468.55 o                         
  15   4  -9      11848.56      11216.90       200.84 o                         
  16   4  -9       7126.05       7068.51       156.68 o                         
  17   4  -9       3377.78       3779.64       113.99 o                         
  18   4  -9      28727.49      28930.11       545.51 o                         
  19   4  -9      16901.44      17444.68       344.25 o                         
  20   4  -9       3184.65       3027.79       106.57 o                         
  21   4  -9       2957.98       2378.47        98.80 o                         
  22   4  -9       8427.94       8785.38       177.75 o                         
  23   4  -9       2614.10       2676.52        95.13 o                         
  24   4  -9       3542.13       4200.71       135.79 o                         
   1   5  -9      31440.70      31491.49       667.02 o                         
   2   5  -9        294.52        315.61        36.72 o                         
   3   5  -9      29909.80      29172.65       601.41 o                         
   4   5  -9      11399.55      10730.91       276.08 o                         
   5   5  -9       9040.40       9185.21       240.41 o                         
   6   5  -9       4444.34       4392.47       157.25 o                         
   7   5  -9      22823.71      22067.13       916.13 o                         
   8   5  -9      28424.67      26621.70      1111.89 o                         
   9   5  -9       4454.70       3941.27       135.00 o                         
  10   5  -9      10977.86      10513.16       248.76 o                         
  11   5  -9       2791.64       2769.38        82.51 o                         
  12   5  -9      21692.54      20870.84       366.66 o                         
  13   5  -9      14443.06      15033.30       243.05 o                         
  14   5  -9       7272.85       6926.93       156.23 o                         
  15   5  -9      18664.79      19898.31       363.25 o                         
  16   5  -9      42043.33      44559.26       697.72 o                         
  17   5  -9      28123.23      29193.44       490.81 o                         
  18   5  -9        657.29        364.14        43.90 o                         
  19   5  -9       1309.59        985.05        58.41 o                         
  20   5  -9      15186.12      15505.71       307.53 o                         
  21   5  -9       7416.05       7544.33       171.08 o                         
  22   5  -9       3626.50       3881.30       109.61 o                         
  23   5  -9       2684.73       2217.92        85.04 o                         
   1   6  -9       9604.69       9347.41       243.83 o                         
   2   6  -9       4266.03       3961.84       120.34 o                         
   3   6  -9      12996.70      13684.91       338.04 o                         
   4   6  -9       5383.73       4879.57       153.03 o                         
   5   6  -9      49397.48      47664.21      1065.05 o                         
   6   6  -9      20166.60      20305.35       618.59 o                         
   7   6  -9       2847.39       3321.16       138.18 o                         
   8   6  -9      15710.53      14654.13       371.16 o                         
   9   6  -9      13185.25      13317.85       246.51 o                         
  10   6  -9      19246.62      19409.22       345.13 o                         
  11   6  -9      13389.17      13048.41       259.97 o                         
  12   6  -9      13349.01      12833.62       274.93 o                         
  13   6  -9      21383.46      21176.64       436.62 o                         
  14   6  -9      30069.18      30744.78       543.22 o                         
  15   6  -9      16461.86      17686.70       326.88 o                         
  16   6  -9        263.96         -2.32        45.47 o                         
  17   6  -9       5118.85       5151.26       128.18 o                         
  18   6  -9      19249.10      20517.62       417.73 o                         
  19   6  -9      23543.07      25174.78       526.60 o                         
  20   6  -9       1389.14       1209.28        79.67 o                         
  21   6  -9       1016.61        713.28        54.90 o                         
  22   6  -9       2546.55       2259.14        99.97 o                         
  23   6  -9       5355.74       4894.06       167.16 o                         
   1   7  -9      14480.08      13328.10       373.50 o                         
   2   7  -9       3176.73       2880.12       130.37 o                         
   3   7  -9      31726.95      31255.25       784.87 o                         
   4   7  -9      11181.84      10422.05       212.20 o                         
   5   7  -9       6868.31       6049.19       121.07 o                         
   6   7  -9       3328.75       3451.33        84.72 o                         
   7   7  -9      28953.18      29211.19       418.48 o                         
   8   7  -9       4549.09       4801.85       111.05 o                         
   9   7  -9      11056.52      10399.33       178.80 o                         
  10   7  -9      18604.43      18203.51       328.64 o                         
  11   7  -9      18423.46      18238.87       353.06 o                         
  12   7  -9      10706.82      10673.97       207.21 o                         
  13   7  -9      10662.96       9775.84       250.13 o                         
  14   7  -9       1141.75       1096.06        75.48 o                         
  15   7  -9      21396.49      21261.87       356.22 o                         
  16   7  -9      21706.90      21967.75       427.27 o                         
  17   7  -9      24946.91      26059.90       698.75 o                         
  18   7  -9        513.40        289.48        58.95 o                         
  19   7  -9       1050.70       1043.35        70.39 o                         
  20   7  -9       5653.69       5876.00       186.08 o                         
  21   7  -9      18289.47      18512.09       437.30 o                         
  22   7  -9       3377.42       3319.17       145.48 o                         
   1   8  -9      17234.64      16613.28       249.00 o                         
   2   8  -9       5319.68       4790.91       103.54 o                         
   3   8  -9       9474.73       9372.07       153.36 o                         
   4   8  -9       9950.78      10039.76       167.94 o                         
   5   8  -9      35108.50      33870.07       468.11 o                         
   6   8  -9        238.68        122.86        29.29 o                         
   7   8  -9       4385.99       4334.73       105.87 o                         
   8   8  -9      16386.29      15559.66       269.69 o                         
   9   8  -9      17026.41      16364.26       303.80 o                         
  10   8  -9       1532.31       1347.37        79.07 o                         
  11   8  -9      11433.16      10920.18       214.94 o                         
  12   8  -9       7668.34       7269.77       175.86 o                         
  13   8  -9      22246.21      21846.60       431.10 o                         
  14   8  -9      11643.36      12828.37       312.38 o                         
  15   8  -9      12100.01      12122.67       262.95 o                         
  16   8  -9       2119.80       1629.74        76.82 o                         
  17   8  -9       8535.70       8787.50       246.11 o                         
  18   8  -9       2184.16       2224.26        98.08 o                         
  19   8  -9      23430.91      24522.08       565.20 o                         
  20   8  -9       3068.84       2782.11       115.03 o                         
  21   8  -9       1744.63       1497.14        85.17 o                         
   1   9  -9      26798.71      26163.96       367.94 o                         
   2   9  -9      10490.64      11421.44       186.08 o                         
   3   9  -9      26153.40      25016.08       358.78 o                         
   4   9  -9      10950.62      10880.82       205.11 o                         
   5   9  -9      12231.16      12203.21       212.25 o                         
   6   9  -9        209.24         82.01        34.15 o                         
   7   9  -9      20391.25      20109.43       361.36 o                         
   8   9  -9        183.87        169.76        38.36 o                         
   9   9  -9      18081.54      17833.43       285.05 o                         
  10   9  -9      15918.62      15155.69       292.73 o                         
  11   9  -9      15474.13      15270.52       248.69 o                         
  12   9  -9       3878.44       4196.37       130.36 o                         
  13   9  -9       6504.62       6517.30       162.53 o                         
  14   9  -9       3027.56       2724.41       110.03 o                         
  15   9  -9      11472.58      12491.68       244.22 o                         
  16   9  -9       6367.83       6846.47       205.77 o                         
  17   9  -9      15005.61      17124.58       592.49 o                         
  18   9  -9        843.79        602.54        52.66 o                         
  19   9  -9       1375.09       1052.66        69.56 o                         
  20   9  -9        580.65        479.53        47.79 o                         
   1  10  -9       9660.25       9884.86       174.30 o                         
   2  10  -9       4532.76       4680.97       109.98 o                         
   3  10  -9      24841.24      24483.67       365.12 o                         
   4  10  -9       2245.74       2399.25        89.00 o                         
   5  10  -9      19749.93      19674.17       315.75 o                         
   6  10  -9       1426.17       1004.37        53.73 o                         
   7  10  -9       8550.99       8101.75       169.62 o                         
   8  10  -9       8139.86       7237.26       170.95 o                         
   9  10  -9      23414.48      22947.43       368.78 o                         
  10  10  -9       1279.06       1099.23        71.85 o                         
  11  10  -9      11087.30      11110.41       225.74 o                         
  12  10  -9       8186.10       8547.65       178.77 o                         
  13  10  -9      21002.62      20816.17       468.99 o                         
  14  10  -9       2342.67       2449.69       116.95 o                         
  15  10  -9       4806.82       4747.73       229.57 o                         
  16  10  -9       1146.76        947.30        63.67 o                         
  17  10  -9       4482.46       4288.58       146.52 o                         
  18  10  -9       1018.35        748.07        55.03 o                         
  19  10  -9      22441.16      21998.23       937.72 o                         
   1  11  -9      21739.61      21555.62       327.52 o                         
   2  11  -9       2135.09       2421.86        89.60 o                         
   3  11  -9      18654.18      18519.86       308.48 o                         
   4  11  -9       2335.77       1971.14        97.94 o                         
   5  11  -9      13896.13      14018.35       265.94 o                         
   6  11  -9        710.42        535.14        45.58 o                         
   7  11  -9      21530.15      21143.68       362.89 o                         
   8  11  -9       4244.80       3889.54       123.17 o                         
   9  11  -9       5460.95       5257.82       137.97 o                         
  10  11  -9       2958.76       2579.66       108.88 o                         
  11  11  -9      10106.73       9363.69       215.29 o                         
  12  11  -9        258.96        166.64        57.85 o                         
  13  11  -9       2590.75       2308.13       114.38 o                         
  14  11  -9       4816.96       4950.15       219.99 o                         
  15  11  -9       8806.20       8813.20       188.32 o                         
  16  11  -9       2318.63       2577.41       100.53 o                         
  17  11  -9      10657.80      10219.70       236.55 o                         
   1  12  -9      16498.59      16477.73       295.81 o                         
   2  12  -9        779.91        387.81        44.85 o                         
   3  12  -9       8710.01       8116.60       170.00 o                         
   4  12  -9       1645.10       1413.23       102.47 o                         
   5  12  -9      17061.91      16959.36       352.84 o                         
   6  12  -9       5186.87       4958.15       149.76 o                         
   7  12  -9       5572.28       5417.96       154.00 o                         
   8  12  -9        304.74        157.66        44.96 o                         
   9  12  -9      13179.39      12412.46       263.41 o                         
  10  12  -9        252.27         99.82        43.30 o                         
  11  12  -9       5536.67       5367.31       156.77 o                         
  12  12  -9       8212.11       8069.56       196.20 o                         
  13  12  -9       4623.91       4614.64       153.81 o                         
  14  12  -9       1462.74       1251.16        75.22 o                         
  15  12  -9       4999.58       4411.60       146.35 o                         
  16  12  -9       2568.69       2197.10       180.83 o                         
   1  13  -9      10950.97      11392.16       237.77 o                         
   2  13  -9       1015.33       1014.04        64.90 o                         
   3  13  -9      15914.18      16638.43       284.75 o                         
   4  13  -9       3572.32       3247.16       105.97 o                         
   5  13  -9       4265.28       3909.32       137.40 o                         
   6  13  -9         42.16        108.82        44.76 o                         
   7  13  -9       9392.15       9465.73       207.70 o                         
   8  13  -9       3969.86       4127.85       150.62 o                         
   9  13  -9       4906.28       4922.94       153.21 o                         
  10  13  -9       7817.55       7595.97       188.62 o                         
  11  13  -9       7714.82       7583.61       181.80 o                         
  12  13  -9       1825.82       1675.07        89.62 o                         
  13  13  -9       3125.19       2475.25       119.36 o                         
   1  14  -9      11162.79      11049.35       227.20 o                         
   2  14  -9        819.96        550.21        53.56 o                         
   3  14  -9       5363.41       5207.55       139.90 o                         
   4  14  -9        754.05        640.72        54.75 o                         
   5  14  -9       8889.72       8419.10       252.30 o                         
   6  14  -9       7560.73       7283.10       237.56 o                         
   7  14  -9       3916.71       3745.00       137.23 o                         
   8  14  -9       2394.17       2346.17       103.78 o                         
   9  14  -9       5944.08       5736.16       163.55 o                         
  10  14  -9       3730.70       3001.13       134.05 o                         
   1  15  -9       7611.72       7611.02       225.60 o                         
   2  15  -9        803.35        617.61        57.08 o                         
   3  15  -9       8594.32       8760.58       384.99 o                         
   4  15  -9       3862.26       3719.44       174.87 o                         
   5  15  -9       2515.33       2622.00       152.02 o                         
   0   0  -8      54185.94      57160.66      2613.01 o                         
   2   0  -8     109249.13     121568.39      3281.93 o                         
   4   0  -8     292356.34     293215.31      7685.08 o                         
   6   0  -8      18766.11      21347.08       626.18 o                         
   8   0  -8      14697.98      13871.98       428.16 o                         
  10   0  -8      17592.89      17015.25       686.44 o                         
  12   0  -8      17376.38      18697.01       722.11 o                         
  14   0  -8       3726.76       4158.31       147.80 o                         
  16   0  -8       2603.14       2672.40        94.21 o                         
  18   0  -8      11402.44      12739.86       303.24 o                         
  20   0  -8      16700.67      17974.54       403.12 o                         
  22   0  -8       1632.58       1733.83       112.20 o                         
  24   0  -8      11037.81      11076.36       339.46 o                         
   0   1  -8      43318.53      43306.39      1191.24 o                         
   1   1  -8       8229.95       7899.48       190.40 o                         
   2   1  -8     158108.33     162660.22      3059.85 o                         
   3   1  -8      10979.91      11815.02       246.76 o                         
   4   1  -8      19286.66      18666.02       378.07 o                         
   5   1  -8        631.86        586.09        46.50 o                         
   6   1  -8     146871.81     153605.45      2736.62 o                         
   7   1  -8      10941.33      10349.58       270.69 o                         
   8   1  -8      38982.29      41541.84      1049.96 o                         
   9   1  -8        418.64        210.96        32.17 o                         
  10   1  -8       6034.70       6195.52       177.83 o                         
  11   1  -8       2505.89       2482.71       102.54 o                         
  12   1  -8       6034.70       6257.10       206.27 o                         
  13   1  -8       4202.33       3904.19        97.95 o                         
  14   1  -8      15512.42      14219.29       198.65 o                         
  15   1  -8       1658.67       1789.92        56.58 o                         
  16   1  -8       8377.22       8231.60       133.78 o                         
  17   1  -8        181.98        142.51        29.09 o                         
  18   1  -8       9683.55      10184.13       176.83 o                         
  19   1  -8        666.34        522.15        38.04 o                         
  20   1  -8       5589.35       6658.67       139.12 o                         
  21   1  -8        530.77        320.47        33.96 o                         
  22   1  -8      13342.83      14193.57       290.08 o                         
  23   1  -8        847.97        568.86        42.90 o                         
  24   1  -8       2749.74       2499.86        97.15 o                         
  25   1  -8        540.43        297.73        42.86 o                         
   0   2  -8     201315.59     210221.31      5017.76 o                         
   1   2  -8      11185.92       9717.78       213.47 o                         
   2   2  -8       8205.05       8474.98       202.18 o                         
   3   2  -8       2244.99       1857.48        65.09 o                         
   4   2  -8     145181.19     144099.58      2550.29 o                         
   5   2  -8      22160.32      21440.79       543.85 o                         
   6   2  -8      10927.77      10997.16       221.08 o                         
   7   2  -8       4335.56       4402.52       121.58 o                         
   8   2  -8      53890.59      57426.28      1378.83 o                         
   9   2  -8       9231.89       9052.80       303.57 o                         
  10   2  -8      21848.33      22322.83       576.93 o                         
  11   2  -8      10224.60      10064.60       305.47 o                         
  12   2  -8      13628.17      15435.61       502.21 o                         
  13   2  -8       1615.30       1500.02        56.54 o                         
  14   2  -8       2001.64       2321.69        68.89 o                         
  15   2  -8       3049.19       3055.02        76.92 o                         
  16   2  -8       2179.36       2069.11        71.97 o                         
  17   2  -8       5563.95       4982.60       117.93 o                         
  18   2  -8      10389.74      11486.52       205.68 o                         
  19   2  -8       5020.25       5164.55       119.55 o                         
  20   2  -8      17066.51      17310.76       286.87 o                         
  21   2  -8        205.25         64.89        30.18 o                         
  22   2  -8       1351.18       1552.71       143.88 o                         
  23   2  -8       1540.73       1483.07        80.35 o                         
  24   2  -8       7883.46       7774.24       168.05 o                         
  25   2  -8       1731.88       1388.60        80.11 o                         
   0   3  -8      24911.04      23452.81       682.02 o                         
   1   3  -8      20496.66      20678.48       458.21 o                         
   2   3  -8      88842.33      86697.99      1702.19 o                         
   3   3  -8      23041.72      22809.15       465.89 o                         
   4   3  -8      23836.19      25248.24       519.24 o                         
   5   3  -8      13008.49      12913.79       378.99 o                         
   6   3  -8      89907.47      85458.05      2260.65 o                         
   7   3  -8      56952.01      54199.77      1521.23 o                         
   8   3  -8       4385.24       3807.81       174.44 o                         
   9   3  -8       2281.57       2114.82        98.69 o                         
  10   3  -8      17449.88      18385.50       490.98 o                         
  11   3  -8       1259.99       1618.44        90.35 o                         
  12   3  -8       1835.12       1934.38        74.09 o                         
  13   3  -8      16494.60      15116.22       216.27 o                         
  14   3  -8       6922.72       6526.35       116.79 o                         
  15   3  -8       5740.87       5177.99        99.30 o                         
  16   3  -8       4757.21       4666.76       109.33 o                         
  17   3  -8       8934.10       9099.70       179.18 o                         
  18   3  -8       1844.48       1893.10        90.72 o                         
  19   3  -8      10949.92      10600.75       200.03 o                         
  20   3  -8       5849.00       6429.16       138.06 o                         
  21   3  -8        714.30        583.22        39.89 o                         
  22   3  -8      14137.61      14365.64       275.29 o                         
  23   3  -8       3471.97       3308.66        99.87 o                         
  24   3  -8        578.15        418.22        35.60 o                         
  25   3  -8       2489.89       2661.84       182.00 o                         
   0   4  -8      88889.64      95512.24      2640.61 o                         
   1   4  -8      19763.25      21460.12       436.39 o                         
   2   4  -8      33677.36      34454.52       696.18 o                         
   3   4  -8      28852.57      29620.30       604.89 o                         
   4   4  -8     144998.62     144878.64      2848.47 o                         
   5   4  -8      80808.28      83189.95      1642.20 o                         
   6   4  -8       1968.08       2390.48       116.15 o                         
   7   4  -8       7804.75       7687.54       255.07 o                         
   8   4  -8      38742.05      37256.10      1301.12 o                         
   9   4  -8      29392.79      29130.36       839.87 o                         
  10   4  -8       5650.19       5380.07       197.97 o                         
  11   4  -8      23952.10      22619.22       490.84 o                         
  12   4  -8       2390.66       2426.17        75.36 o                         
  13   4  -8       3777.63       3737.22        90.94 o                         
  14   4  -8       4096.05       4774.12       109.82 o                         
  15   4  -8       3660.89       3058.28       103.53 o                         
  16   4  -8        150.75        116.52        42.92 o                         
  17   4  -8      20263.30      20274.12       350.16 o                         
  18   4  -8       4821.46       5235.90       138.09 o                         
  19   4  -8       1240.91       1283.13       134.11 o                         
  20   4  -8       8313.10       9166.11       193.25 o                         
  21   4  -8       2250.53       2211.62        90.08 o                         
  22   4  -8       2988.29       3120.30        95.29 o                         
  23   4  -8       3566.51       3556.76       116.19 o                         
  24   4  -8      10136.09       9976.29       246.14 o                         
   0   5  -8      62624.35      68630.63      1696.56 o                         
   1   5  -8      69265.64      70780.19      1385.42 o                         
   2   5  -8      57887.08      59803.10      1206.07 o                         
   3   5  -8      11612.60      11505.66       262.25 o                         
   4   5  -8       4958.73       4473.79       121.21 o                         
   5   5  -8      13162.56      13995.01       343.06 o                         
   6   5  -8      53088.78      54539.99      1384.24 o                         
   7   5  -8      84984.27      82203.76      2720.26 o                         
   8   5  -8        706.52        737.37       105.71 o                         
   9   5  -8       7208.97       7574.81       285.08 o                         
  10   5  -8       5710.63       5743.63       135.55 o                         
  11   5  -8       1115.71       1028.59        55.94 o                         
  12   5  -8       5231.52       5010.47       112.90 o                         
  13   5  -8      25372.25      24793.23       386.17 o                         
  14   5  -8        581.41        546.75        47.02 o                         
  15   5  -8      13536.01      13363.34       261.35 o                         
  16   5  -8       1924.08       2672.27       105.64 o                         
  17   5  -8       4939.65       4884.09       139.48 o                         
  18   5  -8       2288.78       2152.18       102.09 o                         
  19   5  -8       4017.77       4131.02       147.04 o                         
  20   5  -8       3966.35       4165.80       125.51 o                         
  21   5  -8        383.59        288.60        38.95 o                         
  22   5  -8       3535.40       3528.18       110.50 o                         
  23   5  -8       2743.93       2339.97        91.52 o                         
  24   5  -8        679.54        457.36        51.58 o                         
   0   6  -8      15640.26      14914.83       576.65 o                         
   1   6  -8      21618.22      22617.30       452.57 o                         
   2   6  -8      12276.70      12570.67       280.57 o                         
   3   6  -8      42409.63      40494.73       826.71 o                         
   4   6  -8      38850.02      38951.72       874.16 o                         
   5   6  -8      72777.46      71029.55      1585.82 o                         
   6   6  -8       1904.64       1834.78        97.06 o                         
   7   6  -8       1065.39       1224.79        99.18 o                         
   8   6  -8      30501.22      32032.52      1156.98 o                         
   9   6  -8      50722.82      48979.84       911.69 o                         
  10   6  -8       1304.79       1139.04        73.29 o                         
  11   6  -8      18476.95      17278.75       256.20 o                         
  12   6  -8       1491.46       1483.25        70.47 o                         
  13   6  -8       5606.36       5699.14       144.14 o                         
  14   6  -8       1040.96        996.30        61.88 o                         
  15   6  -8       8741.82       8699.81       191.99 o                         
  16   6  -8        163.91         27.69        42.95 o                         
  17   6  -8      16977.32      16698.29       327.78 o                         
  18   6  -8       2601.18       3236.73       110.46 o                         
  19   6  -8       2811.14       3159.70       120.74 o                         
  20   6  -8       1140.45       1236.60       118.00 o                         
  21   6  -8       1101.07        717.65        54.35 o                         
  22   6  -8       1484.29       1336.01        74.03 o                         
  23   6  -8       1848.49       1863.64       109.30 o                         
   0   7  -8      17378.56      16421.31       639.67 o                         
   1   7  -8      19025.65      19038.07       447.31 o                         
   2   7  -8      15668.79      14646.38       333.19 o                         
   3   7  -8      25775.99      26206.93       610.43 o                         
   4   7  -8       9722.29       9483.00       251.69 o                         
   5   7  -8      11814.15      12182.36       352.96 o                         
   6   7  -8      21302.48      22314.97       516.74 o                         
   7   7  -8     103442.48     101435.08      1413.82 o                         
   8   7  -8       1564.53       1691.99        64.64 o                         
   9   7  -8       5275.69       5376.92       114.54 o                         
  10   7  -8       5858.16       5627.08       132.21 o                         
  11   7  -8      16984.21      17005.03       341.33 o                         
  12   7  -8         25.30         19.27        38.01 o                         
  13   7  -8       7319.20       6715.76       161.08 o                         
  14   7  -8        533.70        354.42        48.76 o                         
  15   7  -8      15282.77      15552.99       292.49 o                         
  16   7  -8       1674.84       2099.66       118.91 o                         
  17   7  -8       3792.04       4268.53       126.54 o                         
  18   7  -8        249.01        191.33        44.14 o                         
  19   7  -8       5207.65       5209.67       187.53 o                         
  20   7  -8       1472.42       1466.40       106.23 o                         
  21   7  -8       1278.08       1530.05       102.47 o                         
  22   7  -8       1108.75       1080.22        74.13 o                         
  23   7  -8       2339.56       1880.64       226.04 o                         
   0   8  -8      24612.82      24520.59       534.40 o                         
   1   8  -8      23024.32      22983.53       381.36 o                         
   2   8  -8       7054.82       7405.78       158.55 o                         
   3   8  -8      50061.74      47604.19       710.25 o                         
   4   8  -8       9805.87       9972.59       170.83 o                         
   5   8  -8      39328.26      37216.69       535.07 o                         
   6   8  -8       2564.66       2788.61        79.66 o                         
   7   8  -8       8150.27       8303.89       157.73 o                         
   8   8  -8       6940.96       6657.73       139.69 o                         
   9   8  -8      40424.20      39595.63       563.25 o                         
  10   8  -8        651.46        508.04        43.33 o                         
  11   8  -8       1957.80       1974.57        82.88 o                         
  12   8  -8       2135.99       1860.57        95.68 o                         
  13   8  -8      18255.81      18427.22       438.65 o                         
  14   8  -8       3338.56       3333.00       121.64 o                         
  15   8  -8       7968.47       7622.92       240.21 o                         
  16   8  -8       2012.03       1543.79       104.69 o                         
  17   8  -8      13749.91      13985.59       391.70 o                         
  18   8  -8        894.14        793.57        66.46 o                         
  19   8  -8       4763.89       5443.09       200.35 o                         
  20   8  -8        476.21        456.85        48.38 o                         
  21   8  -8        665.37        573.44        52.34 o                         
  22   8  -8       1472.32       1193.48       198.91 o                         
   0   9  -8      11225.55      10839.72       246.50 o                         
   1   9  -8      56751.07      54016.02       727.88 o                         
   2   9  -8       5131.83       5378.45       104.34 o                         
   3   9  -8      17353.77      16598.31       265.63 o                         
   4   9  -8       4003.88       3842.80        91.61 o                         
   5   9  -8      21911.79      21304.56       324.79 o                         
   6   9  -8       1238.41       1288.63        67.23 o                         
   7   9  -8      46856.92      44442.90       704.65 o                         
   8   9  -8       3309.76       3359.81        98.82 o                         
   9   9  -8       2838.71       3094.11        92.37 o                         
  10   9  -8       6343.49       6317.04       140.74 o                         
  11   9  -8      32491.79      32429.06       591.82 o                         
  12   9  -8       1716.36       1613.98        94.30 o                         
  13   9  -8       3270.32       3311.06       118.25 o                         
  14   9  -8        826.48        747.62        61.42 o                         
  15   9  -8      14964.13      15087.84       343.01 o                         
  16   9  -8        950.72        769.19        65.52 o                         
  17   9  -8       8538.34       9051.47       349.51 o                         
  18   9  -8        265.29         93.12        38.64 o                         
  19   9  -8       1768.26       1217.71        74.33 o                         
  20   9  -8       1069.13        871.73        57.53 o                         
  21   9  -8       3397.06       3743.20       298.37 o                         
   0  10  -8       8248.05       8222.61       223.81 o                         
   1  10  -8      13659.14      12831.16       209.68 o                         
   2  10  -8       6512.95       7049.58       140.47 o                         
   3  10  -8      25722.21      25296.03       388.53 o                         
   4  10  -8       1452.16       1605.81        78.31 o                         
   5  10  -8      30832.18      29642.27       432.37 o                         
   6  10  -8       2383.01       2440.14        95.27 o                         
   7  10  -8      12548.20      12650.82       236.27 o                         
   8  10  -8        778.85        612.80        48.07 o                         
   9  10  -8      59076.69      59756.20       875.12 o                         
  10  10  -8       6446.96       6611.20       155.36 o                         
  11  10  -8       4933.87       4957.43       132.75 o                         
  12  10  -8        513.42        537.14        48.52 o                         
  13  10  -8      27845.71      27804.49       605.47 o                         
  14  10  -8        238.31        289.33        43.98 o                         
  15  10  -8       3603.30       3583.31       123.74 o                         
  16  10  -8        806.65        734.59        63.73 o                         
  17  10  -8       6227.15       5849.52       201.94 o                         
  18  10  -8        646.52        472.67        46.75 o                         
  19  10  -8       7167.38       7374.90       241.94 o                         
   0  11  -8      19482.94      18684.72       402.78 o                         
   1  11  -8      22778.91      22283.61       330.23 o                         
   2  11  -8        522.08        529.53        43.52 o                         
   3  11  -8      15416.18      14600.99       290.84 o                         
   4  11  -8       5630.54       5307.20       127.35 o                         
   5  11  -8      14172.90      14174.54       243.96 o                         
   6  11  -8       3563.77       3250.81       112.22 o                         
   7  11  -8      32165.40      31943.75       547.79 o                         
   8  11  -8       5330.57       4971.69       142.69 o                         
   9  11  -8       6121.90       5844.41       163.01 o                         
  10  11  -8        860.37        718.70        51.34 o                         
  11  11  -8      30126.92      31350.69       676.77 o                         
  12  11  -8       1489.25       1282.34       128.16 o                         
  13  11  -8        642.45        517.65        54.15 o                         
  14  11  -8       1270.05       1045.43        68.88 o                         
  15  11  -8      12492.57      13658.53       453.66 o                         
  16  11  -8        442.04        432.60        47.38 o                         
  17  11  -8      10220.68      10058.90       365.26 o                         
  18  11  -8         15.02        -39.71        39.71 o                         
   0  12  -8       1564.27       1110.66        96.04 o                         
   1  12  -8      21661.18      21488.82       369.15 o                         
   2  12  -8       4163.75       3914.78       124.39 o                         
   3  12  -8      12967.40      12794.87       244.28 o                         
   4  12  -8      16497.59      16286.07       280.42 o                         
   5  12  -8      11096.04      10572.12       215.67 o                         
   6  12  -8       1107.55        865.14        57.53 o                         
   7  12  -8      11559.57      11662.98       222.44 o                         
   8  12  -8       3467.86       3038.63       111.95 o                         
   9  12  -8      21321.56      21133.20       397.82 o                         
  10  12  -8       3941.78       3881.46       140.06 o                         
  11  12  -8        710.04        777.28        69.59 o                         
  12  12  -8        257.41        200.86        45.40 o                         
  13  12  -8      22296.94      21881.96       428.78 o                         
  14  12  -8        608.19        555.88        51.55 o                         
  15  12  -8       5329.33       5062.02       192.55 o                         
  16  12  -8        207.21         27.81        38.65 o                         
   0  13  -8      14158.85      14171.12       400.92 o                         
   1  13  -8      10872.14      10101.48       222.46 o                         
   2  13  -8       3046.75       3002.53       103.70 o                         
   3  13  -8      13117.49      13043.76       231.99 o                         
   4  13  -8       1650.59       1545.71       109.80 o                         
   5  13  -8       8734.55       9123.53       191.87 o                         
   6  13  -8      15967.77      15443.96       301.99 o                         
   7  13  -8      12547.94      12526.17       443.98 o                         
   8  13  -8       3236.76       3251.66       120.47 o                         
   9  13  -8       5958.48       5361.88       157.25 o                         
  10  13  -8        608.12        460.07        53.20 o                         
  11  13  -8      26698.59      26119.72       494.42 o                         
  12  13  -8       2933.01       2900.70       108.26 o                         
  13  13  -8        992.91        697.36        67.71 o                         
  14  13  -8        131.30         -6.87        42.33 o                         
   0  14  -8       1877.03       1762.02       161.94 o                         
   1  14  -8       7875.64       7795.75       183.06 o                         
   2  14  -8       7222.97       6980.83       160.36 o                         
   3  14  -8        272.12        120.36        42.45 o                         
   4  14  -8      15679.65      16324.95       293.61 o                         
   5  14  -8       9141.98       9024.77       211.88 o                         
   6  14  -8       2216.19       2281.32       111.77 o                         
   7  14  -8       7648.13       8027.53       221.34 o                         
   8  14  -8       5910.13       5545.77       174.16 o                         
   9  14  -8      12224.46      12001.45       264.97 o                         
  10  14  -8       4682.30       4555.26       134.86 o                         
  11  14  -8       2265.24       1841.18       122.84 o                         
   0  15  -8      14086.78      13382.78       446.32 o                         
   1  15  -8       1835.91       1932.81        91.38 o                         
   2  15  -8       8418.42       8098.20       275.81 o                         
   3  15  -8       6638.14       6608.13       165.39 o                         
   4  15  -8       2071.26       2086.42       128.27 o                         
   5  15  -8        784.39        689.92        82.46 o                         
   6  15  -8      13761.74      13844.16       487.66 o                         
   7  15  -8       4967.42       4387.84       235.92 o                         
   2   0  -7       7670.04       6324.84       205.88 o                         
   4   0  -7       6434.13       6158.70       206.39 o                         
   6   0  -7     101520.16     103715.47      4929.24 o                         
   8   0  -7       6248.16       6958.11       361.07 o                         
  10   0  -7     189146.09     183991.12      7364.02 o                         
  12   0  -7      10625.90      11663.79       469.62 o                         
  14   0  -7      56652.48      56836.26      1565.00 o                         
  16   0  -7      15441.20      13600.03       294.90 o                         
  18   0  -7      71472.03      75344.85      1524.28 o                         
  20   0  -7      20344.23      21201.90       514.66 o                         
  22   0  -7      23617.62      24084.68       613.67 o                         
  24   0  -7       3017.33       3575.79       162.08 o                         
  26   0  -7       4520.79       4571.19       266.73 o                         
   1   1  -7      21377.07      21340.87       374.33 o                         
   2   1  -7      30339.41      30398.88       554.55 o                         
   3   1  -7      18522.47      20128.86       403.59 o                         
   4   1  -7       1916.40       2253.62        80.26 o                         
   5   1  -7       1450.61       1496.29        61.16 o                         
   6   1  -7      17690.87      16871.81       320.74 o                         
   7   1  -7       7511.99       7205.53       170.25 o                         
   8   1  -7     246412.27     248983.16      6427.82 o                         
   9   1  -7        789.46        910.19        60.56 o                         
  10   1  -7       2555.38       2474.86       133.16 o                         
  11   1  -7        472.95        501.43        45.62 o                         
  12   1  -7      79753.62      80890.57      2049.97 o                         
  13   1  -7       1255.94       1312.22        88.86 o                         
  14   1  -7      19890.54      19062.13       294.83 o                         
  15   1  -7        921.64        825.82        42.50 o                         
  16   1  -7      35022.72      34635.80       484.29 o                         
  17   1  -7       4801.03       4782.35       112.69 o                         
  18   1  -7      10419.94      10384.95       189.43 o                         
  19   1  -7       2191.71       2095.02        81.11 o                         
  20   1  -7      43001.85      45269.46       728.39 o                         
  21   1  -7         48.21         73.80        30.38 o                         
  22   1  -7      11122.00      12053.97       243.41 o                         
  23   1  -7        219.26         92.06        35.01 o                         
  24   1  -7      11209.79      11222.51       247.63 o                         
  25   1  -7        199.13        113.82        36.66 o                         
  26   1  -7        672.84        526.48        57.89 o                         
   1   2  -7       1771.20       1751.69        59.10 o                         
   2   2  -7      16660.02      15193.10       275.97 o                         
   3   2  -7       9563.60      10163.07       265.22 o                         
   4   2  -7      42104.80      41052.70       975.62 o                         
   5   2  -7      28555.90      28745.38       518.81 o                         
   6   2  -7      59538.39      55861.55      1211.31 o                         
   7   2  -7        500.66        358.61        30.42 o                         
   8   2  -7       3228.43       3284.32        96.04 o                         
   9   2  -7       6758.26       6162.97       153.82 o                         
  10   2  -7     177709.03     186282.19      4920.49 o                         
  11   2  -7       5108.07       4759.22       181.40 o                         
  12   2  -7       6483.13       6372.11       207.42 o                         
  13   2  -7       1711.78       1815.78       100.85 o                         
  14   2  -7      36702.93      35832.91       463.88 o                         
  15   2  -7       4084.07       4094.50        87.87 o                         
  16   2  -7      28249.11      27519.89       396.71 o                         
  17   2  -7       1062.12        698.04        40.75 o                         
  18   2  -7      35567.96      36065.10       545.87 o                         
  19   2  -7       7640.08       7919.02       159.70 o                         
  20   2  -7       4674.91       5334.74       133.55 o                         
  21   2  -7       1104.50        779.18        46.01 o                         
  22   2  -7      21169.24      21728.15       458.84 o                         
  23   2  -7        618.53        391.44        41.11 o                         
  24   2  -7       3148.83       3254.66       104.59 o                         
  25   2  -7        470.43        223.97        39.16 o                         
   1   3  -7      10966.39      11256.17       241.04 o                         
   2   3  -7        706.08       1100.53        51.01 o                         
   3   3  -7      13801.64      14146.99       299.26 o                         
   4   3  -7       4467.43       4862.76       120.09 o                         
   5   3  -7      13925.92      13312.64       260.28 o                         
   6   3  -7      17875.29      19065.30       396.73 o                         
   7   3  -7      15970.25      14835.58       339.65 o                         
   8   3  -7     145167.25     143806.08      3107.96 o                         
   9   3  -7      17601.00      16591.60       478.33 o                         
  10   3  -7       6009.68       6205.44       173.23 o                         
  11   3  -7       5563.35       6175.86       174.88 o                         
  12   3  -7      48676.29      49874.26      1450.15 o                         
  13   3  -7       4767.81       4542.57       106.89 o                         
  14   3  -7      13347.74      12744.29       183.68 o                         
  15   3  -7       3403.27       3288.62        75.43 o                         
  16   3  -7      46903.48      46808.99       677.41 o                         
  17   3  -7      10218.25       9933.45       189.94 o                         
  18   3  -7       7191.42       6827.32       149.11 o                         
  19   3  -7       3904.82       3850.93       113.19 o                         
  20   3  -7      22500.68      22572.70       403.89 o                         
  21   3  -7       8379.67       7999.54       178.23 o                         
  22   3  -7       4090.11       4513.05       122.03 o                         
  23   3  -7       1825.53       1762.61        84.60 o                         
  24   3  -7       6795.34       7012.20       187.42 o                         
  25   3  -7       2300.96       2005.06       114.61 o                         
   1   4  -7       9565.75      10891.70       221.96 o                         
   2   4  -7       1688.99       1950.47        66.51 o                         
   3   4  -7      17001.11      16047.37       338.55 o                         
   4   4  -7       3909.42       3700.58       101.09 o                         
   5   4  -7      59799.18      58939.88      1150.61 o                         
   6   4  -7      81555.37      84967.62      1835.13 o                         
   7   4  -7        439.11        434.38        47.09 o                         
   8   4  -7      16932.72      16134.95       498.43 o                         
   9   4  -7      15127.75      14340.12       430.75 o                         
  10   4  -7      40745.45      39467.84      1129.47 o                         
  11   4  -7      11142.40      10477.02       296.51 o                         
  12   4  -7      11832.39      11018.81       296.73 o                         
  13   4  -7       2744.26       2708.46        78.84 o                         
  14   4  -7      43419.89      45678.70       622.85 o                         
  15   4  -7       9244.70       9489.19       178.44 o                         
  16   4  -7      10858.26      10234.73       182.69 o                         
  17   4  -7       4673.32       4714.70       133.10 o                         
  18   4  -7      35943.67      36411.06       647.37 o                         
  19   4  -7      20340.31      20560.42       474.53 o                         
  20   4  -7       2496.52       2684.96       106.03 o                         
  21   4  -7       5077.10       4715.38       126.11 o                         
  22   4  -7       7165.79       6978.47       187.83 o                         
  23   4  -7       4054.07       3639.83       112.77 o                         
  24   4  -7       2631.37       2677.02        90.05 o                         
  25   4  -7       1388.10       1292.94       198.91 o                         
   1   5  -7      12012.35      12711.95       261.20 o                         
   2   5  -7       1844.74       2248.20        74.58 o                         
   3   5  -7      24811.94      26983.37       545.20 o                         
   4   5  -7      39564.53      41409.26       833.11 o                         
   5   5  -7      14927.09      14066.31       332.55 o                         
   6   5  -7       8135.68       8814.57       222.75 o                         
   7   5  -7      47155.09      47101.36      1226.90 o                         
   8   5  -7      41016.96      39378.59      1462.18 o                         
   9   5  -7       9461.92       8524.18       415.00 o                         
  10   5  -7      10222.82       9271.62       296.93 o                         
  11   5  -7       3121.83       2934.28        95.49 o                         
  12   5  -7      21621.70      21036.72       402.85 o                         
  13   5  -7      16705.18      17040.48       331.84 o                         
  14   5  -7       3793.89       3485.34       100.62 o                         
  15   5  -7      10382.13      10444.09       219.10 o                         
  16   5  -7      53860.48      52840.74       966.51 o                         
  17   5  -7      19180.32      19837.73       389.26 o                         
  18   5  -7        237.24        171.21        43.76 o                         
  19   5  -7       2923.45       2996.54       128.36 o                         
  20   5  -7      12943.58      12582.66       247.71 o                         
  21   5  -7      17559.52      17252.94       396.44 o                         
  22   5  -7       1508.63       1342.84        83.04 o                         
  23   5  -7       3575.82       3203.17       126.77 o                         
  24   5  -7       2264.83       2193.95        91.18 o                         
   1   6  -7       9959.27       9708.27       229.14 o                         
   2   6  -7      24763.47      27396.24       559.80 o                         
   3   6  -7      32867.02      32352.42       650.28 o                         
   4   6  -7       5804.77       6353.03       172.38 o                         
   5   6  -7      53428.96      54201.04      1199.90 o                         
   6   6  -7      24547.79      24537.86       564.60 o                         
   7   6  -7       3425.32       3863.39       138.26 o                         
   8   6  -7      13608.22      13749.90       440.46 o                         
   9   6  -7      19901.50      20607.02       866.16 o                         
  10   6  -7       5566.19       5698.05       143.27 o                         
  11   6  -7      22546.23      22090.84       337.45 o                         
  12   6  -7       5275.55       5111.62       116.50 o                         
  13   6  -7      12399.41      11898.34       220.68 o                         
  14   6  -7      37232.02      37752.47       625.40 o                         
  15   6  -7       8626.84       8775.32       192.48 o                         
  16   6  -7        883.59        683.44        55.20 o                         
  17   6  -7       4249.50       4577.58       143.97 o                         
  18   6  -7      21931.89      22704.96       429.94 o                         
  19   6  -7      31922.94      32638.02       717.35 o                         
  20   6  -7       1593.12       1441.40        95.59 o                         
  21   6  -7       3108.88       2743.93       119.45 o                         
  22   6  -7       1319.72       1068.07        75.29 o                         
  23   6  -7      10087.45       9395.78       364.21 o                         
  24   6  -7       1757.06       1699.81       207.96 o                         
   1   7  -7      15621.58      15873.69       343.00 o                         
   2   7  -7       3207.57       2796.03        92.48 o                         
   3   7  -7      33710.75      32835.23       770.02 o                         
   4   7  -7      42948.41      43218.64       970.89 o                         
   5   7  -7      15459.77      15646.12       377.51 o                         
   6   7  -7       3626.16       3615.62       121.71 o                         
   7   7  -7      44179.89      43043.15      1521.03 o                         
   8   7  -7       1423.71       1361.44        81.35 o                         
   9   7  -7      20261.44      19023.42       286.20 o                         
  10   7  -7      18902.21      17793.32       284.33 o                         
  11   7  -7      16350.48      15936.38       273.70 o                         
  12   7  -7      19136.01      19026.81       321.31 o                         
  13   7  -7       8026.22       7975.06       182.97 o                         
  14   7  -7        982.25        647.57        56.00 o                         
  15   7  -7      13104.22      13144.96       245.59 o                         
  16   7  -7      24435.36      25328.71       441.54 o                         
  17   7  -7      21032.43      22061.35       426.58 o                         
  18   7  -7       1504.84       1225.36        84.01 o                         
  19   7  -7       4486.35       4645.02       145.67 o                         
  20   7  -7       1257.63        922.00        70.45 o                         
  21   7  -7      29105.80      28879.97       875.09 o                         
  22   7  -7       2693.02       2493.23       152.74 o                         
  23   7  -7       2480.74       2109.32       230.56 o                         
   1   8  -7      16223.01      15931.03       389.40 o                         
   2   8  -7      20224.79      19357.93       475.97 o                         
   3   8  -7      23782.89      24205.61       464.72 o                         
   4   8  -7       1822.62       2026.87        79.62 o                         
   5   8  -7      41065.82      38888.46       632.94 o                         
   6   8  -7       2530.07       2422.95        72.29 o                         
   7   8  -7       5821.77       5924.88       111.96 o                         
   8   8  -7      14127.32      14015.91       214.23 o                         
   9   8  -7      13023.76      13398.90       218.16 o                         
  10   8  -7        913.56        867.13        50.71 o                         
  11   8  -7      15497.57      14655.19       305.00 o                         
  12   8  -7      10114.10       9462.12       244.95 o                         
  13   8  -7      14692.47      14988.18       307.45 o                         
  14   8  -7      11851.48      11271.32       249.26 o                         
  15   8  -7       9165.38       9222.58       225.55 o                         
  16   8  -7        266.70         95.14        45.92 o                         
  17   8  -7      12489.38      12496.52       289.30 o                         
  18   8  -7       3012.24       3437.60       134.72 o                         
  19   8  -7      36278.65      37218.14      1296.32 o                         
  20   8  -7       4737.31       5102.96       170.35 o                         
  21   8  -7       1620.07       1577.80       100.79 o                         
  22   8  -7        457.59        308.13        66.02 o                         
   1   9  -7      18583.37      19299.92       283.93 o                         
   2   9  -7       3415.72       3416.75        81.55 o                         
   3   9  -7      32269.59      31660.41       438.81 o                         
   4   9  -7      15397.22      14531.70       220.78 o                         
   5   9  -7      19728.51      18965.02       276.61 o                         
   6   9  -7        652.32        719.38        43.29 o                         
   7   9  -7      29016.43      29356.07       408.79 o                         
   8   9  -7       2026.95       2003.89        75.49 o                         
   9   9  -7      16691.59      16472.53       271.62 o                         
  10   9  -7      16801.67      16166.33       272.05 o                         
  11   9  -7      13647.98      14395.25       281.89 o                         
  12   9  -7       2498.75       2262.37       101.53 o                         
  13   9  -7       6356.37       6635.05       174.20 o                         
  14   9  -7       3396.31       2854.64       129.01 o                         
  15   9  -7      14921.15      15450.61       344.12 o                         
  16   9  -7       6271.47       6688.02       174.33 o                         
  17   9  -7      18631.57      19689.95       669.01 o                         
  18   9  -7        695.24        664.88        61.72 o                         
  19   9  -7       1376.70        993.15        67.12 o                         
  20   9  -7         57.65         72.78        41.12 o                         
  21   9  -7      28384.50      29714.31       976.94 o                         
   1  10  -7      19967.10      19555.33       302.00 o                         
   2  10  -7      12760.82      12298.85       188.31 o                         
   3  10  -7      27395.32      27815.65       411.35 o                         
   4  10  -7        186.70        365.05        33.97 o                         
   5  10  -7      40566.28      39728.50       545.36 o                         
   6  10  -7        584.75        606.05        42.97 o                         
   7  10  -7       4646.71       4409.72       113.39 o                         
   8  10  -7       6839.50       6988.19       148.99 o                         
   9  10  -7      13211.94      14033.34       256.11 o                         
  10  10  -7       2585.74       2654.79       100.46 o                         
  11  10  -7      11083.62      11476.32       218.99 o                         
  12  10  -7       8463.78       8253.25       186.55 o                         
  13  10  -7      18892.91      19956.42       408.67 o                         
  14  10  -7       1868.63       2133.47        90.47 o                         
  15  10  -7       6270.61       6422.88       307.09 o                         
  16  10  -7       1479.66       1207.67        82.69 o                         
  17  10  -7       4124.57       4158.40       131.49 o                         
  18  10  -7        590.58        466.16        46.05 o                         
  19  10  -7      24310.03      25341.06       787.95 o                         
  20  10  -7       4210.72       4481.44       262.87 o                         
   1  11  -7      13228.96      13771.99       244.18 o                         
   2  11  -7         84.35        236.84        38.82 o                         
   3  11  -7      26528.29      26675.90       396.54 o                         
   4  11  -7       3744.25       3573.99       101.02 o                         
   5  11  -7      13654.21      13620.62       231.72 o                         
   6  11  -7        145.08         97.92        36.21 o                         
   7  11  -7      14916.20      15489.42       279.34 o                         
   8  11  -7       7300.71       6995.13       168.28 o                         
   9  11  -7       1789.47       1901.60        87.36 o                         
  10  11  -7       9054.93       9067.93       198.60 o                         
  11  11  -7      10351.72      11137.92       229.05 o                         
  12  11  -7        708.86        670.80        52.10 o                         
  13  11  -7       5998.96       5987.79       148.54 o                         
  14  11  -7       2886.81       2748.68       111.84 o                         
  15  11  -7      12560.91      13004.74       428.88 o                         
  16  11  -7       1053.58       1096.25        97.16 o                         
  17  11  -7      13020.76      13758.20       451.20 o                         
  18  11  -7       1116.03        987.45        58.16 o                         
   1  12  -7      20248.02      20528.96       333.46 o                         
   2  12  -7       1151.77        842.73        54.89 o                         
   3  12  -7       8040.02       7560.53       173.35 o                         
   4  12  -7        768.33        767.49        53.85 o                         
   5  12  -7      23514.77      23534.32       391.44 o                         
   6  12  -7       5072.46       4837.06       130.38 o                         
   7  12  -7       2546.41       2658.27       106.39 o                         
   8  12  -7       1724.61       1542.41        88.27 o                         
   9  12  -7       5806.79       5596.97       148.60 o                         
  10  12  -7        570.25        461.29        56.00 o                         
  11  12  -7       4316.30       4276.06       134.59 o                         
  12  12  -7       7933.36       8177.69       203.33 o                         
  13  12  -7       7252.13       7782.05       180.12 o                         
  14  12  -7        757.70        766.90        62.93 o                         
  15  12  -7       8145.21       8118.60       227.68 o                         
  16  12  -7       2252.77       1918.16        95.42 o                         
  17  12  -7       5663.66       5074.27       361.66 o                         
   1  13  -7       9948.95      10323.69       207.88 o                         
   2  13  -7       1905.89       2183.40        93.27 o                         
   3  13  -7      23582.14      23728.99       386.54 o                         
   4  13  -7       2981.86       2449.92        99.03 o                         
   5  13  -7       4036.91       3900.89       130.19 o                         
   6  13  -7        404.99        361.89        44.66 o                         
   7  13  -7      10626.90      10375.50       248.17 o                         
   8  13  -7       6349.75       6066.02       162.89 o                         
   9  13  -7       1380.24       1164.70        73.82 o                         
  10  13  -7       6325.52       6029.98       167.63 o                         
  11  13  -7       5956.43       6254.31       167.70 o                         
  12  13  -7       1627.86       1411.73        72.07 o                         
  13  13  -7       4399.71       4548.64       121.02 o                         
  14  13  -7       3434.32       3139.10       131.27 o                         
  15  13  -7       2345.99       2676.30       253.16 o                         
   1  14  -7      11743.06      12240.26       249.35 o                         
   2  14  -7        350.84        240.41        45.13 o                         
   3  14  -7       5405.99       4463.06       115.09 o                         
   4  14  -7       3270.50       3289.11       109.44 o                         
   5  14  -7      10897.64      11346.68       221.13 o                         
   6  14  -7       6486.74       6493.06       170.13 o                         
   7  14  -7       3724.40       3554.04       133.23 o                         
   8  14  -7       2877.05       3119.10       124.40 o                         
   9  14  -7       5823.11       5525.77       152.69 o                         
  10  14  -7       3002.63       2623.05       102.72 o                         
  11  14  -7        565.33        464.51        44.85 o                         
  12  14  -7       8595.11       8871.24       292.68 o                         
   1  15  -7       6457.05       6495.44       156.45 o                         
   2  15  -7       2080.64       2087.28        96.14 o                         
   3  15  -7       7736.66       8105.06       178.48 o                         
   4  15  -7       4112.63       3932.70       135.04 o                         
   5  15  -7       3158.15       2853.94       115.98 o                         
   6  15  -7         79.54        196.82        60.79 o                         
   7  15  -7       5838.86       5635.08       241.19 o                         
   8  15  -7       6558.00       5965.36       320.97 o                         
   0   0  -6      39248.94      40527.90      1391.15 o                         
   2   0  -6      29934.70      33360.20       920.40 o                         
   4   0  -6     333051.09     343907.06     15553.53 o                         
   6   0  -6      82917.80      85720.66      3618.10 o                         
   8   0  -6      45379.50      45207.30      1702.86 o                         
  10   0  -6      14729.68      15356.81       625.54 o                         
  12   0  -6       6406.70       6722.23       296.83 o                         
  14   0  -6        375.15        424.95        69.46 o                         
  16   0  -6       4362.50       4582.79       164.07 o                         
  18   0  -6      11900.90      13373.41       492.86 o                         
  20   0  -6      18646.52      18861.72       469.82 o                         
  22   0  -6       7242.21       7339.22       236.21 o                         
  24   0  -6      17406.05      18002.66       643.03 o                         
  26   0  -6       1429.96       1268.28       115.07 o                         
   0   1  -6        777.55        405.10        51.84 o                         
   1   1  -6      39238.33      39078.30       630.46 o                         
   2   1  -6     265382.91     265644.09      5085.06 o                         
   3   1  -6      56474.10      57333.66      1118.05 o                         
   4   1  -6      35864.13      33816.91       668.02 o                         
   5   1  -6       7473.13       7881.27       188.57 o                         
   6   1  -6     197165.75     194539.23      3799.78 o                         
   7   1  -6      21396.09      20486.45       441.84 o                         
   8   1  -6      44117.95      43110.60      1128.21 o                         
   9   1  -6        685.26        451.06        33.38 o                         
  10   1  -6       5016.05       5668.14       156.60 o                         
  11   1  -6        812.68        714.32        53.67 o                         
  12   1  -6       2198.83       2785.80       117.02 o                         
  13   1  -6       1700.58       1490.25        90.25 o                         
  14   1  -6      10202.02      10479.33       221.58 o                         
  15   1  -6       1532.33       1419.10        55.50 o                         
  16   1  -6       2267.72       2346.09        67.77 o                         
  17   1  -6       2326.91       2544.21        72.38 o                         
  18   1  -6       9615.61       9680.86       196.32 o                         
  19   1  -6       1946.65       1763.63        82.87 o                         
  20   1  -6       6992.27       7808.01       254.71 o                         
  21   1  -6       1290.74       1315.11        69.02 o                         
  22   1  -6      21947.64      22248.89       405.69 o                         
  23   1  -6       1253.58       1057.06        68.63 o                         
  24   1  -6       1756.85       1648.71       103.39 o                         
  25   1  -6        691.49        468.52        47.50 o                         
  26   1  -6       8791.08       9005.49       211.31 o                         
   0   2  -6     131704.09     139541.31      3301.26 o                         
   1   2  -6       7183.59       7871.16       150.41 o                         
   2   2  -6       2436.37       3068.82        72.60 o                         
   3   2  -6       5676.14       6677.13       131.07 o                         
   4   2  -6     235610.20     234286.64      4222.36 o                         
   5   2  -6      42366.25      43306.62       960.51 o                         
   6   2  -6      27075.01      26129.72       638.20 o                         
   7   2  -6       8188.66       8651.11       229.13 o                         
   8   2  -6      63696.20      63606.51      1306.05 o                         
   9   2  -6       2397.05       2225.32       118.76 o                         
  10   2  -6       9272.18       8835.26       294.92 o                         
  11   2  -6       3730.67       3488.92       116.75 o                         
  12   2  -6       8477.41       8510.76       254.83 o                         
  13   2  -6        307.25        153.09        36.18 o                         
  14   2  -6       1824.41       1953.64        72.61 o                         
  15   2  -6       1725.28       1634.62        58.22 o                         
  16   2  -6       1024.74        789.27        64.95 o                         
  17   2  -6      11705.22      11439.08       210.66 o                         
  18   2  -6       7950.32       8868.94       185.10 o                         
  19   2  -6       1249.62       1108.87       103.80 o                         
  20   2  -6      22079.10      21524.69       422.44 o                         
  21   2  -6        127.03         88.22        35.23 o                         
  22   2  -6       1339.41       1490.10        85.00 o                         
  23   2  -6        918.61        753.44        69.61 o                         
  24   2  -6      10475.92      10574.35       256.17 o                         
  25   2  -6       2253.73       1835.67        92.80 o                         
  26   2  -6       1943.74       1880.59       110.35 o                         
   0   3  -6       5701.42       6584.36       244.58 o                         
   1   3  -6       1389.13       1743.98        58.48 o                         
   2   3  -6     153949.59     164897.23      3260.05 o                         
   3   3  -6      38659.04      40325.11       702.88 o                         
   4   3  -6      32169.24      33029.75       608.00 o                         
   5   3  -6      15495.54      15749.61       298.62 o                         
   6   3  -6     142062.06     143257.39      2589.76 o                         
   7   3  -6      92898.38      87267.88      2171.36 o                         
   8   3  -6       9485.52       9360.73       231.12 o                         
   9   3  -6       6033.38       6112.50       180.96 o                         
  10   3  -6      13222.04      14860.10       355.17 o                         
  11   3  -6        586.25        470.41        43.94 o                         
  12   3  -6       2060.17       2221.72        87.50 o                         
  13   3  -6       5282.11       5015.39       174.51 o                         
  14   3  -6       2062.01       2136.40        61.32 o                         
  15   3  -6       5506.18       5300.00       101.50 o                         
  16   3  -6       3292.08       3919.86        97.43 o                         
  17   3  -6        523.45        333.34        34.67 o                         
  18   3  -6       3259.81       3350.08       105.88 o                         
  19   3  -6      10668.17      10532.63       206.01 o                         
  20   3  -6       5192.02       5559.43       142.39 o                         
  21   3  -6        477.02        434.35        38.84 o                         
  22   3  -6      14901.33      14516.68       390.01 o                         
  23   3  -6       4243.65       4138.22       141.89 o                         
  24   3  -6        629.96        415.81        39.36 o                         
  25   3  -6       3789.10       3950.23       112.72 o                         
   0   4  -6     141502.31     154676.81      4225.44 o                         
   1   4  -6      17466.95      20282.76       382.93 o                         
   2   4  -6      10258.20      11624.92       227.30 o                         
   3   4  -6       8368.62       8146.45       180.36 o                         
   4   4  -6     147475.55     156581.02      3051.15 o                         
   5   4  -6     111030.46     110204.77      2117.34 o                         
   6   4  -6       8770.27       9403.25       226.82 o                         
   7   4  -6       7687.89       7344.06       186.97 o                         
   8   4  -6      42001.34      41966.80      1628.55 o                         
   9   4  -6      34704.58      33807.73       853.85 o                         
  10   4  -6       5950.17       6515.63       177.17 o                         
  11   4  -6       5304.47       5687.45       162.20 o                         
  12   4  -6        779.44        757.10        59.91 o                         
  13   4  -6        274.65        252.44        27.80 o                         
  14   4  -6       2876.48       3237.50        80.64 o                         
  15   4  -6       5756.30       5703.62       115.17 o                         
  16   4  -6        712.19        650.50        38.60 o                         
  17   4  -6      29133.95      28022.01       452.58 o                         
  18   4  -6       6181.96       7104.17       159.27 o                         
  19   4  -6        163.33        323.97        36.75 o                         
  20   4  -6       9696.76       9388.37       198.23 o                         
  21   4  -6        658.05        461.58        41.13 o                         
  22   4  -6       1521.69        931.05        62.18 o                         
  23   4  -6       4189.12       4160.49       120.83 o                         
  24   4  -6       6725.18       6277.83       191.70 o                         
  25   4  -6       6686.36       6278.12       229.38 o                         
   0   5  -6      33734.04      36443.91       909.73 o                         
   1   5  -6      17061.40      19439.84       343.37 o                         
   2   5  -6      82563.09      89739.58      1627.11 o                         
   3   5  -6      39823.16      42788.50       846.61 o                         
   4   5  -6       5548.07       6555.57       166.21 o                         
   5   5  -6      13070.79      12352.36       332.66 o                         
   6   5  -6      94137.48      93452.72      2254.01 o                         
   7   5  -6     152420.88     148018.28      3185.62 o                         
   8   5  -6        966.75       1180.47        69.61 o                         
   9   5  -6       8952.96       8893.73       354.58 o                         
  10   5  -6       8862.44       8689.15       413.70 o                         
  11   5  -6        679.38        866.27        74.18 o                         
  12   5  -6       8429.16       8184.94       181.24 o                         
  13   5  -6       9951.41       9546.67       186.78 o                         
  14   5  -6        366.21        344.71        34.26 o                         
  15   5  -6       8975.70       9314.81       206.46 o                         
  16   5  -6       2716.00       3167.27       114.31 o                         
  17   5  -6       2301.38       2298.55       102.28 o                         
  18   5  -6       4536.99       4589.66       142.25 o                         
  19   5  -6      12087.82      11660.35       237.32 o                         
  20   5  -6       4517.08       4437.74       117.94 o                         
  21   5  -6       2450.48       2725.08       105.91 o                         
  22   5  -6       3314.81       2953.71       128.02 o                         
  23   5  -6       4000.73       3472.49       131.99 o                         
  24   5  -6       1185.65        999.67        83.36 o                         
  25   5  -6       5910.11       6211.54       379.74 o                         
   0   6  -6      23326.06      23272.35       598.68 o                         
   1   6  -6      12975.97      14967.35       265.63 o                         
   2   6  -6       5424.66       5343.69       147.97 o                         
   3   6  -6      22843.64      22743.67       521.27 o                         
   4   6  -6      46901.16      48008.04      1181.18 o                         
   5   6  -6     117918.38     120882.84      3427.05 o                         
   6   6  -6       7951.08       8196.65       240.43 o                         
   7   6  -6      13234.76      13323.88       364.25 o                         
   8   6  -6      23334.66      24126.05      1269.39 o                         
   9   6  -6      66820.26      67177.80      2041.33 o                         
  10   6  -6        246.56        294.77        35.32 o                         
  11   6  -6       5158.91       5157.46       127.73 o                         
  12   6  -6       2024.15       2074.45        81.21 o                         
  13   6  -6       2292.59       2066.05        78.24 o                         
  14   6  -6       2171.43       2493.74        93.49 o                         
  15   6  -6       6041.30       5870.89       153.43 o                         
  16   6  -6       1997.85       1461.05        82.02 o                         
  17   6  -6      24510.63      25012.23       435.05 o                         
  18   6  -6       2826.21       3107.48       109.78 o                         
  19   6  -6        998.06       1191.73       128.46 o                         
  20   6  -6        223.95        137.98        41.87 o                         
  21   6  -6        664.21        470.66        59.07 o                         
  22   6  -6       2059.92       1978.05       131.24 o                         
  23   6  -6       3484.33       3590.76       154.51 o                         
  24   6  -6       3605.37       2968.25       184.09 o                         
   0   7  -6      12283.29      13047.93       356.30 o                         
   1   7  -6      14388.54      13282.59       273.39 o                         
   2   7  -6      23488.75      24653.35       564.02 o                         
   3   7  -6      48296.30      51449.33      1262.09 o                         
   4   7  -6       9552.54      10103.82       292.08 o                         
   5   7  -6      22131.38      21858.86       572.52 o                         
   6   7  -6      20259.37      21246.83       720.13 o                         
   7   7  -6     112858.53     107112.58      2616.12 o                         
   8   7  -6       2123.14       2249.69       117.42 o                         
   9   7  -6       7150.72       6978.26       145.27 o                         
  10   7  -6       9780.66       9386.34       177.45 o                         
  11   7  -6      15022.44      14947.46       258.99 o                         
  12   7  -6       3788.14       3739.77       109.42 o                         
  13   7  -6       6755.59       6254.01       162.21 o                         
  14   7  -6       1261.74        830.37        53.84 o                         
  15   7  -6      18521.18      18868.48       340.43 o                         
  16   7  -6       1715.52       1915.28        92.79 o                         
  17   7  -6       3948.51       3862.26       121.15 o                         
  18   7  -6        485.63        451.54        50.06 o                         
  19   7  -6       8375.16       8475.82       199.21 o                         
  20   7  -6       2234.95       2179.09       121.77 o                         
  21   7  -6       2589.25       3148.04       179.95 o                         
  22   7  -6       1356.18       1140.96       105.71 o                         
  23   7  -6       2721.52       2521.90       147.11 o                         
   0   8  -6      38878.20      39226.16      1143.83 o                         
   1   8  -6      36674.14      37039.02       761.16 o                         
   2   8  -6       3762.65       3955.58       147.58 o                         
   3   8  -6      39321.01      37302.18       969.63 o                         
   4   8  -6       9318.33       9675.34       347.51 o                         
   5   8  -6      66861.91      65090.51      1249.86 o                         
   6   8  -6       4993.85       4948.91       128.24 o                         
   7   8  -6       9412.01       9516.23       167.64 o                         
   8   8  -6       5334.61       5633.13       120.34 o                         
   9   8  -6      54693.58      53384.83       768.24 o                         
  10   8  -6        651.82        804.35        49.59 o                         
  11   8  -6       3851.49       3884.58       113.01 o                         
  12   8  -6        660.29        464.84        44.18 o                         
  13   8  -6      19965.98      19410.67       361.87 o                         
  14   8  -6       2506.36       2409.37        99.86 o                         
  15   8  -6       5647.91       5534.79       163.43 o                         
  16   8  -6       1364.71        836.21        64.20 o                         
  17   8  -6      13940.97      13480.06       293.81 o                         
  18   8  -6        225.20        219.61        44.09 o                         
  19   8  -6       6372.84       7512.56       194.84 o                         
  20   8  -6        136.32         59.59        44.05 o                         
  21   8  -6         67.92         -4.09        64.68 o                         
  22   8  -6       1576.12       1406.40       110.95 o                         
   0   9  -6       4334.61       3828.80       111.13 o                         
   1   9  -6      41243.82      40581.20       550.19 o                         
   2   9  -6       4911.16       5061.81        94.41 o                         
   3   9  -6      16410.10      16106.62       248.41 o                         
   4   9  -6       2521.60       2845.35        76.04 o                         
   5   9  -6      16181.38      16153.66       226.54 o                         
   6   9  -6         60.06        168.16        27.82 o                         
   7   9  -6      54016.32      54370.34       692.29 o                         
   8   9  -6       5214.03       5481.38       113.19 o                         
   9   9  -6       5402.83       5438.71       128.23 o                         
  10   9  -6       2750.42       2937.23       111.94 o                         
  11   9  -6      49532.86      51753.88       857.06 o                         
  12   9  -6         58.99         60.11        38.85 o                         
  13   9  -6        605.55        567.35        54.83 o                         
  14   9  -6       1024.97        638.80        54.31 o                         
  15   9  -6      22948.95      23031.13       500.87 o                         
  16   9  -6        169.16        118.92        42.26 o                         
  17   9  -6       9218.12       9567.53       233.81 o                         
  18   9  -6        893.39        739.27        62.08 o                         
  19   9  -6       1257.94       1063.29        71.66 o                         
  20   9  -6        289.33        208.56        48.32 o                         
  21   9  -6       4144.86       4300.39       183.02 o                         
   0  10  -6       4236.05       4659.42       198.13 o                         
   1  10  -6      27144.18      25860.88       359.38 o                         
   2  10  -6       8548.34       8472.00       153.67 o                         
   3  10  -6      24781.31      23599.51       363.81 o                         
   4  10  -6       2642.56       2629.03        76.57 o                         
   5  10  -6      30519.79      30565.98       401.09 o                         
   6  10  -6       4806.70       4774.68       102.99 o                         
   7  10  -6      15536.03      15826.55       245.59 o                         
   8  10  -6       1767.67       1586.14        73.22 o                         
   9  10  -6      59575.04      60959.55       917.24 o                         
  10  10  -6       1315.18       1651.98        88.34 o                         
  11  10  -6        123.74        170.91        36.66 o                         
  12  10  -6       1324.55       1095.66        77.32 o                         
  13  10  -6      35123.55      35893.05       779.41 o                         
  14  10  -6        670.16        464.70        52.29 o                         
  15  10  -6       4121.07       4136.13       143.25 o                         
  16  10  -6        143.63        -55.26        55.26 o                         
  17  10  -6       4156.99       3881.53       136.62 o                         
  18  10  -6         58.52         37.09        41.86 o                         
  19  10  -6       7147.87       7491.62       243.40 o                         
  20  10  -6        460.32        229.93        78.94 o                         
   0  11  -6       9571.05       9460.78       235.76 o                         
   1  11  -6      40951.84      40592.94       573.95 o                         
   2  11  -6        148.60        373.05        35.96 o                         
   3  11  -6      16079.25      16137.13       279.24 o                         
   4  11  -6       4099.74       4200.37       107.05 o                         
   5  11  -6       6380.33       6375.79       144.18 o                         
   6  11  -6       9696.78      10027.22       179.88 o                         
   7  11  -6      23545.70      23924.67       372.93 o                         
   8  11  -6       3317.60       3266.95       108.67 o                         
   9  11  -6       3530.12       3370.78       113.70 o                         
  10  11  -6        188.87        231.31        42.47 o                         
  11  11  -6      38319.13      39699.01       660.91 o                         
  12  11  -6        492.33        520.61        48.19 o                         
  13  11  -6       1161.52       1018.52        63.01 o                         
  14  11  -6       1076.37        836.54        62.85 o                         
  15  11  -6      16434.79      16821.25       538.09 o                         
  16  11  -6        264.90        390.88        44.00 o                         
  17  11  -6      11307.45      12072.73       414.60 o                         
  18  11  -6        460.98        405.95        42.21 o                         
  19  11  -6        224.13         95.84        90.28 o                         
   0  12  -6       2047.97       2647.36       172.51 o                         
   1  12  -6      28319.95      28035.42       424.45 o                         
   2  12  -6       7593.39       7612.41       172.26 o                         
   3  12  -6       9179.08       9134.46       188.23 o                         
   4  12  -6      14962.68      15305.01       261.03 o                         
   5  12  -6       9518.47       9721.96       194.01 o                         
   6  12  -6       3606.06       3764.07       109.03 o                         
   7  12  -6       8615.49       8283.20       174.11 o                         
   8  12  -6       6434.68       6206.52       147.98 o                         
   9  12  -6      29789.63      31153.42       492.11 o                         
  10  12  -6       2032.68       2023.95       103.39 o                         
  11  12  -6         90.87         61.89        44.49 o                         
  12  12  -6        411.82        317.72        49.80 o                         
  13  12  -6      31538.08      33630.48       743.79 o                         
  14  12  -6       1626.71       1422.46       121.31 o                         
  15  12  -6       3389.50       3307.61       127.70 o                         
  16  12  -6        398.50        262.18        39.39 o                         
  17  12  -6       4359.54       4075.31       139.29 o                         
   0  13  -6       9409.18       8899.04       258.24 o                         
   1  13  -6      11918.32      11792.44       217.69 o                         
   2  13  -6       2900.57       3043.36       107.94 o                         
   3  13  -6      16946.01      16955.80       304.07 o                         
   4  13  -6       6229.43       6419.90       166.91 o                         
   5  13  -6       7933.63       8091.32       183.29 o                         
   6  13  -6      22403.29      22625.80       429.65 o                         
   7  13  -6       7812.59       8138.82       211.03 o                         
   8  13  -6       1910.53       2059.01        98.83 o                         
   9  13  -6       2011.98       1938.71        98.88 o                         
  10  13  -6       1107.83       1076.13        72.32 o                         
  11  13  -6      33122.78      34188.37       641.22 o                         
  12  13  -6       1839.74       1917.34        93.61 o                         
  13  13  -6        605.84        462.16        44.63 o                         
  14  13  -6        261.91        145.02        40.25 o                         
  15  13  -6      12683.79      11708.86       321.51 o                         
   0  14  -6       1926.24       2205.88       144.99 o                         
   1  14  -6      11711.73      11605.74       228.11 o                         
   2  14  -6       9022.79       8480.79       171.80 o                         
   3  14  -6        208.72        161.95        37.17 o                         
   4  14  -6      16308.44      16432.67       320.59 o                         
   5  14  -6       6668.10       6550.55       161.04 o                         
   6  14  -6       2610.12       2439.94       105.68 o                         
   7  14  -6       3168.17       2959.34       120.80 o                         
   8  14  -6      10202.49       9849.11       227.59 o                         
   9  14  -6      12173.78      11922.63       260.64 o                         
  10  14  -6       3136.36       3281.16       114.89 o                         
  11  14  -6       1938.00       1557.82        87.50 o                         
  12  14  -6        166.17        214.23        39.50 o                         
   0  15  -6      15753.38      16256.10       431.86 o                         
   1  15  -6       1202.46       1087.67        92.95 o                         
   2  15  -6       8643.91       8879.74       208.67 o                         
   3  15  -6       6178.00       5435.34       164.45 o                         
   4  15  -6       1651.96       1651.86       104.26 o                         
   5  15  -6       1433.28       1540.53        86.15 o                         
   6  15  -6      19758.90      19602.13       411.11 o                         
   7  15  -6       5756.72       5520.07       264.18 o                         
   8  15  -6       3402.02       3326.24       122.90 o                         
   9  15  -6       1445.21       1054.35        90.05 o                         
   2   0  -5       7584.24       9459.47       322.27 o                         
   4   0  -5       1648.19       1701.78        77.97 o                         
   6   0  -5      64297.14      61955.16      2132.51 o                         
   8   0  -5      19661.93      16624.81       497.44 o                         
  10   0  -5     241807.81     221006.55     11707.39 o                         
  12   0  -5       1170.37       1474.76       118.15 o                         
  14   0  -5      62713.80      65142.30      2368.57 o                         
  16   0  -5      11148.27      10429.23       384.13 o                         
  18   0  -5      87049.47      87103.57      1997.74 o                         
  20   0  -5      26267.72      26602.82       767.54 o                         
  22   0  -5      29419.84      29377.49       743.78 o                         
  24   0  -5       4890.58       4845.79       238.70 o                         
  26   0  -5       1175.20        870.03        92.54 o                         
   1   1  -5      21902.10      23400.28       383.19 o                         
   2   1  -5      10338.81      10849.92       208.97 o                         
   3   1  -5      58776.08      62459.27      1133.71 o                         
   4   1  -5      10097.72       9957.66       209.46 o                         
   5   1  -5      10770.15      11056.67       227.51 o                         
   6   1  -5      24782.36      24192.65       677.46 o                         
   7   1  -5       9951.82      11179.59       367.96 o                         
   8   1  -5     225853.19     222068.77      5781.44 o                         
   9   1  -5         97.59         87.94        20.52 o                         
  10   1  -5       1497.25       1688.39        71.81 o                         
  11   1  -5        121.96         59.82        24.48 o                         
  12   1  -5     131048.12     132014.77      3337.29 o                         
  13   1  -5       2017.00       1876.36        94.77 o                         
  14   1  -5       7988.40       8126.20       249.50 o                         
  15   1  -5       2477.95       2141.10        65.24 o                         
  16   1  -5      40934.28      40158.55       627.95 o                         
  17   1  -5       3198.25       3162.87        86.52 o                         
  18   1  -5      12992.36      12189.59       289.77 o                         
  19   1  -5       3539.73       3472.92       114.49 o                         
  20   1  -5      58859.02      60288.31      1013.22 o                         
  21   1  -5         69.98         87.68        31.43 o                         
  22   1  -5      13089.76      14331.54       300.48 o                         
  23   1  -5        512.21        360.45        45.09 o                         
  24   1  -5      12008.44      12383.99       336.41 o                         
  25   1  -5        555.39        465.19        47.31 o                         
  26   1  -5        668.23        501.70        41.72 o                         
   1   2  -5       3445.97       2791.96        63.70 o                         
   2   2  -5      80773.44      86723.08      1478.72 o                         
   3   2  -5       9155.34       8027.19       150.23 o                         
   4   2  -5       4761.50       5233.27       112.05 o                         
   5   2  -5      27423.08      26183.01       486.44 o                         
   6   2  -5      57117.29      55391.76      1266.57 o                         
   7   2  -5       5167.86       6963.93       143.32 o                         
   8   2  -5       6946.27       5976.35       140.19 o                         
   9   2  -5      21344.84      20574.58       470.66 o                         
  10   2  -5     283246.12     286132.78      7451.64 o                         
  11   2  -5       8072.16       7583.02       197.71 o                         
  12   2  -5       1221.08       1236.15        72.51 o                         
  13   2  -5       2745.08       2862.97       114.01 o                         
  14   2  -5      73503.48      72705.40      1853.34 o                         
  15   2  -5       7362.34       7195.06       127.80 o                         
  16   2  -5      25228.45      25249.90       385.42 o                         
  17   2  -5       1910.44       2064.90        67.98 o                         
  18   2  -5      38894.79      38259.70       773.40 o                         
  19   2  -5       7879.42       7506.94       170.15 o                         
  20   2  -5       6402.79       6641.04       200.15 o                         
  21   2  -5       3604.07       3333.12       110.34 o                         
  22   2  -5      26644.24      27757.03       540.91 o                         
  23   2  -5        692.41        444.51        50.25 o                         
  24   2  -5       3749.58       3980.38       129.00 o                         
  25   2  -5         22.66        -32.70        32.70 o                         
  26   2  -5       3428.89       3012.79       105.34 o                         
   1   3  -5       2433.57       2503.44        68.26 o                         
   2   3  -5      10972.63      11767.76       230.20 o                         
   3   3  -5      38244.58      41157.46       764.54 o                         
   4   3  -5       7541.07       8785.45       190.05 o                         
   5   3  -5       9941.85       9820.87       212.08 o                         
   6   3  -5      14753.28      13008.85       256.91 o                         
   7   3  -5      31555.63      31289.78       601.84 o                         
   8   3  -5      77857.69      73169.07      1590.39 o                         
   9   3  -5      10423.67      10652.65       257.62 o                         
  10   3  -5       4809.25       4538.15       143.29 o                         
  11   3  -5      11428.60      11986.81       290.53 o                         
  12   3  -5      72392.69      71531.66      1903.75 o                         
  13   3  -5       6724.21       7315.12       224.66 o                         
  14   3  -5       4341.92       3921.50        97.02 o                         
  15   3  -5       4261.77       3642.89        88.56 o                         
  16   3  -5      72525.10      72568.66      1078.13 o                         
  17   3  -5      12101.95      12206.59       223.02 o                         
  18   3  -5      12231.83      11852.12       255.08 o                         
  19   3  -5       4580.58       4408.24       123.28 o                         
  20   3  -5      25652.19      25901.96       459.95 o                         
  21   3  -5       4794.14       4657.76       119.56 o                         
  22   3  -5       5989.70       5904.86       154.20 o                         
  23   3  -5       2370.74       2212.97       117.18 o                         
  24   3  -5       9028.90       9101.19       231.12 o                         
  25   3  -5       3981.50       3448.20       105.90 o                         
  26   3  -5       1668.85       1730.00       226.04 o                         
   1   4  -5      16480.36      18412.27       374.55 o                         
   2   4  -5       5538.64       6664.93       147.66 o                         
   3   4  -5       2627.30       2561.27        70.44 o                         
   4   4  -5       6115.91       7638.37       186.06 o                         
   5   4  -5      78212.14      79803.38      1589.71 o                         
   6   4  -5      78961.74      79168.81      1724.35 o                         
   7   4  -5       6289.51       6705.73       175.29 o                         
   8   4  -5      19179.56      19643.80       511.78 o                         
   9   4  -5      55499.88      54537.04      1479.35 o                         
  10   4  -5      35460.62      34525.90       774.20 o                         
  11   4  -5       9902.60       9395.73       275.92 o                         
  12   4  -5       6053.53       6744.00       239.70 o                         
  13   4  -5       4695.31       5068.69       161.07 o                         
  14   4  -5      65331.33      65819.21       976.61 o                         
  15   4  -5      14082.86      14133.33       217.30 o                         
  16   4  -5       3985.53       3862.91        81.15 o                         
  17   4  -5       6432.41       6789.75       131.34 o                         
  18   4  -5      50870.93      50973.59       925.85 o                         
  19   4  -5      16873.79      17324.79       344.84 o                         
  20   4  -5       4311.86       4078.88       111.10 o                         
  21   4  -5       9880.52       9255.78       184.47 o                         
  22   4  -5      10432.11      10122.86       218.32 o                         
  23   4  -5       6837.82       6703.94       174.83 o                         
  24   4  -5       2949.70       2811.26       115.62 o                         
  25   4  -5         35.67         12.66        36.11 o                         
   1   5  -5      14078.23      14804.94       360.88 o                         
   2   5  -5       2211.59       2461.90        76.51 o                         
   3   5  -5      28430.70      29812.80       639.78 o                         
   4   5  -5      27084.19      26578.43       539.16 o                         
   5   5  -5       8409.10       8150.72       202.83 o                         
   6   5  -5       6902.32       7933.53       195.86 o                         
   7   5  -5      79421.30      82307.10      1788.20 o                         
   8   5  -5      40054.11      41539.15      1024.42 o                         
   9   5  -5      10709.92      10412.18       336.34 o                         
  10   5  -5       5330.09       5219.42       299.91 o                         
  11   5  -5      14925.46      14978.59       437.93 o                         
  12   5  -5      29640.33      28757.64       745.01 o                         
  13   5  -5      14623.38      14513.61       287.68 o                         
  14   5  -5       1856.63       1688.76        64.61 o                         
  15   5  -5      13441.12      13006.85       230.07 o                         
  16   5  -5      50455.86      50212.53       810.70 o                         
  17   5  -5      20754.41      20954.33       387.31 o                         
  18   5  -5        470.76        384.45        37.15 o                         
  19   5  -5       8284.83       8683.48       177.02 o                         
  20   5  -5      12284.36      11953.31       234.05 o                         
  21   5  -5      22923.38      23218.86       426.75 o                         
  22   5  -5        362.45        239.52        40.85 o                         
  23   5  -5       1201.80        784.55        50.28 o                         
  24   5  -5       1726.49       1476.20        77.52 o                         
  25   5  -5       6254.20       5867.96       361.66 o                         
   1   6  -5       4734.01       5726.64       140.64 o                         
   2   6  -5      24252.54      24764.34       502.93 o                         
   3   6  -5      16782.89      17174.57       381.58 o                         
   4   6  -5      10983.17      12741.07       292.95 o                         
   5   6  -5      75476.08      75973.62      1681.07 o                         
   6   6  -5      15893.44      15532.10       368.00 o                         
   7   6  -5       5442.65       5589.18       152.47 o                         
   8   6  -5      13175.92      12513.68       329.23 o                         
   9   6  -5      56240.76      55037.44      1575.34 o                         
  10   6  -5       5570.78       5853.19       297.01 o                         
  11   6  -5      16090.96      15420.33       309.97 o                         
  12   6  -5       5210.18       4399.74       109.72 o                         
  13   6  -5       8556.76       8125.92       170.01 o                         
  14   6  -5      41304.05      41310.33       640.06 o                         
  15   6  -5      14787.39      14804.95       274.61 o                         
  16   6  -5        131.76         31.14        32.26 o                         
  17   6  -5       5727.98       6366.72       153.43 o                         
  18   6  -5      19468.38      19077.70       345.55 o                         
  19   6  -5      30294.88      30124.55       489.04 o                         
  20   6  -5        964.79        619.18        52.24 o                         
  21   6  -5       5933.76       5687.59       199.18 o                         
  22   6  -5       1552.70       1254.50        92.49 o                         
  23   6  -5      11910.05      10896.69       497.22 o                         
  24   6  -5        788.09        550.50        66.69 o                         
   1   7  -5      16061.84      17050.72       374.91 o                         
   2   7  -5       5477.92       6269.87       167.32 o                         
   3   7  -5      55374.48      53862.87      1214.31 o                         
   4   7  -5      29578.13      28427.93       724.22 o                         
   5   7  -5      22287.10      22573.94       590.34 o                         
   6   7  -5       4706.30       5226.65       148.12 o                         
   7   7  -5      50410.98      50633.59      1132.92 o                         
   8   7  -5        585.17        633.81        66.56 o                         
   9   7  -5      16042.99      14770.19       372.24 o                         
  10   7  -5      12014.80      11392.65       206.03 o                         
  11   7  -5      23267.57      22656.67       383.66 o                         
  12   7  -5      12651.36      12557.22       240.47 o                         
  13   7  -5      15780.77      15600.66       276.90 o                         
  14   7  -5        433.01        173.67        37.59 o                         
  15   7  -5      11550.57      11577.70       251.58 o                         
  16   7  -5      24740.32      24741.39       459.70 o                         
  17   7  -5      22277.14      22951.19       456.54 o                         
  18   7  -5        790.75        665.32        53.78 o                         
  19   7  -5       8075.74       8389.53       195.14 o                         
  20   7  -5       2937.76       2821.10       143.17 o                         
  21   7  -5      26002.75      24712.90       686.85 o                         
  22   7  -5       1048.23        888.89       109.68 o                         
  23   7  -5       1161.79        942.13       104.52 o                         
  24   7  -5        158.06        -18.08       117.54 o                         
   1   8  -5      35790.62      36123.36       884.76 o                         
   2   8  -5      22587.67      21941.02       574.29 o                         
   3   8  -5      26548.41      25383.23       662.26 o                         
   4   8  -5       2084.64       2414.33       106.67 o                         
   5   8  -5      49299.48      48182.43      1221.67 o                         
   6   8  -5       9577.27      10165.86       219.14 o                         
   7   8  -5       9123.66       9565.08       179.82 o                         
   8   8  -5      11475.21      10805.47       187.52 o                         
   9   8  -5      24351.16      24922.17       388.54 o                         
  10   8  -5       1968.24       2025.56        77.62 o                         
  11   8  -5      13572.13      12501.47       230.98 o                         
  12   8  -5       4768.49       4338.36       116.39 o                         
  13   8  -5      13748.76      13391.64       263.92 o                         
  14   8  -5       6217.38       6297.60       161.57 o                         
  15   8  -5       8387.01       8736.28       227.40 o                         
  16   8  -5       1603.48       1326.51        72.05 o                         
  17   8  -5      10040.55      10389.10       229.50 o                         
  18   8  -5       7478.05       7959.88       189.68 o                         
  19   8  -5      37608.56      38033.44       812.34 o                         
  20   8  -5       4693.83       4898.83       218.64 o                         
  21   8  -5       1086.28        705.20        88.44 o                         
  22   8  -5         35.99        -50.49        59.25 o                         
  23   8  -5      24521.30      23300.94       776.30 o                         
   1   9  -5      21877.50      22264.95       341.39 o                         
   2   9  -5       1462.05       1747.13        64.38 o                         
   3   9  -5      38153.10      38635.04       570.76 o                         
   4   9  -5      12926.17      13015.90       212.72 o                         
   5   9  -5      16742.58      16437.78       242.09 o                         
   6   9  -5       3626.52       3753.34        83.02 o                         
   7   9  -5      29000.20      27899.60       420.69 o                         
   8   9  -5       1742.00       1677.20        76.36 o                         
   9   9  -5      12869.79      11843.60       230.26 o                         
  10   9  -5      18035.17      18303.05       347.61 o                         
  11   9  -5      20394.96      20673.55       363.49 o                         
  12   9  -5        322.22        336.30        41.96 o                         
  13   9  -5       6079.86       5971.36       159.65 o                         
  14   9  -5       1871.43       1484.79        91.87 o                         
  15   9  -5      17278.99      17636.84       346.77 o                         
  16   9  -5       5772.17       6195.57       163.93 o                         
  17   9  -5      23652.17      24047.80       445.37 o                         
  18   9  -5       1825.81       1876.81       106.34 o                         
  19   9  -5       3224.30       3048.10       128.54 o                         
  20   9  -5        341.20        340.47        58.85 o                         
  21   9  -5      33062.39      31623.27      1308.95 o                         
  22   9  -5       3813.68       4179.45       217.37 o                         
   1  10  -5      28486.19      28736.74       402.89 o                         
   2  10  -5       7181.39       7243.62       136.20 o                         
   3  10  -5      19708.81      20031.33       296.13 o                         
   4  10  -5        286.63        277.93        31.36 o                         
   5  10  -5      31847.24      32072.62       462.91 o                         
   6  10  -5        469.39        393.38        34.15 o                         
   7  10  -5       6981.76       6923.16       155.43 o                         
   8  10  -5      10668.80      11682.31       213.54 o                         
   9  10  -5      15075.67      16392.73       301.60 o                         
  10  10  -5       1978.91       1986.49        91.41 o                         
  11  10  -5       8057.52       7773.86       179.57 o                         
  12  10  -5       7125.84       6696.07       177.34 o                         
  13  10  -5      24053.78      24849.64       456.73 o                         
  14  10  -5       1437.68       1298.26        79.93 o                         
  15  10  -5      10497.85      10505.21       272.44 o                         
  16  10  -5        172.30        -23.20        46.58 o                         
  17  10  -5       2686.04       2424.82       129.09 o                         
  18  10  -5        342.48        308.92        47.85 o                         
  19  10  -5      23276.58      23372.60       591.03 o                         
  20  10  -5       4557.02       5327.32       296.75 o                         
  21  10  -5        682.92        452.08       126.58 o                         
   1  11  -5      18379.13      18959.35       307.55 o                         
   2  11  -5       4171.74       4554.44       106.65 o                         
   3  11  -5      28507.17      29188.94       431.49 o                         
   4  11  -5       1510.18       1476.39        64.58 o                         
   5  11  -5       8464.31       8650.48       172.54 o                         
   6  11  -5       1974.38       2201.15        86.37 o                         
   7  11  -5      14662.54      15518.19       257.52 o                         
   8  11  -5       4381.48       4347.20       119.35 o                         
   9  11  -5       3730.45       3780.78       111.88 o                         
  10  11  -5      13108.13      13871.25       242.06 o                         
  11  11  -5      19484.06      20272.21       362.01 o                         
  12  11  -5       2117.39       2049.42        88.26 o                         
  13  11  -5       6736.18       6585.31       156.13 o                         
  14  11  -5       1881.64       1928.08       124.84 o                         
  15  11  -5       8387.89       8942.22       235.83 o                         
  16  11  -5       1962.54       1558.45       167.81 o                         
  17  11  -5      14847.08      15128.79       371.00 o                         
  18  11  -5       1602.99       1357.25        93.31 o                         
  19  11  -5        337.70        148.89        69.17 o                         
   1  12  -5      27331.37      28674.08       455.59 o                         
   2  12  -5       1029.86        880.62        58.06 o                         
   3  12  -5      14170.79      14432.57       247.83 o                         
   4  12  -5        687.75        726.43        43.70 o                         
   5  12  -5      18056.87      18946.51       304.66 o                         
   6  12  -5       4844.32       4307.24       121.55 o                         
   7  12  -5        293.71        333.06        41.20 o                         
   8  12  -5      10567.20      11022.09       210.16 o                         
   9  12  -5       8664.46       8957.88       187.31 o                         
  10  12  -5       2075.44       1843.91        90.50 o                         
  11  12  -5       2712.25       2336.54       103.10 o                         
  12  12  -5       5617.59       5745.11       168.52 o                         
  13  12  -5       9212.29       9933.11       270.49 o                         
  14  12  -5       1434.31       1464.02       104.45 o                         
  15  12  -5       7623.76       8185.61       188.33 o                         
  16  12  -5       1632.66       1496.96        98.31 o                         
  17  12  -5       3599.76       3530.43       117.05 o                         
   1  13  -5      17913.96      17817.71       305.14 o                         
   2  13  -5       4800.06       4931.75       133.11 o                         
   3  13  -5      19884.22      21248.29       368.02 o                         
   4  13  -5       2746.65       2809.51       108.36 o                         
   5  13  -5       7965.89       7445.86       166.14 o                         
   6  13  -5       2569.83       3130.36       104.75 o                         
   7  13  -5      11809.17      12137.36       244.15 o                         
   8  13  -5       3979.75       4052.20       134.93 o                         
   9  13  -5         92.29         72.00        42.79 o                         
  10  13  -5       4843.81       5068.72       145.70 o                         
  11  13  -5       6861.07       6878.45       184.03 o                         
  12  13  -5       2387.94       2523.03       110.56 o                         
  13  13  -5       4360.69       4377.05       129.44 o                         
  14  13  -5       4693.43       4906.00       133.70 o                         
  15  13  -5       3873.27       4058.33       139.29 o                         
  16  13  -5      10556.57      12160.88       650.99 o                         
   1  14  -5       9640.31      10057.63       190.42 o                         
   2  14  -5       2343.25       2244.56        89.27 o                         
   3  14  -5       9721.53       9867.29       216.06 o                         
   4  14  -5       1856.36       2127.76       106.58 o                         
   5  14  -5      11494.10      12010.52       254.62 o                         
   6  14  -5       6296.33       6756.28       184.14 o                         
   7  14  -5       2206.36       2198.49       101.79 o                         
   8  14  -5       2940.58       3132.95       122.61 o                         
   9  14  -5       8032.78       7594.89       207.18 o                         
  10  14  -5       3233.27       3244.96       110.50 o                         
  11  14  -5        489.44        314.21        42.22 o                         
  12  14  -5       4501.27       4401.84       132.58 o                         
  13  14  -5       2836.21       3059.20       134.30 o                         
   1  15  -5       7270.87       7000.28       166.41 o                         
   2  15  -5       2125.27       2269.99       113.35 o                         
   3  15  -5       8755.12       9184.77       288.44 o                         
   4  15  -5       4020.80       4121.00       126.39 o                         
   5  15  -5       5310.43       5091.30       140.23 o                         
   6  15  -5        193.59        304.74        42.22 o                         
   7  15  -5       7420.51       7514.52       180.87 o                         
   8  15  -5       5327.31       4752.83       146.48 o                         
   9  15  -5       1511.25       1239.08        86.13 o                         
   1  16  -5       7643.23       7725.90       242.97 o                         
   2  16  -5       2313.38       2160.32       189.53 o                         
   3  16  -5       2986.42       3097.61       201.31 o                         
   0   0  -4     405818.50     415678.66     13916.20 o                         
   2   0  -4       5632.54       4360.42       148.89 o                         
   4   0  -4     248955.58     243923.08      8187.41 o                         
   6   0  -4     126560.81     122291.30      4154.19 o                         
   8   0  -4      58491.90      54216.02      1961.31 o                         
  10   0  -4      12331.10      10507.34       454.18 o                         
  12   0  -4      56538.21      57495.76      2296.55 o                         
  14   0  -4       7107.56       7196.38       524.41 o                         
  16   0  -4        936.29        857.37        64.24 o                         
  18   0  -4       8822.75       9204.75       412.39 o                         
  20   0  -4      31360.66      32565.45       931.07 o                         
  22   0  -4       4807.45       4964.84       344.83 o                         
  24   0  -4      20498.32      21346.67       734.27 o                         
  26   0  -4       2406.09       2368.89       145.31 o                         
   0   1  -4      18253.15      14960.36       374.48 o                         
   1   1  -4      17896.42      20389.97       332.58 o                         
   2   1  -4     397511.31     399373.88      7429.73 o                         
   3   1  -4      85809.83      82708.44      1605.26 o                         
   4   1  -4      46297.20      46398.05      1007.19 o                         
   5   1  -4       2100.56       1921.00        53.29 o                         
   6   1  -4     163262.59     162970.56      3651.55 o                         
   7   1  -4      23641.22      22353.30       720.38 o                         
   8   1  -4       7656.41       7979.41       240.62 o                         
   9   1  -4       1855.52       1606.62        59.56 o                         
  10   1  -4      35732.28      36254.47       832.32 o                         
  11   1  -4         13.90         36.73        26.26 o                         
  12   1  -4      14024.51      14486.71       401.13 o                         
  13   1  -4       4222.59       4178.78       143.27 o                         
  14   1  -4      18566.76      18748.47       510.73 o                         
  15   1  -4        588.82        721.64        47.53 o                         
  16   1  -4       6271.03       6696.63       155.17 o                         
  17   1  -4       1353.08       1318.34        51.92 o                         
  18   1  -4      18607.23      17437.46       391.20 o                         
  19   1  -4       1951.45       1531.03        68.37 o                         
  20   1  -4       4465.19       5702.54       237.13 o                         
  21   1  -4        206.94        164.21        31.34 o                         
  22   1  -4      27940.84      28367.55       576.93 o                         
  23   1  -4        206.80        177.60        46.03 o                         
  24   1  -4       2578.62       2486.46       121.68 o                         
  25   1  -4        227.07        134.62        39.94 o                         
  26   1  -4       9184.94       8698.16       245.04 o                         
   0   2  -4     287953.69     319010.41      8913.31 o                         
   1   2  -4       3095.54       2713.32        85.37 o                         
   2   2  -4       3083.43       2902.95        65.20 o                         
   3   2  -4      19022.99      20300.32       350.30 o                         
   4   2  -4     174534.41     178867.69      3164.54 o                         
   5   2  -4      52496.05      55852.94       997.40 o                         
   6   2  -4      54326.76      55078.69      1047.46 o                         
   7   2  -4      19691.22      19274.40       362.56 o                         
   8   2  -4      67408.27      68139.59      1329.68 o                         
   9   2  -4      18772.68      18963.69       434.47 o                         
  10   2  -4      12418.91      12191.39       332.39 o                         
  11   2  -4        486.48        466.47        38.95 o                         
  12   2  -4      22341.50      23513.29       623.59 o                         
  13   2  -4         48.25         85.66        25.70 o                         
  14   2  -4       3679.37       3975.13       141.79 o                         
  15   2  -4       1779.74       1806.95        60.01 o                         
  16   2  -4        463.55        480.93        36.68 o                         
  17   2  -4       6547.00       6262.70       138.87 o                         
  18   2  -4       4915.87       5465.28       143.76 o                         
  19   2  -4        117.90         46.34        27.10 o                         
  20   2  -4      22368.62      22519.88       421.15 o                         
  21   2  -4        880.82        565.28        41.94 o                         
  22   2  -4       3484.13       3601.08       145.69 o                         
  23   2  -4        865.47        657.59        78.00 o                         
  24   2  -4      13286.68      14675.30       375.58 o                         
  25   2  -4       3449.88       3220.43       121.32 o                         
  26   2  -4       1795.55       1532.42        82.32 o                         
   0   3  -4      29762.43      32263.42      1108.39 o                         
   1   3  -4      25475.02      28193.68       692.72 o                         
   2   3  -4     207939.62     223546.39      4392.27 o                         
   3   3  -4      89312.53      91459.48      1638.05 o                         
   4   3  -4      20746.17      20230.05       378.05 o                         
   5   3  -4      14472.64      14488.16       296.53 o                         
   6   3  -4     106292.91     113672.26      2217.95 o                         
   7   3  -4      55974.57      55006.00      1024.59 o                         
   8   3  -4       2632.13       2781.57        72.07 o                         
   9   3  -4       1343.65       1358.76        65.89 o                         
  10   3  -4      60554.81      61544.78      1747.49 o                         
  11   3  -4       1077.76       1260.30        80.12 o                         
  12   3  -4       7104.02       6936.99       228.54 o                         
  13   3  -4       7285.79       6840.14       237.52 o                         
  14   3  -4       5779.86       5508.68       167.46 o                         
  15   3  -4       2396.70       2491.32        58.12 o                         
  16   3  -4       6067.82       6450.43       167.80 o                         
  17   3  -4       1425.44       1179.75        54.80 o                         
  18   3  -4       8407.03       8228.98       158.96 o                         
  19   3  -4      10396.54      10040.67       216.69 o                         
  20   3  -4       3817.37       4140.77       107.84 o                         
  21   3  -4       1128.58        938.33        65.63 o                         
  22   3  -4      15209.71      15010.03       324.89 o                         
  23   3  -4       2835.77       2685.51       120.83 o                         
  24   3  -4       1752.16       1666.06        96.46 o                         
  25   3  -4       3052.99       3234.92       117.79 o                         
  26   3  -4       9835.46       9442.33       243.08 o                         
   0   4  -4     133133.47     146438.53      4837.75 o                         
   1   4  -4      21720.47      26185.96       630.82 o                         
   2   4  -4      10164.00      11071.87       282.61 o                         
   3   4  -4       8063.21       7887.04       173.09 o                         
   4   4  -4      81503.88      83087.23      1765.50 o                         
   5   4  -4     139521.84     146226.38      2679.54 o                         
   6   4  -4       6823.34       6055.23       140.49 o                         
   7   4  -4      34217.40      33517.01       633.55 o                         
   8   4  -4      61087.85      63599.43      1192.61 o                         
   9   4  -4      34389.08      33562.03       689.48 o                         
  10   4  -4       1797.72       1901.20        70.09 o                         
  11   4  -4       4270.22       3805.83       132.39 o                         
  12   4  -4      10296.07      10507.32       326.71 o                         
  13   4  -4       1294.25       1562.83       122.67 o                         
  14   4  -4       6561.60       6999.10       144.38 o                         
  15   4  -4       7572.30       7464.85       126.68 o                         
  16   4  -4        186.93        201.95        22.73 o                         
  17   4  -4      23586.34      23102.92       334.72 o                         
  18   4  -4       4406.97       4904.90       114.49 o                         
  19   4  -4        996.49        666.38        42.14 o                         
  20   4  -4       7157.49       6755.14       156.33 o                         
  21   4  -4        967.00        722.33        47.12 o                         
  22   4  -4       2306.73       2282.53       101.40 o                         
  23   4  -4       3991.65       3699.54       116.40 o                         
  24   4  -4       7876.10       7151.67       193.96 o                         
  25   4  -4       6554.22       6354.95       183.29 o                         
   0   5  -4      17529.99      18456.01       538.56 o                         
   1   5  -4      10066.68      11266.87       259.30 o                         
   2   5  -4      66788.05      70303.09      1465.39 o                         
   3   5  -4      58273.90      61031.40      1300.47 o                         
   4   5  -4       8834.20       8835.79       207.86 o                         
   5   5  -4      21076.64      20834.92       466.33 o                         
   6   5  -4     100006.33     104433.66      2522.11 o                         
   7   5  -4     146136.88     149804.31      3254.29 o                         
   8   5  -4       1018.35       1281.99        56.54 o                         
   9   5  -4       4854.98       4394.25       136.27 o                         
  10   5  -4      22976.33      23376.12       641.58 o                         
  11   5  -4       7608.44       7549.08       209.23 o                         
  12   5  -4       4115.02       4419.16       172.49 o                         
  13   5  -4       7698.72       7701.69       220.85 o                         
  14   5  -4        631.69        507.97        35.07 o                         
  15   5  -4      10798.81      10351.65       186.25 o                         
  16   5  -4       4457.65       5086.84       149.49 o                         
  17   5  -4       8450.79       8555.61       163.04 o                         
  18   5  -4       1149.20       1055.57        65.18 o                         
  19   5  -4      14492.80      14067.67       264.02 o                         
  20   5  -4       4878.81       4996.34       137.26 o                         
  21   5  -4       4390.66       4359.09       124.66 o                         
  22   5  -4       4769.06       4390.18       134.88 o                         
  23   5  -4       1953.84       1848.88        95.70 o                         
  24   5  -4        669.26        348.69        40.99 o                         
  25   5  -4       3724.67       4131.99       307.41 o                         
   0   6  -4      30760.80      34946.59       948.85 o                         
   1   6  -4      13760.85      14132.20       301.06 o                         
   2   6  -4      11890.23      11988.15       276.86 o                         
   3   6  -4      35732.91      37405.98       828.03 o                         
   4   6  -4      71677.61      73504.88      1571.45 o                         
   5   6  -4     120189.21     126838.91      3055.39 o                         
   6   6  -4       2439.40       2817.79       102.50 o                         
   7   6  -4      28433.76      27964.12       714.43 o                         
   8   6  -4      45706.73      45413.69      1023.55 o                         
   9   6  -4      71557.64      70852.44      1743.35 o                         
  10   6  -4        107.75        110.92        27.41 o                         
  11   6  -4       5010.37       4912.75       157.31 o                         
  12   6  -4       1001.47        761.64        51.34 o                         
  13   6  -4       5233.28       5209.60       143.22 o                         
  14   6  -4       5375.67       5257.87       145.88 o                         
  15   6  -4       5310.54       4998.10       119.06 o                         
  16   6  -4       2984.84       3001.60       100.65 o                         
  17   6  -4      14045.25      13758.75       246.04 o                         
  18   6  -4       5366.85       5597.89       139.01 o                         
  19   6  -4       1101.36        955.99        70.45 o                         
  20   6  -4        337.64        250.82        45.62 o                         
  21   6  -4        631.06        356.50        57.64 o                         
  22   6  -4       1536.42       1427.27       126.59 o                         
  23   6  -4       4940.42       5032.35       225.00 o                         
  24   6  -4       6250.48       5856.31       324.95 o                         
   0   7  -4      36872.33      37030.27      1074.94 o                         
   1   7  -4      25275.89      24793.11       520.23 o                         
   2   7  -4      14557.88      14425.16       333.13 o                         
   3   7  -4      79568.60      83472.12      1753.97 o                         
   4   7  -4        880.45        876.68        62.74 o                         
   5   7  -4      25640.30      26188.09       664.68 o                         
   6   7  -4      42183.88      42828.93      1093.82 o                         
   7   7  -4     101585.96     101284.65      2488.23 o                         
   8   7  -4       1150.68       1372.33        65.64 o                         
   9   7  -4       3438.59       3888.28       131.67 o                         
  10   7  -4       7862.78       7324.34       147.28 o                         
  11   7  -4      31617.49      30100.12       452.37 o                         
  12   7  -4      10307.26      10124.11       200.86 o                         
  13   7  -4       4104.48       4123.97       140.97 o                         
  14   7  -4        557.39        431.95        42.90 o                         
  15   7  -4      11906.97      11659.68       245.02 o                         
  16   7  -4       2442.07       2827.29       105.69 o                         
  17   7  -4       4083.21       4054.73       127.47 o                         
  18   7  -4        674.27        580.83        47.82 o                         
  19   7  -4       3967.04       3804.31       143.30 o                         
  20   7  -4       4297.64       4347.58       173.11 o                         
  21   7  -4       4633.25       5007.83       218.10 o                         
  22   7  -4       1513.09       1436.24       126.45 o                         
  23   7  -4        777.47        710.88        78.94 o                         
  24   7  -4        176.00        102.62        62.21 o                         
   0   8  -4        379.53        658.87        70.05 o                         
   1   8  -4      51595.31      52338.05      1053.68 o                         
   2   8  -4      11521.87      11057.96       272.60 o                         
   3   8  -4      37564.69      37154.90       959.66 o                         
   4   8  -4      15771.29      16838.23       505.84 o                         
   5   8  -4      52784.50      50944.00      1284.79 o                         
   6   8  -4      10557.92      10805.98       302.13 o                         
   7   8  -4      14557.51      14316.43       296.06 o                         
   8   8  -4      11999.08      11563.38       185.83 o                         
   9   8  -4      55128.54      54830.33       745.80 o                         
  10   8  -4       4134.78       4506.13       102.54 o                         
  11   8  -4       2441.78       2312.07        72.06 o                         
  12   8  -4        466.17        415.65        47.01 o                         
  13   8  -4      28434.41      29599.08       554.64 o                         
  14   8  -4       1913.86       2135.77        93.06 o                         
  15   8  -4       2003.54       2134.17        94.35 o                         
  16   8  -4        840.35        696.96        55.97 o                         
  17   8  -4       9379.67       9257.99       228.72 o                         
  18   8  -4       3485.33       3611.36       114.06 o                         
  19   8  -4       6165.95       6869.17       186.97 o                         
  20   8  -4        103.50          7.63        48.35 o                         
  21   8  -4        523.21        349.22        71.71 o                         
  22   8  -4       1318.37       1547.83       109.68 o                         
  23   8  -4       6432.93       6871.70       255.91 o                         
   0   9  -4       9229.57       9632.28       326.77 o                         
   1   9  -4      45596.67      43404.00       970.62 o                         
   2   9  -4       1523.36       1804.49        84.70 o                         
   3   9  -4      35086.20      34352.74       584.22 o                         
   4   9  -4      12992.13      12675.47       214.21 o                         
   5   9  -4      10887.61      10719.41       211.79 o                         
   6   9  -4      10962.84      11388.85       211.10 o                         
   7   9  -4      53996.83      54426.34       744.21 o                         
   8   9  -4       3557.15       4068.09        97.94 o                         
   9   9  -4      10384.95       9879.37       175.34 o                         
  10   9  -4        635.51        557.77        43.55 o                         
  11   9  -4      69235.06      70011.22      1106.94 o                         
  12   9  -4       4665.00       4672.57       151.96 o                         
  13   9  -4       1740.37       2005.53        95.26 o                         
  14   9  -4       2673.61       2570.93       104.59 o                         
  15   9  -4      18032.09      17738.26       349.65 o                         
  16   9  -4        972.85        663.95        53.88 o                         
  17   9  -4       7885.47       8154.44       199.49 o                         
  18   9  -4       1313.17       1498.40        94.24 o                         
  19   9  -4       2358.14       1975.65       107.44 o                         
  20   9  -4       1296.92       1172.01       119.01 o                         
  21   9  -4       5456.30       6694.44       239.64 o                         
  22   9  -4        139.48        202.98        66.25 o                         
   0  10  -4       1562.55       1988.95        96.93 o                         
   1  10  -4      51132.12      52415.86       656.14 o                         
   2  10  -4       8764.23       8497.64       136.85 o                         
   3  10  -4      18627.72      18160.82       255.47 o                         
   4  10  -4        842.21        840.34        45.46 o                         
   5  10  -4      22731.37      22120.97       360.28 o                         
   6  10  -4      20963.96      21589.38       346.26 o                         
   7  10  -4       7300.40       7511.78       150.12 o                         
   8  10  -4       3178.78       3560.08       102.09 o                         
   9  10  -4      50144.54      51380.65       808.05 o                         
  10  10  -4       5399.70       5819.14       149.91 o                         
  11  10  -4       1515.05       1460.09        92.28 o                         
  12  10  -4       2350.06       2550.75       105.06 o                         
  13  10  -4      40995.79      41360.00       730.50 o                         
  14  10  -4         51.15         29.64        37.94 o                         
  15  10  -4       4089.00       4487.17       139.87 o                         
  16  10  -4         18.15        -48.57        48.57 o                         
  17  10  -4       2515.42       2523.81       137.97 o                         
  18  10  -4       1354.53       1294.51       115.24 o                         
  19  10  -4       6788.35       7443.52       233.50 o                         
  20  10  -4        471.84        367.12        74.50 o                         
  21  10  -4        195.91        -71.15       113.02 o                         
   0  11  -4      10403.30      10378.29       274.71 o                         
   1  11  -4      29001.84      28981.03       429.45 o                         
   2  11  -4        124.57        333.57        34.13 o                         
   3  11  -4      20283.32      20095.27       289.89 o                         
   4  11  -4       6765.85       7637.28       147.88 o                         
   5  11  -4        556.52        613.55        45.35 o                         
   6  11  -4       5107.42       5062.90       138.62 o                         
   7  11  -4      26519.93      27140.30       439.29 o                         
   8  11  -4       1616.25       1969.97        85.33 o                         
   9  11  -4       7329.18       7530.78       170.50 o                         
  10  11  -4       1487.41       1917.35        89.13 o                         
  11  11  -4      58004.63      60295.79       956.97 o                         
  12  11  -4       4630.50       4839.96       147.21 o                         
  13  11  -4       2749.50       2846.37       117.93 o                         
  14  11  -4       1129.63        810.79        62.72 o                         
  15  11  -4      17223.01      16926.13       379.56 o                         
  16  11  -4       1677.79       1550.04       127.09 o                         
  17  11  -4       6561.60       6797.76       199.93 o                         
  18  11  -4        431.86        383.41        52.23 o                         
  19  11  -4        731.95        430.92        89.16 o                         
   0  12  -4       1766.35       2053.49       126.89 o                         
   1  12  -4      31511.34      32232.91       449.98 o                         
   2  12  -4       9452.91       9285.17       155.62 o                         
   3  12  -4       8196.20       8537.89       157.90 o                         
   4  12  -4       7560.77       7689.62       157.98 o                         
   5  12  -4      18982.11      19020.04       338.10 o                         
   6  12  -4       5164.62       5424.53       143.31 o                         
   7  12  -4       5497.62       5717.77       144.03 o                         
   8  12  -4       4782.99       4931.68       120.40 o                         
   9  12  -4      33737.34      35782.03       592.82 o                         
  10  12  -4       5357.67       5253.81       149.97 o                         
  11  12  -4       1941.13       1910.43        83.84 o                         
  12  12  -4        465.19        408.68        47.08 o                         
  13  12  -4      37055.14      38701.20       707.59 o                         
  14  12  -4       2623.22       2703.50       108.62 o                         
  15  12  -4       2477.11       2590.32       117.32 o                         
  16  12  -4          4.12        -32.25        32.25 o                         
  17  12  -4       4947.94       4566.07       179.05 o                         
  18  12  -4        242.18        234.77        69.36 o                         
   0  13  -4      10413.59      11045.87       269.54 o                         
   1  13  -4      12872.10      13223.79       227.43 o                         
   2  13  -4       6029.17       6895.24       146.07 o                         
   3  13  -4      22123.83      22998.91       337.13 o                         
   4  13  -4       9032.64       9788.62       182.75 o                         
   5  13  -4       1296.73       1101.15        60.75 o                         
   6  13  -4      18344.65      18926.64       324.93 o                         
   7  13  -4      13297.21      13933.05       266.70 o                         
   8  13  -4       4000.90       3697.98       120.74 o                         
   9  13  -4       2647.05       2709.05       113.05 o                         
  10  13  -4       3080.87       3136.66       117.60 o                         
  11  13  -4      24688.60      26440.93       502.75 o                         
  12  13  -4       1948.27       1894.81       102.31 o                         
  13  13  -4       1934.87       2145.93       105.30 o                         
  14  13  -4        691.73        561.33        44.22 o                         
  15  13  -4      14533.63      14998.50       474.54 o                         
  16  13  -4       1918.49       2035.02       175.24 o                         
   0  14  -4       6018.74       6339.25       188.74 o                         
   1  14  -4      11163.99      11068.44       194.82 o                         
   2  14  -4       8057.17       8476.16       169.46 o                         
   3  14  -4        293.29        279.63        43.50 o                         
   4  14  -4      17414.55      17842.43       323.68 o                         
   5  14  -4       8602.31       9293.13       209.82 o                         
   6  14  -4       4261.91       4304.86       132.20 o                         
   7  14  -4       1202.53       1357.67        75.76 o                         
   8  14  -4      14563.20      14904.56       290.49 o                         
   9  14  -4      11715.20      12084.95       265.45 o                         
  10  14  -4       3706.15       3591.81       123.22 o                         
  11  14  -4       2963.80       3156.00       114.98 o                         
  12  14  -4        433.08        292.90        39.93 o                         
  13  14  -4      12909.96      12411.37       343.36 o                         
   0  15  -4       5552.89       5353.14       219.90 o                         
   1  15  -4       2743.77       3209.64       124.10 o                         
   2  15  -4      10207.92      10289.01       248.52 o                         
   3  15  -4       5060.38       5347.00       138.52 o                         
   4  15  -4       3369.50       3482.00       110.65 o                         
   5  15  -4       2535.45       2747.83        96.55 o                         
   6  15  -4      22645.89      23131.21       395.49 o                         
   7  15  -4       8318.85       8855.88       169.02 o                         
   8  15  -4       2517.10       2548.06       102.30 o                         
   9  15  -4       1466.90       1170.22        71.72 o                         
  10  15  -4       5758.47       6127.19       209.74 o                         
   0  16  -4      17744.86      17829.13       658.51 o                         
   1  16  -4       1986.10       2009.31       173.57 o                         
   2  16  -4       3245.89       3017.45       145.76 o                         
   3  16  -4        961.99        976.96        73.66 o                         
   4  16  -4      14918.71      14611.38       471.03 o                         
   2   0  -3        109.23         -9.04        63.29 o                         
   4   0  -3      49718.73      49419.94      1613.83 o                         
   6   0  -3      53566.43      50079.85      2513.55 o                         
   8   0  -3      10852.80      10387.29       994.57 o                         
  10   0  -3     152270.23     133513.62      7179.04 o                         
  12   0  -3       9555.56       8585.12       953.88 o                         
  14   0  -3      86491.47      84021.49      5004.50 o                         
  16   0  -3        337.50        417.70        36.45 o                         
  18   0  -3      50369.32      50477.98       955.65 o                         
  20   0  -3      15085.36      14052.46       578.68 o                         
  22   0  -3      42186.88      43839.06      1038.71 o                         
  24   0  -3       3859.58       4554.60       236.70 o                         
  26   0  -3       2955.31       2627.82       158.23 o                         
   1   1  -3      11057.33      13000.93       211.63 o                         
   2   1  -3       5266.53       2989.21        70.22 o                         
   3   1  -3      23172.86      20718.30       378.18 o                         
   4   1  -3       8003.90       7306.76       153.65 o                         
   5   1  -3       2498.40       2665.70        71.50 o                         
   6   1  -3      40053.28      36293.24      1251.30 o                         
   7   1  -3        651.12        655.84        32.70 o                         
   8   1  -3     179557.03     171718.11      5846.16 o                         
   9   1  -3       6799.55       6852.49       172.21 o                         
  10   1  -3       9694.80       8270.89       255.66 o                         
  11   1  -3        895.18        912.70        54.27 o                         
  12   1  -3     194684.12     192108.50      6069.72 o                         
  13   1  -3       2213.44       2082.94        88.07 o                         
  14   1  -3       2707.81       2640.43       104.90 o                         
  15   1  -3       3785.83       3760.68       111.21 o                         
  16   1  -3      46979.23      46918.36       625.21 o                         
  17   1  -3       4888.08       4625.93        92.87 o                         
  18   1  -3       5482.14       5094.89       129.57 o                         
  19   1  -3       3146.03       2831.10        82.49 o                         
  20   1  -3      46140.81      45544.63       711.96 o                         
  21   1  -3         34.09         43.47        27.11 o                         
  22   1  -3       6983.86       7360.90       247.96 o                         
  23   1  -3         98.01         42.69        29.22 o                         
  24   1  -3      16187.95      16273.58       374.69 o                         
  25   1  -3        826.73        584.77        51.34 o                         
  26   1  -3       2745.49       2705.68       103.00 o                         
   1   2  -3      22628.37      23161.40       562.55 o                         
   2   2  -3       8022.62       9211.72       254.74 o                         
   3   2  -3      25427.07      27774.59       513.89 o                         
   4   2  -3      26321.06      25961.41       659.32 o                         
   5   2  -3      22989.96      23284.71       427.54 o                         
   6   2  -3      28674.32      28144.01       592.37 o                         
   7   2  -3       2643.75       2583.60        71.10 o                         
   8   2  -3      32501.99      32487.70       646.27 o                         
   9   2  -3      21081.99      20165.22       511.56 o                         
  10   2  -3     246900.34     248710.27      6171.14 o                         
  11   2  -3       3505.18       3231.04       145.25 o                         
  12   2  -3       4767.74       4176.49       137.77 o                         
  13   2  -3       5768.86       5823.29       179.74 o                         
  14   2  -3     104594.86     103588.73      2638.85 o                         
  15   2  -3      20150.48      19956.36       327.03 o                         
  16   2  -3       3550.81       3424.23        75.43 o                         
  17   2  -3       1467.42       1391.92        49.95 o                         
  18   2  -3      35424.88      34003.66       581.01 o                         
  19   2  -3       1799.40       1606.04        65.14 o                         
  20   2  -3       2748.30       2789.22        89.21 o                         
  21   2  -3       3852.27       3653.64       103.39 o                         
  22   2  -3      30603.98      31165.91       516.69 o                         
  23   2  -3       1479.46       1549.43        90.27 o                         
  24   2  -3       3652.91       3941.38       142.85 o                         
  25   2  -3        655.22        499.47        46.51 o                         
  26   2  -3       3877.54       3738.15       121.28 o                         
   1   3  -3      26984.83      28458.62       673.61 o                         
   2   3  -3      40210.62      42072.46      1187.42 o                         
   3   3  -3      54137.68      56390.90      1207.88 o                         
   4   3  -3      17816.24      17050.20       405.90 o                         
   5   3  -3       8572.04       9238.83       214.26 o                         
   6   3  -3      22602.30      23765.48       486.75 o                         
   7   3  -3      20705.85      20729.06       426.35 o                         
   8   3  -3      68393.48      66469.11      1345.29 o                         
   9   3  -3       8294.24       8422.15       208.18 o                         
  10   3  -3       4186.60       4193.81       132.71 o                         
  11   3  -3       7638.26       7261.92       239.68 o                         
  12   3  -3     119958.67     118084.59      4040.39 o                         
  13   3  -3      19281.97      19026.23       679.92 o                         
  14   3  -3        574.84        633.03        46.52 o                         
  15   3  -3      13396.14      13297.71       217.01 o                         
  16   3  -3      68886.66      68673.55      1047.78 o                         
  17   3  -3      18474.13      17672.32       259.59 o                         
  18   3  -3      12253.34      11913.84       205.86 o                         
  19   3  -3       5019.34       5362.72       112.99 o                         
  20   3  -3      29830.99      31620.12       516.82 o                         
  21   3  -3       1402.12       1414.23        74.76 o                         
  22   3  -3       3389.99       3420.01       121.42 o                         
  23   3  -3        637.83        490.28        47.86 o                         
  24   3  -3      10708.22      10356.54       243.68 o                         
  25   3  -3       4638.90       4095.77       134.78 o                         
  26   3  -3       2903.14       2987.62       116.60 o                         
   1   4  -3      28659.37      30492.71       727.31 o                         
   2   4  -3      47542.95      50607.49      1599.77 o                         
   3   4  -3      17471.61      18329.74       458.15 o                         
   4   4  -3       3601.33       4004.27       120.59 o                         
   5   4  -3      64447.73      66033.33      1425.64 o                         
   6   4  -3      62664.75      69315.99      1738.44 o                         
   7   4  -3       4546.30       4462.58       110.12 o                         
   8   4  -3      24338.09      25944.15       540.36 o                         
   9   4  -3      25675.31      23940.19       499.86 o                         
  10   4  -3      58295.10      58574.19      1524.10 o                         
  11   4  -3       1463.39       1367.15        71.27 o                         
  12   4  -3       2011.70       2007.52        79.54 o                         
  13   4  -3       4605.95       4547.14       183.78 o                         
  14   4  -3      82869.52      82802.26      1939.97 o                         
  15   4  -3      51185.34      50324.88       708.04 o                         
  16   4  -3        736.88        500.89        27.90 o                         
  17   4  -3      11115.44      11629.02       177.27 o                         
  18   4  -3      50605.33      50690.67       710.04 o                         
  19   4  -3      11279.55      10853.23       185.44 o                         
  20   4  -3       4364.43       4298.05       106.53 o                         
  21   4  -3       9691.83       9471.40       204.76 o                         
  22   4  -3      15441.72      15035.80       287.82 o                         
  23   4  -3       4145.44       3747.10       127.18 o                         
  24   4  -3       2772.74       2800.89       127.68 o                         
  25   4  -3        625.57        390.49        45.88 o                         
   1   5  -3       6708.02       6937.23       161.27 o                         
   2   5  -3       2105.54       2806.97        80.60 o                         
   3   5  -3      73317.94      77337.03      1628.81 o                         
   4   5  -3      52356.72      56132.00      1170.89 o                         
   5   5  -3         90.95        118.41        16.35 o                         
   6   5  -3       2672.57       3147.73       103.21 o                         
   7   5  -3      50750.78      52495.09      1277.14 o                         
   8   5  -3      27436.44      27022.74       623.62 o                         
   9   5  -3       6836.11       6831.86       148.92 o                         
  10   5  -3       9099.27       9050.53       261.01 o                         
  11   5  -3      18126.79      17747.17       408.06 o                         
  12   5  -3      47001.17      48312.99      1060.68 o                         
  13   5  -3      31416.62      31315.53       658.65 o                         
  14   5  -3        405.49        334.66        32.95 o                         
  15   5  -3      13275.87      13368.28       213.15 o                         
  16   5  -3      43033.70      42695.37       651.05 o                         
  17   5  -3      31017.90      31069.86       469.86 o                         
  18   5  -3        743.73        522.29        36.51 o                         
  19   5  -3      13044.15      13503.18       228.72 o                         
  20   5  -3      20672.72      20258.45       362.11 o                         
  21   5  -3       8772.14       8867.89       192.70 o                         
  22   5  -3         72.60         26.75        36.74 o                         
  23   5  -3        279.83         89.30        37.11 o                         
  24   5  -3       1350.33       1038.84        66.19 o                         
  25   5  -3       9690.93       8633.69       360.19 o                         
   1   6  -3      31784.68      32673.86       633.00 o                         
   2   6  -3      24301.82      25103.32       504.36 o                         
   3   6  -3       6456.84       7544.57       175.72 o                         
   4   6  -3       2793.17       3193.95        91.31 o                         
   5   6  -3      53843.23      52125.39      1317.71 o                         
   6   6  -3      17280.74      16054.71       413.86 o                         
   7   6  -3       5316.23       5590.74       167.73 o                         
   8   6  -3       3080.62       3880.18       126.81 o                         
   9   6  -3      33760.17      33511.00       757.49 o                         
  10   6  -3      14029.89      13210.32       401.68 o                         
  11   6  -3      12037.84      11856.94       347.91 o                         
  12   6  -3       2910.19       2924.69        84.71 o                         
  13   6  -3      14110.75      14240.71       245.81 o                         
  14   6  -3      38519.90      38288.82       637.47 o                         
  15   6  -3      34822.53      33582.32       551.10 o                         
  16   6  -3        451.01        424.92        37.34 o                         
  17   6  -3       8790.98       8720.73       185.57 o                         
  18   6  -3      27249.30      26574.17       529.92 o                         
  19   6  -3      21626.21      21583.12       383.73 o                         
  20   6  -3        345.12        228.89        40.27 o                         
  21   6  -3       3099.66       2954.89       127.27 o                         
  22   6  -3       1250.84       1102.31        89.58 o                         
  23   6  -3      12143.88      11779.52       392.50 o                         
  24   6  -3        895.57        834.15        83.18 o                         
  25   6  -3        692.42        479.20       153.71 o                         
   1   7  -3      37022.41      37891.35       746.28 o                         
   2   7  -3        142.59        234.19        25.61 o                         
   3   7  -3      77273.78      76824.38      1710.56 o                         
   4   7  -3      22440.64      22684.78       569.29 o                         
   5   7  -3       2950.15       2947.78       109.58 o                         
   6   7  -3       2675.09       2818.66       106.07 o                         
   7   7  -3      29747.72      29617.65       763.94 o                         
   8   7  -3       4349.22       4337.83       148.39 o                         
   9   7  -3       3044.85       3224.93       120.59 o                         
  10   7  -3       3779.88       3979.47       117.10 o                         
  11   7  -3      23038.91      22766.93       383.94 o                         
  12   7  -3       6423.29       6472.12       137.90 o                         
  13   7  -3      16030.87      15256.33       276.89 o                         
  14   7  -3       3306.21       2873.29       114.17 o                         
  15   7  -3      14114.60      13935.03       283.49 o                         
  16   7  -3      42338.13      42290.71       701.28 o                         
  17   7  -3      30748.68      29938.50       524.62 o                         
  18   7  -3        459.36        418.52        45.50 o                         
  19   7  -3       5960.58       5598.85       171.78 o                         
  20   7  -3       4244.40       4667.01       175.86 o                         
  21   7  -3      19651.31      19006.45       652.52 o                         
  22   7  -3        246.45        159.84        64.74 o                         
  23   7  -3        198.37         15.75        60.45 o                         
  24   7  -3         74.31        -53.57        53.57 o                         
   1   8  -3      70113.56      69909.58      1407.00 o                         
   2   8  -3       6554.13       6472.93       157.32 o                         
   3   8  -3      17123.46      17877.19       469.14 o                         
   4   8  -3      11303.45      11862.74       330.67 o                         
   5   8  -3      54029.07      53800.21      1357.13 o                         
   6   8  -3      21215.61      22121.92       576.02 o                         
   7   8  -3       6530.95       6796.71       210.15 o                         
   8   8  -3       7443.74       7580.59       164.79 o                         
   9   8  -3      43393.48      42236.47       711.32 o                         
  10   8  -3       3214.64       2969.64        77.68 o                         
  11   8  -3       9165.79       9082.43       149.89 o                         
  12   8  -3       2627.93       2367.06        77.46 o                         
  13   8  -3      19764.63      20051.56       383.32 o                         
  14   8  -3      14823.60      14852.19       312.55 o                         
  15   8  -3      19596.84      19479.22       362.88 o                         
  16   8  -3       4782.51       4323.33       130.59 o                         
  17   8  -3       5477.40       5388.34       146.86 o                         
  18   8  -3      13378.31      13722.51       280.99 o                         
  19   8  -3      29690.98      31085.00       833.64 o                         
  20   8  -3       2344.20       2243.85       116.74 o                         
  21   8  -3       1175.20        786.28        80.79 o                         
  22   8  -3        575.76        409.27        69.68 o                         
  23   8  -3      28040.59      26670.07       944.67 o                         
   1   9  -3      45635.27      44805.64       902.98 o                         
   2   9  -3       6208.26       6781.54       212.85 o                         
   3   9  -3      40450.30      39457.96       722.86 o                         
   4   9  -3       7243.40       7043.02       142.37 o                         
   5   9  -3      10493.84       9967.25       178.52 o                         
   6   9  -3       4484.68       4972.14       103.72 o                         
   7   9  -3      26808.50      26799.85       381.35 o                         
   8   9  -3        228.08        259.25        30.17 o                         
   9   9  -3       5776.23       5917.49       116.85 o                         
  10   9  -3      10542.01      10477.95       168.50 o                         
  11   9  -3      31934.93      33271.14       496.35 o                         
  12   9  -3        713.56        683.06        50.79 o
[truncated: 555,337 more chars]
